# Supplementary material for: The complete chloroplast genome of Fagus crenata (subgenus Fagus) and comparison with F. engleriana (subgenus Engleriana)
Source: PeerJ. 2019 Jun 7;7:e7026. doi: 10.7717/peerj.7026 (PMC6557254; doi:10.7717/peerj.7026)
Supplement: Supplemental Information 1 [file peerj-07-7026-s001.gb]

LOCUS       FagusGEN3             158227 bp    DNA     linear   UNA 17-MAR-2018
DEFINITION  .
ACCESSION   MH171101
VERSION     MH171101.1
KEYWORDS    .
SOURCE      
  ORGANISM  .
FEATURES             Location/Qualifiers
     misc_feature    1..87557
                     /note="Large single-copy region, LSC"
                     /label="Large single-copy region, LSC"
     tRNA            complement(25..99)
                     /gene="trnH-GUG"
                     /locus_tag="C5T42_pgt001"
                     /product="tRNA-His"
                     /note="anticodon:GUG"
                     /db_xref="GeneID:35985307"
                     /label="trnH-GUG tRNA"
     gene            complement(25..99)
                     /gene="trnH-GUG"
                     /locus_tag="C5T42_pgt001"
                     /db_xref="GeneID:35985307"
                     /label="trnH-GUG gene"
     CDS             complement(496..1557)
                     /gene="psbA"
                     /locus_tag="C5T42_pgp083"
                     /codon_start=1
                     /transl_table=11
                     /product="photosystem II protein D1"
                     /protein_id="YP_009458670.1"
                     /db_xref="GeneID:35985283"
                     /label="psbA CDS"
     gene            complement(496..1557)
                     /gene="psbA"
                     /locus_tag="C5T42_pgp083"
                     /db_xref="GeneID:35985283"
                     /label="psbA gene"
     tRNA            join(complement(4389..4425),complement(1834..1868))
                     /gene="trnK-UUU"
                     /locus_tag="C5T42_pgt002"
                     /product="tRNA-Lys"
                     /note="anticodon:UUU"
                     /db_xref="GeneID:35985217"
                     /label="trnK-UUU tRNA"
     gene            complement(1834..4425)
                     /gene="trnK-UUU"
                     /locus_tag="C5T42_pgt002"
                     /db_xref="GeneID:35985217"
                     /label="trnK-UUU gene"
     CDS             complement(2137..3651)
                     /gene="matK"
                     /locus_tag="C5T42_pgp082"
                     /codon_start=1
                     /transl_table=11
                     /product="maturase K"
                     /protein_id="YP_009458671.1"
                     /db_xref="GeneID:35985193"
                     /label="matK CDS"
     gene            complement(2137..3651)
                     /gene="matK"
                     /locus_tag="C5T42_pgp082"
                     /db_xref="GeneID:35985193"
                     /label="matK gene"
     tRNA            complement(6558..6629)
                     /gene="trnQ-UUG"
                     /locus_tag="C5T42_pgt003"
                     /product="tRNA-Gln"
                     /note="anticodon:UUG"
                     /db_xref="GeneID:35985207"
                     /label="trnQ-UUG tRNA"
     gene            complement(6558..6629)
                     /gene="trnQ-UUG"
                     /locus_tag="C5T42_pgt003"
                     /db_xref="GeneID:35985207"
                     /label="trnQ-UUG gene"
     CDS             7052..7237
                     /gene="psbK"
                     /locus_tag="C5T42_pgp081"
                     /codon_start=1
                     /transl_table=11
                     /product="photosystem II protein K"
                     /protein_id="YP_009458672.1"
                     /db_xref="GeneID:35985295"
                     /label="psbK CDS"
     gene            7052..7237
                     /gene="psbK"
                     /locus_tag="C5T42_pgp081"
                     /db_xref="GeneID:35985295"
                     /label="psbK gene"
     CDS             7634..7744
                     /gene="psbI"
                     /locus_tag="C5T42_pgp080"
                     /codon_start=1
                     /transl_table=11
                     /product="photosystem II protein I"
                     /protein_id="YP_009458673.1"
                     /db_xref="GeneID:35985260"
                     /label="psbI CDS"
     gene            7634..7744
                     /gene="psbI"
                     /locus_tag="C5T42_pgp080"
                     /db_xref="GeneID:35985260"
                     /label="psbI gene"
     tRNA            complement(7906..7993)
                     /gene="trnS-GCU"
                     /locus_tag="C5T42_pgt004"
                     /product="tRNA-Ser"
                     /note="anticodon:GCU"
                     /db_xref="GeneID:35985269"
                     /label="trnS-GCU tRNA"
     gene            complement(7906..7993)
                     /gene="trnS-GCU"
                     /locus_tag="C5T42_pgt004"
                     /db_xref="GeneID:35985269"
                     /label="trnS-GCU gene"
     tRNA            join(8934..8956,9691..9727)
                     /gene="trnG-GCC"
                     /locus_tag="C5T42_pgt005"
                     /product="tRNA-Gly"
                     /note="anticodon:GCC"
                     /db_xref="GeneID:35985276"
                     /label="trnG-GCC tRNA"
     gene            8934..9727
                     /gene="trnG-GCC"
                     /locus_tag="C5T42_pgt005"
                     /db_xref="GeneID:35985276"
                     /label="trnG-GCC gene"
     tRNA            9998..10068
                     /gene="trnR-UCU"
                     /locus_tag="C5T42_pgt006"
                     /product="tRNA-Arg"
                     /note="anticodon:UCU"
                     /db_xref="GeneID:35985226"
                     /label="trnR-UCU tRNA"
     gene            9998..10068
                     /gene="trnR-UCU"
                     /locus_tag="C5T42_pgt006"
                     /db_xref="GeneID:35985226"
                     /label="trnR-UCU gene"
     CDS             complement(10339..11862)
                     /gene="atpA"
                     /locus_tag="C5T42_pgp079"
                     /codon_start=1
                     /transl_table=11
                     /product="ATP synthase CF1 alpha subunit"
                     /protein_id="YP_009458674.1"
                     /db_xref="GeneID:35985302"
                     /label="atpA CDS"
     gene            complement(10339..11862)
                     /gene="atpA"
                     /locus_tag="C5T42_pgp079"
                     /db_xref="GeneID:35985302"
                     /label="atpA gene"
     CDS             join(complement(13087..13230),complement(11917..12327))
                     /gene="atpF"
                     /locus_tag="C5T42_pgp078"
                     /codon_start=1
                     /transl_table=11
                     /product="ATP synthase CF0 subunit I"
                     /protein_id="YP_009458675.1"
                     /db_xref="GeneID:35985205"
                     /label="atpF CDS"
     gene            complement(11917..13230)
                     /gene="atpF"
                     /locus_tag="C5T42_pgp078"
                     /db_xref="GeneID:35985205"
                     /label="atpF gene"
     CDS             complement(13720..13965)
                     /gene="atpH"
                     /locus_tag="C5T42_pgp077"
                     /codon_start=1
                     /transl_table=11
                     /product="ATP synthase CF0 subunit III"
                     /protein_id="YP_009458676.1"
                     /db_xref="GeneID:35985213"
                     /label="atpH CDS"
     gene            complement(13720..13965)
                     /gene="atpH"
                     /locus_tag="C5T42_pgp077"
                     /db_xref="GeneID:35985213"
                     /label="atpH gene"
     CDS             complement(15089..15856)
                     /gene="atpI"
                     /locus_tag="C5T42_pgp076"
                     /codon_start=1
                     /transl_table=11
                     /product="ATP synthase CF0 subunit IV"
                     /protein_id="YP_009458677.1"
                     /db_xref="GeneID:35985255"
                     /label="atpI CDS"
     gene            complement(15089..15856)
                     /gene="atpI"
                     /locus_tag="C5T42_pgp076"
                     /db_xref="GeneID:35985255"
                     /label="atpI gene"
     CDS             complement(16064..16774)
                     /gene="rps2"
                     /locus_tag="C5T42_pgp075"
                     /codon_start=1
                     /transl_table=11
                     /product="ribosomal protein S2"
                     /protein_id="YP_009458678.1"
                     /db_xref="GeneID:35985227"
                     /label="rps2 CDS"
     gene            complement(16064..16774)
                     /gene="rps2"
                     /locus_tag="C5T42_pgp075"
                     /db_xref="GeneID:35985227"
                     /label="rps2 gene"
     CDS             complement(17045..21175)
                     /gene="rpoC2"
                     /locus_tag="C5T42_pgp074"
                     /codon_start=1
                     /transl_table=11
                     /product="RNA polymerase beta' subunit"
                     /protein_id="YP_009458679.1"
                     /db_xref="GeneID:35985228"
                     /label="rpoC2 CDS"
     gene            complement(17045..21175)
                     /gene="rpoC2"
                     /locus_tag="C5T42_pgp074"
                     /db_xref="GeneID:35985228"
                     /label="rpoC2 gene"
     CDS             join(complement(23752..24183),complement(21341..22966))
                     /gene="rpoC1"
                     /locus_tag="C5T42_pgp073"
                     /codon_start=1
                     /transl_table=11
                     /product="RNA polymerase beta"
                     /protein_id="YP_009458680.1"
                     /db_xref="GeneID:35985190"
                     /label="rpoC1 CDS"
     gene            complement(21341..24183)
                     /gene="rpoC1"
                     /locus_tag="C5T42_pgp073"
                     /db_xref="GeneID:35985190"
                     /label="rpoC1 gene"
     CDS             complement(24210..27431)
                     /gene="rpoB"
                     /locus_tag="C5T42_pgp072"
                     /codon_start=1
                     /transl_table=11
                     /product="RNA polymerase beta subunit"
                     /protein_id="YP_009458681.1"
                     /db_xref="GeneID:35985192"
                     /label="rpoB CDS"
     gene            complement(24210..27431)
                     /gene="rpoB"
                     /locus_tag="C5T42_pgp072"
                     /db_xref="GeneID:35985192"
                     /label="rpoB gene"
     tRNA            28691..28771
                     /gene="trnC-GCA"
                     /locus_tag="C5T42_pgt007"
                     /product="tRNA-Cys"
                     /note="anticodon:GCA"
                     /db_xref="GeneID:35985191"
                     /label="trnC-GCA tRNA"
     gene            28691..28771
                     /gene="trnC-GCA"
                     /locus_tag="C5T42_pgt007"
                     /db_xref="GeneID:35985191"
                     /label="trnC-GCA gene"
     CDS             29723..29812
                     /gene="petN"
                     /locus_tag="C5T42_pgp071"
                     /codon_start=1
                     /transl_table=11
                     /product="cytochrome b6/f complex subunit VIII"
                     /protein_id="YP_009458682.1"
                     /db_xref="GeneID:35985279"
                     /label="petN CDS"
     gene            29723..29812
                     /gene="petN"
                     /locus_tag="C5T42_pgp071"
                     /db_xref="GeneID:35985279"
                     /label="petN gene"
     CDS             complement(30826..30930)
                     /gene="psbM"
                     /locus_tag="C5T42_pgp070"
                     /codon_start=1
                     /transl_table=11
                     /product="photosystem II protein M"
                     /protein_id="YP_009458683.1"
                     /db_xref="GeneID:35985275"
                     /label="psbM CDS"
     gene            complement(30826..30930)
                     /gene="psbM"
                     /locus_tag="C5T42_pgp070"
                     /db_xref="GeneID:35985275"
                     /label="psbM gene"
     tRNA            complement(32065..32138)
                     /gene="trnD-GUC"
                     /locus_tag="C5T42_pgt008"
                     /product="tRNA-Asp"
                     /note="anticodon:GUC"
                     /db_xref="GeneID:35985271"
                     /label="trnD-GUC tRNA"
     gene            complement(32065..32138)
                     /gene="trnD-GUC"
                     /locus_tag="C5T42_pgt008"
                     /db_xref="GeneID:35985271"
                     /label="trnD-GUC gene"
     tRNA            complement(32612..32695)
                     /gene="trnY-GUA"
                     /locus_tag="C5T42_pgt009"
                     /product="tRNA-Tyr"
                     /note="anticodon:GUA"
                     /db_xref="GeneID:35985284"
                     /label="trnY-GUA tRNA"
     gene            complement(32612..32695)
                     /gene="trnY-GUA"
                     /locus_tag="C5T42_pgt009"
                     /db_xref="GeneID:35985284"
                     /label="trnY-GUA gene"
     tRNA            complement(32755..32827)
                     /gene="trnE-UUC"
                     /locus_tag="C5T42_pgt010"
                     /product="tRNA-Glu"
                     /note="anticodon:UUC"
                     /db_xref="GeneID:35985278"
                     /label="trnE-UUC tRNA"
     gene            complement(32755..32827)
                     /gene="trnE-UUC"
                     /locus_tag="C5T42_pgt010"
                     /db_xref="GeneID:35985278"
                     /label="trnE-UUC gene"
     tRNA            33723..33794
                     /gene="trnT-GGU"
                     /locus_tag="C5T42_pgt011"
                     /product="tRNA-Thr"
                     /note="anticodon:GGU"
                     /db_xref="GeneID:35985292"
                     /label="trnT-GGU tRNA"
     gene            33723..33794
                     /gene="trnT-GGU"
                     /locus_tag="C5T42_pgt011"
                     /db_xref="GeneID:35985292"
                     /label="trnT-GGU gene"
     tRNA            33729..33787
                     /gene="trnM-CAU"
                     /locus_tag="C5T42_pgt012"
                     /product="tRNA-Met"
                     /note="anticodon:CAU"
                     /db_xref="GeneID:35985296"
                     /label="trnM-CAU tRNA"
     gene            33729..33787
                     /gene="trnM-CAU"
                     /locus_tag="C5T42_pgt012"
                     /db_xref="GeneID:35985296"
                     /label="trnM-CAU gene"
     CDS             35399..36460
                     /gene="psbD"
                     /locus_tag="C5T42_pgp069"
                     /codon_start=1
                     /transl_table=11
                     /product="photosystem II protein D2"
                     /protein_id="YP_009458684.1"
                     /db_xref="GeneID:35985305"
                     /label="psbD CDS"
     gene            35399..36460
                     /gene="psbD"
                     /locus_tag="C5T42_pgp069"
                     /db_xref="GeneID:35985305"
                     /label="psbD gene"
     CDS             36366..37829
                     /gene="psbC"
                     /locus_tag="C5T42_pgp068"
                     /codon_start=1
                     /transl_table=11
                     /product="photosystem II CP43 chlorophyll apoprotein"
                     /protein_id="YP_009458685.1"
                     /db_xref="GeneID:35985218"
                     /label="psbC CDS"
     gene            36366..37829
                     /gene="psbC"
                     /locus_tag="C5T42_pgp068"
                     /db_xref="GeneID:35985218"
                     /label="psbC gene"
     tRNA            complement(38074..38166)
                     /gene="trnS-UGA"
                     /locus_tag="C5T42_pgt013"
                     /product="tRNA-Ser"
                     /note="anticodon:UGA"
                     /db_xref="GeneID:35985211"
                     /label="trnS-UGA tRNA"
     gene            complement(38074..38166)
                     /gene="trnS-UGA"
                     /locus_tag="C5T42_pgt013"
                     /db_xref="GeneID:35985211"
                     /label="trnS-UGA gene"
     CDS             38532..38720
                     /gene="psbZ"
                     /locus_tag="C5T42_pgp067"
                     /codon_start=1
                     /transl_table=11
                     /product="photosystem II protein Z"
                     /protein_id="YP_009458686.1"
                     /db_xref="GeneID:35985274"
                     /label="psbZ CDS"
     gene            38532..38720
                     /gene="psbZ"
                     /locus_tag="C5T42_pgp067"
                     /db_xref="GeneID:35985274"
                     /label="psbZ gene"
     tRNA            39218..39288
                     /gene="trnG-UCC"
                     /locus_tag="C5T42_pgt014"
                     /product="tRNA-Gly"
                     /note="anticodon:UCC"
                     /db_xref="GeneID:35985259"
                     /label="trnG-UCC tRNA"
     gene            39218..39288
                     /gene="trnG-UCC"
                     /locus_tag="C5T42_pgt014"
                     /db_xref="GeneID:35985259"
                     /label="trnG-UCC gene"
     tRNA            complement(39473..39546)
                     /gene="trnfM-CAU"
                     /locus_tag="C5T42_pgt015"
                     /product="tRNA-Met"
                     /db_xref="GeneID:35985303"
                     /label="trnfM-CAU tRNA"
     gene            complement(39473..39546)
                     /gene="trnfM-CAU"
                     /locus_tag="C5T42_pgt015"
                     /db_xref="GeneID:35985303"
                     /label="trnfM-CAU gene"
     CDS             complement(39703..40005)
                     /gene="rps14"
                     /locus_tag="C5T42_pgp066"
                     /codon_start=1
                     /transl_table=11
                     /product="ribosomal protein S14"
                     /protein_id="YP_009458687.1"
                     /db_xref="GeneID:35985285"
                     /label="rps14 CDS"
     gene            complement(39703..40005)
                     /gene="rps14"
                     /locus_tag="C5T42_pgp066"
                     /db_xref="GeneID:35985285"
                     /label="rps14 gene"
     CDS             complement(40131..42335)
                     /gene="psaB"
                     /locus_tag="C5T42_pgp065"
                     /codon_start=1
                     /transl_table=11
                     /product="photosystem I P700 apoprotein A2"
                     /protein_id="YP_009458688.1"
                     /db_xref="GeneID:35985249"
                     /label="psaB CDS"
     gene            complement(40131..42335)
                     /gene="psaB"
                     /locus_tag="C5T42_pgp065"
                     /db_xref="GeneID:35985249"
                     /label="psaB gene"
     CDS             complement(42361..44613)
                     /gene="psaA"
                     /locus_tag="C5T42_pgp064"
                     /codon_start=1
                     /transl_table=11
                     /product="photosystem I P700 apoprotein A1"
                     /protein_id="YP_009458689.1"
                     /db_xref="GeneID:35985198"
                     /label="psaA CDS"
     gene            complement(42361..44613)
                     /gene="psaA"
                     /locus_tag="C5T42_pgp064"
                     /db_xref="GeneID:35985198"
                     /label="psaA gene"
     CDS             join(complement(47186..47311),complement(46246..46473),
                     complement(45320..45472))
                     /gene="ycf3"
                     /locus_tag="C5T42_pgp063"
                     /codon_start=1
                     /transl_table=11
                     /product="hypothetical chloroplast RF34"
                     /protein_id="YP_009458690.1"
                     /db_xref="GeneID:35985194"
                     /label="ycf3 CDS"
     gene            complement(45320..47311)
                     /gene="ycf3"
                     /locus_tag="C5T42_pgp063"
                     /db_xref="GeneID:35985194"
                     /label="ycf3 gene"
     tRNA            48106..48192
                     /gene="trnS-GGA"
                     /locus_tag="C5T42_pgt016"
                     /product="tRNA-Ser"
                     /note="anticodon:GGA"
                     /db_xref="GeneID:35985201"
                     /label="trnS-GGA tRNA"
     gene            48106..48192
                     /gene="trnS-GGA"
                     /locus_tag="C5T42_pgt016"
                     /db_xref="GeneID:35985201"
                     /label="trnS-GGA gene"
     CDS             complement(48502..49110)
                     /gene="rps4"
                     /locus_tag="C5T42_pgp062"
                     /codon_start=1
                     /transl_table=11
                     /product="ribosomal protein S4"
                     /protein_id="YP_009458691.1"
                     /db_xref="GeneID:35985277"
                     /label="rps4 CDS"
     gene            complement(48502..49110)
                     /gene="rps4"
                     /locus_tag="C5T42_pgp062"
                     /db_xref="GeneID:35985277"
                     /label="rps4 gene"
     tRNA            complement(49443..49515)
                     /gene="trnT-UGU"
                     /locus_tag="C5T42_pgt017"
                     /product="tRNA-Thr"
                     /note="anticodon:UGU"
                     /db_xref="GeneID:35985234"
                     /label="trnT-UGU tRNA"
     gene            complement(49443..49515)
                     /gene="trnT-UGU"
                     /locus_tag="C5T42_pgt017"
                     /db_xref="GeneID:35985234"
                     /label="trnT-UGU gene"
     tRNA            join(50264..50298,50833..50882)
                     /gene="trnL-UAA"
                     /locus_tag="C5T42_pgt018"
                     /product="tRNA-Leu"
                     /note="anticodon:UAA"
                     /db_xref="GeneID:35985293"
                     /label="trnL-UAA tRNA"
     gene            50264..50882
                     /gene="trnL-UAA"
                     /locus_tag="C5T42_pgt018"
                     /db_xref="GeneID:35985293"
                     /label="trnL-UAA gene"
     tRNA            51077..51149
                     /gene="trnF-GAA"
                     /locus_tag="C5T42_pgt019"
                     /product="tRNA-Phe"
                     /note="anticodon:GAA"
                     /db_xref="GeneID:35985233"
                     /label="trnF-GAA tRNA"
     gene            51077..51149
                     /gene="trnF-GAA"
                     /locus_tag="C5T42_pgt019"
                     /db_xref="GeneID:35985233"
                     /label="trnF-GAA gene"
     CDS             complement(51972..52448)
                     /gene="ndhJ"
                     /locus_tag="C5T42_pgp061"
                     /codon_start=1
                     /transl_table=11
                     /product="NADH-plastoquinone oxidoreductase subunit J"
                     /protein_id="YP_009458692.1"
                     /db_xref="GeneID:35985294"
                     /label="ndhJ CDS"
     gene            complement(51972..52448)
                     /gene="ndhJ"
                     /locus_tag="C5T42_pgp061"
                     /db_xref="GeneID:35985294"
                     /label="ndhJ gene"
     CDS             complement(52586..53278)
                     /gene="ndhK"
                     /locus_tag="C5T42_pgp060"
                     /codon_start=1
                     /transl_table=11
                     /product="NADH-plastoquinone oxidoreductase subunit K"
                     /protein_id="YP_009458693.1"
                     /db_xref="GeneID:35985238"
                     /label="ndhK CDS"
     gene            complement(52586..53278)
                     /gene="ndhK"
                     /locus_tag="C5T42_pgp060"
                     /db_xref="GeneID:35985238"
                     /label="ndhK gene"
     CDS             complement(53335..53697)
                     /gene="ndhC"
                     /locus_tag="C5T42_pgp059"
                     /codon_start=1
                     /transl_table=11
                     /product="NADH-plastoquinone oxidoreductase subunit 3"
                     /protein_id="YP_009458694.1"
                     /db_xref="GeneID:35985230"
                     /label="ndhC CDS"
     gene            complement(53335..53697)
                     /gene="ndhC"
                     /locus_tag="C5T42_pgp059"
                     /db_xref="GeneID:35985230"
                     /label="ndhC gene"
     tRNA            join(complement(54788..54825),complement(54132..54166))
                     /gene="trnV-UAC"
                     /locus_tag="C5T42_pgt020"
                     /product="tRNA-Val"
                     /note="anticodon:UAC"
                     /db_xref="GeneID:35985245"
                     /label="trnV-UAC tRNA"
     gene            complement(54132..54825)
                     /gene="trnV-UAC"
                     /locus_tag="C5T42_pgt020"
                     /db_xref="GeneID:35985245"
                     /label="trnV-UAC gene"
     tRNA            55000..55071
                     /gene="trnM-CAU"
                     /locus_tag="C5T42_pgt021"
                     /product="tRNA-Met"
                     /note="anticodon:CAU"
                     /db_xref="GeneID:35985229"
                     /label="trnM-CAU tRNA"
     gene            55000..55071
                     /gene="trnM-CAU"
                     /locus_tag="C5T42_pgt021"
                     /db_xref="GeneID:35985229"
                     /label="trnM-CAU gene"
     tRNA            55005..55063
                     /gene="trnT-GGU"
                     /locus_tag="C5T42_pgt022"
                     /product="tRNA-Thr"
                     /note="anticodon:GGU"
                     /db_xref="GeneID:35985297"
                     /label="trnT-GGU tRNA"
     gene            55005..55063
                     /gene="trnT-GGU"
                     /locus_tag="C5T42_pgt022"
                     /db_xref="GeneID:35985297"
                     /label="trnT-GGU gene"
     CDS             complement(55267..55668)
                     /gene="atpE"
                     /locus_tag="C5T42_pgp058"
                     /codon_start=1
                     /transl_table=11
                     /product="ATP synthase CF1 epsilon subunit"
                     /protein_id="YP_009458695.1"
                     /db_xref="GeneID:35985306"
                     /label="atpE CDS"
     gene            complement(55267..55668)
                     /gene="atpE"
                     /locus_tag="C5T42_pgp058"
                     /db_xref="GeneID:35985306"
                     /label="atpE gene"
     CDS             complement(55665..57161)
                     /gene="atpB"
                     /locus_tag="C5T42_pgp057"
                     /codon_start=1
                     /transl_table=11
                     /product="ATP synthase CF1 beta subunit"
                     /protein_id="YP_009458696.1"
                     /db_xref="GeneID:35985243"
                     /label="atpB CDS"
     gene            complement(55665..57161)
                     /gene="atpB"
                     /locus_tag="C5T42_pgp057"
                     /db_xref="GeneID:35985243"
                     /label="atpB gene"
     CDS             57931..59379
                     /gene="rbcL"
                     /locus_tag="C5T42_pgp056"
                     /codon_start=1
                     /transl_table=11
                     /product="ribulose 1,5-bisphosphate carboxylase/oxygenase
                     large subunit"
                     /protein_id="YP_009458697.1"
                     /db_xref="GeneID:35985209"
                     /label="rbcL CDS"
     gene            57931..59379
                     /gene="rbcL"
                     /locus_tag="C5T42_pgp056"
                     /db_xref="GeneID:35985209"
                     /label="rbcL gene"
     CDS             59914..61466
                     /gene="accD"
                     /locus_tag="C5T42_pgp055"
                     /codon_start=1
                     /transl_table=11
                     /product="acetyl-CoA carboxylase carboxyltransferase beta
                     subunit"
                     /protein_id="YP_009458698.1"
                     /db_xref="GeneID:35985212"
                     /label="accD CDS"
     gene            59914..61466
                     /gene="accD"
                     /locus_tag="C5T42_pgp055"
                     /db_xref="GeneID:35985212"
                     /label="accD gene"
     CDS             62221..62325
                     /gene="psaI"
                     /locus_tag="C5T42_pgp054"
                     /codon_start=1
                     /transl_table=11
                     /product="photosystem I subunit VIII"
                     /protein_id="YP_009458699.1"
                     /db_xref="GeneID:35985202"
                     /label="psaI CDS"
     gene            62221..62325
                     /gene="psaI"
                     /locus_tag="C5T42_pgp054"
                     /db_xref="GeneID:35985202"
                     /label="psaI gene"
     CDS             62751..63305
                     /gene="ycf4"
                     /locus_tag="C5T42_pgp053"
                     /codon_start=1
                     /transl_table=11
                     /product="photosystem I assembly protein ycf4"
                     /protein_id="YP_009458700.1"
                     /db_xref="GeneID:35985272"
                     /label="ycf4 CDS"
     gene            62751..63305
                     /gene="ycf4"
                     /locus_tag="C5T42_pgp053"
                     /db_xref="GeneID:35985272"
                     /label="ycf4 gene"
     CDS             63970..64659
                     /gene="cemA"
                     /locus_tag="C5T42_pgp052"
                     /codon_start=1
                     /transl_table=11
                     /product="chloroplast envelope membrane protein"
                     /protein_id="YP_009458701.1"
                     /db_xref="GeneID:35985235"
                     /label="cemA CDS"
     gene            63970..64659
                     /gene="cemA"
                     /locus_tag="C5T42_pgp052"
                     /db_xref="GeneID:35985235"
                     /label="cemA gene"
     CDS             64887..65852
                     /gene="petA"
                     /locus_tag="C5T42_pgp051"
                     /codon_start=1
                     /transl_table=11
                     /product="cytochrome f"
                     /protein_id="YP_009458702.1"
                     /db_xref="GeneID:35985231"
                     /label="petA CDS"
     gene            64887..65852
                     /gene="petA"
                     /locus_tag="C5T42_pgp051"
                     /db_xref="GeneID:35985231"
                     /label="petA gene"
     CDS             complement(66762..66884)
                     /gene="psbJ"
                     /locus_tag="C5T42_pgp050"
                     /codon_start=1
                     /transl_table=11
                     /product="photosystem II protein J"
                     /protein_id="YP_009458703.1"
                     /db_xref="GeneID:35985222"
                     /label="psbJ CDS"
     gene            complement(66762..66884)
                     /gene="psbJ"
                     /locus_tag="C5T42_pgp050"
                     /db_xref="GeneID:35985222"
                     /label="psbJ gene"
     CDS             complement(67024..67140)
                     /gene="psbL"
                     /locus_tag="C5T42_pgp049"
                     /codon_start=1
                     /transl_table=11
                     /product="photosystem II protein L"
                     /protein_id="YP_009458704.1"
                     /db_xref="GeneID:35985264"
                     /label="psbL CDS"
     gene            complement(67024..67140)
                     /gene="psbL"
                     /locus_tag="C5T42_pgp049"
                     /db_xref="GeneID:35985264"
                     /label="psbL gene"
     CDS             complement(67163..67282)
                     /gene="psbF"
                     /locus_tag="C5T42_pgp048"
                     /codon_start=1
                     /transl_table=11
                     /product="photosystem II cytochrome b559 beta subunit"
                     /protein_id="YP_009458705.1"
                     /db_xref="GeneID:35985266"
                     /label="psbF CDS"
     gene            complement(67163..67282)
                     /gene="psbF"
                     /locus_tag="C5T42_pgp048"
                     /db_xref="GeneID:35985266"
                     /label="psbF gene"
     CDS             complement(67292..67543)
                     /gene="psbE"
                     /locus_tag="C5T42_pgp047"
                     /codon_start=1
                     /transl_table=11
                     /product="photosystem II cytochrome b559 alpha subunit"
                     /protein_id="YP_009458706.1"
                     /db_xref="GeneID:35985265"
                     /label="psbE CDS"
     gene            complement(67292..67543)
                     /gene="psbE"
                     /locus_tag="C5T42_pgp047"
                     /db_xref="GeneID:35985265"
                     /label="psbE gene"
     CDS             68864..68959
                     /gene="petL"
                     /locus_tag="C5T42_pgp046"
                     /codon_start=1
                     /transl_table=11
                     /product="cytochrome b6/f complex subunit VI"
                     /protein_id="YP_009458707.1"
                     /db_xref="GeneID:35985254"
                     /label="petL CDS"
     gene            68864..68959
                     /gene="petL"
                     /locus_tag="C5T42_pgp046"
                     /db_xref="GeneID:35985254"
                     /label="petL gene"
     CDS             69136..69249
                     /gene="petG"
                     /locus_tag="C5T42_pgp045"
                     /codon_start=1
                     /transl_table=11
                     /product="cytochrome b6/f complex subunit V"
                     /protein_id="YP_009458708.1"
                     /db_xref="GeneID:35985273"
                     /label="petG CDS"
     gene            69136..69249
                     /gene="petG"
                     /locus_tag="C5T42_pgp045"
                     /db_xref="GeneID:35985273"
                     /label="petG gene"
     tRNA            complement(69384..69457)
                     /gene="trnW-CCA"
                     /locus_tag="C5T42_pgt023"
                     /product="tRNA-Trp"
                     /note="anticodon:CCA"
                     /db_xref="GeneID:35985267"
                     /label="trnW-CCA tRNA"
     gene            complement(69384..69457)
                     /gene="trnW-CCA"
                     /locus_tag="C5T42_pgt023"
                     /db_xref="GeneID:35985267"
                     /label="trnW-CCA gene"
     tRNA            complement(69627..69700)
                     /gene="trnP-UGG"
                     /locus_tag="C5T42_pgt024"
                     /product="tRNA-Pro"
                     /note="anticodon:UGG"
                     /db_xref="GeneID:35985286"
                     /label="trnP-UGG tRNA"
     gene            complement(69627..69700)
                     /gene="trnP-UGG"
                     /locus_tag="C5T42_pgt024"
                     /db_xref="GeneID:35985286"
                     /label="trnP-UGG gene"
     tRNA            complement(69629..69699)
                     /gene="trnP-GGG"
                     /locus_tag="C5T42_pgt025"
                     /product="tRNA-Pro"
                     /note="anticodon:GGG"
                     /db_xref="GeneID:35985287"
                     /label="trnP-GGG tRNA"
     gene            complement(69629..69699)
                     /gene="trnP-GGG"
                     /locus_tag="C5T42_pgt025"
                     /db_xref="GeneID:35985287"
                     /label="trnP-GGG gene"
     CDS             70102..70236
                     /gene="psaJ"
                     /locus_tag="C5T42_pgp044"
                     /codon_start=1
                     /transl_table=11
                     /product="photosystem I subunit IX"
                     /protein_id="YP_009458709.1"
                     /db_xref="GeneID:35985304"
                     /label="psaJ CDS"
     gene            70102..70236
                     /gene="psaJ"
                     /locus_tag="C5T42_pgp044"
                     /db_xref="GeneID:35985304"
                     /label="psaJ gene"
     CDS             70704..70913
                     /gene="rpl33"
                     /locus_tag="C5T42_pgp043"
                     /codon_start=1
                     /transl_table=11
                     /product="ribosomal protein L33"
                     /protein_id="YP_009458710.1"
                     /db_xref="GeneID:35985262"
                     /label="rpl33 CDS"
     gene            70704..70913
                     /gene="rpl33"
                     /locus_tag="C5T42_pgp043"
                     /db_xref="GeneID:35985262"
                     /label="rpl33 gene"
     CDS             71066..71371
                     /gene="rps18"
                     /locus_tag="C5T42_pgp042"
                     /codon_start=1
                     /transl_table=11
                     /product="ribosomal protein S18"
                     /protein_id="YP_009458711.1"
                     /db_xref="GeneID:35985258"
                     /label="rps18 CDS"
     gene            71066..71371
                     /gene="rps18"
                     /locus_tag="C5T42_pgp042"
                     /db_xref="GeneID:35985258"
                     /label="rps18 gene"
     CDS             complement(71671..72024)
                     /gene="rpl20"
                     /locus_tag="C5T42_pgp041"
                     /codon_start=1
                     /transl_table=11
                     /product="ribosomal protein L20"
                     /protein_id="YP_009458712.1"
                     /db_xref="GeneID:35985247"
                     /label="rpl20 CDS"
     gene            complement(71671..72024)
                     /gene="rpl20"
                     /locus_tag="C5T42_pgp041"
                     /db_xref="GeneID:35985247"
                     /label="rpl20 gene"
     CDS             join(complement(72825..72938),144006..144248)
                     /gene="rps12"
                     /locus_tag="C5T42_pgp039"
                     /trans_splicing
                     /codon_start=1
                     /transl_table=11
                     /product="ribosomal protein S12"
                     /protein_id="YP_009458713.1"
                     /db_xref="GeneID:35985246"
                     /label="rps12 CDS"
     CDS             join(complement(72825..72938),complement(101537..101779))
                     /gene="rps12"
                     /locus_tag="C5T42_pgp040"
                     /trans_splicing
                     /codon_start=1
                     /transl_table=11
                     /product="ribosomal protein S12"
                     /protein_id="YP_009458669.1"
                     /db_xref="GeneID:35985186"
                     /label="rps12 CDS"
     gene            join(complement(72825..72938),144006..144248)
                     /gene="rps12"
                     /locus_tag="C5T42_pgp039"
                     /trans_splicing
                     /db_xref="GeneID:35985246"
                     /label="rps12 gene"
     gene            join(complement(72825..72938),complement(101537..101779))
                     /gene="rps12"
                     /locus_tag="C5T42_pgp040"
                     /trans_splicing
                     /db_xref="GeneID:35985186"
                     /label="rps12 gene"
     CDS             join(complement(75127..75195),complement(73955..74248),
                     complement(73096..73323))
                     /gene="clpP"
                     /locus_tag="C5T42_pgp038"
                     /codon_start=1
                     /transl_table=11
                     /product="clp protease proteolytic subunit"
                     /protein_id="YP_009458714.1"
                     /db_xref="GeneID:35985308"
                     /label="clpP CDS"
     gene            complement(73096..75195)
                     /gene="clpP"
                     /locus_tag="C5T42_pgp038"
                     /db_xref="GeneID:35985308"
                     /label="clpP gene"
     CDS             75678..77204
                     /gene="psbB"
                     /locus_tag="C5T42_pgp037"
                     /codon_start=1
                     /transl_table=11
                     /product="photosystem II 47 kDa protein"
                     /protein_id="YP_009458715.1"
                     /db_xref="GeneID:35985200"
                     /label="psbB CDS"
     gene            75678..77204
                     /gene="psbB"
                     /locus_tag="C5T42_pgp037"
                     /db_xref="GeneID:35985200"
                     /label="psbB gene"
     CDS             77370..77477
                     /gene="psbT"
                     /locus_tag="C5T42_pgp036"
                     /codon_start=1
                     /transl_table=11
                     /product="photosystem II protein T"
                     /protein_id="YP_009458716.1"
                     /db_xref="GeneID:35985204"
                     /label="psbT CDS"
     gene            77370..77477
                     /gene="psbT"
                     /locus_tag="C5T42_pgp036"
                     /db_xref="GeneID:35985204"
                     /label="psbT gene"
     CDS             complement(77538..77669)
                     /gene="psbN"
                     /locus_tag="C5T42_pgp035"
                     /codon_start=1
                     /transl_table=11
                     /product="photosystem II protein N"
                     /protein_id="YP_009458717.1"
                     /db_xref="GeneID:35985270"
                     /label="psbN CDS"
     gene            complement(77538..77669)
                     /gene="psbN"
                     /locus_tag="C5T42_pgp035"
                     /db_xref="GeneID:35985270"
                     /label="psbN gene"
     CDS             77775..77996
                     /gene="psbH"
                     /locus_tag="C5T42_pgp034"
                     /codon_start=1
                     /transl_table=11
                     /product="photosystem II phosphoprotein"
                     /protein_id="YP_009458718.1"
                     /db_xref="GeneID:35985263"
                     /label="psbH CDS"
     gene            77775..77996
                     /gene="psbH"
                     /locus_tag="C5T42_pgp034"
                     /db_xref="GeneID:35985263"
                     /label="psbH gene"
     CDS             join(78116..78121,78940..79581)
                     /gene="petB"
                     /locus_tag="C5T42_pgp033"
                     /codon_start=1
                     /transl_table=11
                     /product="cytochrome b6"
                     /protein_id="YP_009458719.1"
                     /db_xref="GeneID:35985257"
                     /label="petB CDS"
     gene            78116..79581
                     /gene="petB"
                     /locus_tag="C5T42_pgp033"
                     /db_xref="GeneID:35985257"
                     /label="petB gene"
     CDS             join(79788..79796,80419..80892)
                     /gene="petD"
                     /locus_tag="C5T42_pgp032"
                     /codon_start=1
                     /transl_table=11
                     /product="cytochrome b6/f complex subunit IV"
                     /protein_id="YP_009458720.1"
                     /db_xref="GeneID:35985210"
                     /label="petD CDS"
     gene            79788..80892
                     /gene="petD"
                     /locus_tag="C5T42_pgp032"
                     /db_xref="GeneID:35985210"
                     /label="petD gene"
     CDS             complement(81108..82103)
                     /gene="rpoA"
                     /locus_tag="C5T42_pgp031"
                     /codon_start=1
                     /transl_table=11
                     /product="RNA polymerase alpha subunit"
                     /protein_id="YP_009458721.1"
                     /db_xref="GeneID:35985216"
                     /label="rpoA CDS"
     gene            complement(81108..82103)
                     /gene="rpoA"
                     /locus_tag="C5T42_pgp031"
                     /db_xref="GeneID:35985216"
                     /label="rpoA gene"
     CDS             complement(82177..82593)
                     /gene="rps11"
                     /locus_tag="C5T42_pgp030"
                     /codon_start=1
                     /transl_table=11
                     /product="ribosomal protein S11"
                     /protein_id="YP_009458722.1"
                     /db_xref="GeneID:35985221"
                     /label="rps11 CDS"
     gene            complement(82177..82593)
                     /gene="rps11"
                     /locus_tag="C5T42_pgp030"
                     /db_xref="GeneID:35985221"
                     /label="rps11 gene"
     CDS             complement(82720..82833)
                     /gene="rpl36"
                     /locus_tag="C5T42_pgp029"
                     /codon_start=1
                     /transl_table=11
                     /product="ribosomal protein L36"
                     /protein_id="YP_009458723.1"
                     /db_xref="GeneID:35985241"
                     /label="rpl36 CDS"
     gene            complement(82720..82833)
                     /gene="rpl36"
                     /locus_tag="C5T42_pgp029"
                     /db_xref="GeneID:35985241"
                     /label="rpl36 gene"
     CDS             complement(83310..83714)
                     /gene="rps8"
                     /locus_tag="C5T42_pgp028"
                     /codon_start=1
                     /transl_table=11
                     /product="ribosomal protein S8"
                     /protein_id="YP_009458724.1"
                     /db_xref="GeneID:35985268"
                     /label="rps8 CDS"
     gene            complement(83310..83714)
                     /gene="rps8"
                     /locus_tag="C5T42_pgp028"
                     /db_xref="GeneID:35985268"
                     /label="rps8 gene"
     CDS             complement(83904..84272)
                     /gene="rpl14"
                     /locus_tag="C5T42_pgp027"
                     /codon_start=1
                     /transl_table=11
                     /product="ribosomal protein L14"
                     /protein_id="YP_009458725.1"
                     /db_xref="GeneID:35985242"
                     /label="rpl14 CDS"
     gene            complement(83904..84272)
                     /gene="rpl14"
                     /locus_tag="C5T42_pgp027"
                     /db_xref="GeneID:35985242"
                     /label="rpl14 gene"
     CDS             join(complement(85906..85914),complement(84416..84814))
                     /gene="rpl16"
                     /locus_tag="C5T42_pgp026"
                     /codon_start=1
                     /transl_table=11
                     /product="ribosomal protein L16"
                     /protein_id="YP_009458726.1"
                     /db_xref="GeneID:35985244"
                     /label="rpl16 CDS"
     gene            complement(84416..85914)
                     /gene="rpl16"
                     /locus_tag="C5T42_pgp026"
                     /db_xref="GeneID:35985244"
                     /label="rpl16 gene"
     CDS             complement(86071..86736)
                     /gene="rps3"
                     /locus_tag="C5T42_pgp025"
                     /codon_start=1
                     /transl_table=11
                     /product="ribosomal protein S3"
                     /protein_id="YP_009458727.1"
                     /db_xref="GeneID:35985203"
                     /label="rps3 CDS"
     gene            complement(86071..86736)
                     /gene="rps3"
                     /locus_tag="C5T42_pgp025"
                     /db_xref="GeneID:35985203"
                     /label="rps3 gene"
     CDS             complement(87269..87547)
                     /gene="rps19"
                     /locus_tag="C5T42_pgp024"
                     /codon_start=1
                     /transl_table=11
                     /product="ribosomal protein S19"
                     /protein_id="YP_009458728.1"
                     /db_xref="GeneID:35985232"
                     /label="rps19 CDS"
     gene            complement(87269..87547)
                     /gene="rps19"
                     /locus_tag="C5T42_pgp024"
                     /db_xref="GeneID:35985232"
                     /label="rps19 gene"
     repeat_region   87558..113428
                     /note="Inverted Repeat B, IRB repeat region"
                     /rpt_type="inverted"
                     /label="repeat region"
     CDS             join(complement(88742..89131),complement(87623..88093))
                     /gene="rpl2"
                     /locus_tag="C5T42_pgp023"
                     /codon_start=1
                     /transl_table=11
                     /product="ribosomal protein L2"
                     /protein_id="YP_009458729.1"
                     /db_xref="GeneID:35985250"
                     /label="rpl2 CDS"
     gene            complement(87623..89131)
                     /gene="rpl2"
                     /locus_tag="C5T42_pgp023"
                     /db_xref="GeneID:35985250"
                     /label="rpl2 gene"
     CDS             complement(89150..89431)
                     /gene="rpl23"
                     /locus_tag="C5T42_pgp022"
                     /codon_start=1
                     /transl_table=11
                     /product="ribosomal protein L23"
                     /protein_id="YP_009458730.1"
                     /db_xref="GeneID:35985208"
                     /label="rpl23 CDS"
     gene            complement(89150..89431)
                     /gene="rpl23"
                     /locus_tag="C5T42_pgp022"
                     /db_xref="GeneID:35985208"
                     /label="rpl23 gene"
     tRNA            complement(89597..89670)
                     /gene="trnI-CAU"
                     /locus_tag="C5T42_pgt026"
                     /product="tRNA-Ile"
                     /note="anticodon:CAU"
                     /db_xref="GeneID:35985251"
                     /label="trnI-CAU tRNA"
     gene            complement(89597..89670)
                     /gene="trnI-CAU"
                     /locus_tag="C5T42_pgt026"
                     /db_xref="GeneID:35985251"
                     /label="trnI-CAU gene"
     CDS             89759..96607
                     /gene="ycf2"
                     /locus_tag="C5T42_pgp021"
                     /codon_start=1
                     /transl_table=11
                     /product="hypothetical chloroplast RF21"
                     /protein_id="YP_009458731.1"
                     /db_xref="GeneID:35985288"
                     /label="ycf2 CDS"
     gene            89759..96607
                     /gene="ycf2"
                     /locus_tag="C5T42_pgp021"
                     /db_xref="GeneID:35985288"
                     /label="ycf2 gene"
     tRNA            complement(97275..97355)
                     /gene="trnL-CAA"
                     /locus_tag="C5T42_pgt027"
                     /product="tRNA-Leu"
                     /note="anticodon:CAA"
                     /db_xref="GeneID:35985187"
                     /label="trnL-CAA tRNA"
     gene            complement(97275..97355)
                     /gene="trnL-CAA"
                     /locus_tag="C5T42_pgt027"
                     /db_xref="GeneID:35985187"
                     /label="trnL-CAA gene"
     CDS             join(complement(99363..100139),complement(97926..98681))
                     /gene="ndhB"
                     /locus_tag="C5T42_pgp020"
                     /codon_start=1
                     /transl_table=11
                     /product="NADH-plastoquinone oxidoreductase subunit 2"
                     /protein_id="YP_009458732.1"
                     /db_xref="GeneID:35985280"
                     /label="ndhB CDS"
     gene            complement(97926..100139)
                     /gene="ndhB"
                     /locus_tag="C5T42_pgp020"
                     /db_xref="GeneID:35985280"
                     /label="ndhB gene"
     CDS             complement(100465..100932)
                     /gene="rps7"
                     /locus_tag="C5T42_pgp019"
                     /codon_start=1
                     /transl_table=11
                     /product="ribosomal protein S7"
                     /protein_id="YP_009458733.1"
                     /db_xref="GeneID:35985196"
                     /label="rps7 CDS"
     gene            complement(100465..100932)
                     /gene="rps7"
                     /locus_tag="C5T42_pgp019"
                     /db_xref="GeneID:35985196"
                     /label="rps7 gene"
     tRNA            103484..103555
                     /gene="trnV-GAC"
                     /locus_tag="C5T42_pgt028"
                     /product="tRNA-Val"
                     /note="anticodon:GAC"
                     /db_xref="GeneID:35985239"
                     /label="trnV-GAC tRNA"
     gene            103484..103555
                     /gene="trnV-GAC"
                     /locus_tag="C5T42_pgt028"
                     /db_xref="GeneID:35985239"
                     /label="trnV-GAC gene"
     rRNA            103783..105273
                     /locus_tag="C5T42_pgr008"
                     /product="16S ribosomal RNA"
                     /db_xref="GeneID:35985298"
                     /label="16S rRNA"
     gene            103783..105273
                     /locus_tag="C5T42_pgr008"
                     /db_xref="GeneID:35985298"
                     /label="gene"
     tRNA            join(105569..105605,106561..106595)
                     /gene="trnI-GAU"
                     /locus_tag="C5T42_pgt029"
                     /product="tRNA-Ile"
                     /note="anticodon:GAU"
                     /db_xref="GeneID:35985309"
                     /label="trnI-GAU tRNA"
     gene            105569..106595
                     /gene="trnI-GAU"
                     /locus_tag="C5T42_pgt029"
                     /db_xref="GeneID:35985309"
                     /label="trnI-GAU gene"
     tRNA            join(106660..106697,107502..107536)
                     /gene="trnA-UGC"
                     /locus_tag="C5T42_pgt030"
                     /product="tRNA-Ala"
                     /note="anticodon:UGC"
                     /db_xref="GeneID:35985219"
                     /label="trnA-UGC"
     gene            106660..107536
                     /gene="trnA-UGC"
                     /locus_tag="C5T42_pgt030"
                     /db_xref="GeneID:35985219"
                     /label="trnA-UGC gene"
     rRNA            107689..110498
                     /locus_tag="C5T42_pgr007"
                     /product="23S ribosomal RNA"
                     /db_xref="GeneID:35985224"
                     /label="23S rRNA"
     gene            107689..110498
                     /locus_tag="C5T42_pgr007"
                     /db_xref="GeneID:35985224"
                     /label="gene"
     rRNA            110597..110699
                     /locus_tag="C5T42_pgr006"
                     /product="4.5S ribosomal RNA"
                     /db_xref="GeneID:35985310"
                     /label="4.5S rRNA"
     gene            110597..110699
                     /locus_tag="C5T42_pgr006"
                     /db_xref="GeneID:35985310"
                     /label="gene"
     rRNA            110954..111074
                     /locus_tag="C5T42_pgr005"
                     /product="5S ribosomal RNA"
                     /db_xref="GeneID:35985311"
                     /label="5S rRNA"
     gene            110954..111074
                     /locus_tag="C5T42_pgr005"
                     /db_xref="GeneID:35985311"
                     /label="gene"
     tRNA            111320..111393
                     /gene="trnR-ACG"
                     /locus_tag="C5T42_pgt031"
                     /product="tRNA-Arg"
                     /note="anticodon:ACG"
                     /db_xref="GeneID:35985312"
                     /label="trnR-ACG tRNA"
     gene            111320..111393
                     /gene="trnR-ACG"
                     /locus_tag="C5T42_pgt031"
                     /db_xref="GeneID:35985312"
                     /label="trnR-ACG gene"
     tRNA            complement(111990..112061)
                     /gene="trnN-GUU"
                     /locus_tag="C5T42_pgt032"
                     /product="tRNA-Asn"
                     /note="anticodon:GUU"
                     /db_xref="GeneID:35985289"
                     /label="trnN-GUU tRNA"
     gene            complement(111990..112061)
                     /gene="trnN-GUU"
                     /locus_tag="C5T42_pgt032"
                     /db_xref="GeneID:35985289"
                     /label="trnN-GUU gene"
     CDS             112386..113495
                     /gene="ycf1"
                     /locus_tag="C5T42_pgp018"
                     /codon_start=1
                     /transl_table=11
                     /product="hypothetical chloroplast RF19"
                     /protein_id="YP_009458734.1"
                     /db_xref="GeneID:35985299"
                     /label="ycf1 CDS"
     gene            112386..113495
                     /gene="ycf1"
                     /locus_tag="C5T42_pgp018"
                     /db_xref="GeneID:35985299"
                     /label="ycf1 gene"
     CDS             complement(113416..115662)
                     /gene="ndhF"
                     /locus_tag="C5T42_pgp017"
                     /codon_start=1
                     /transl_table=11
                     /product="NADH-plastoquinone oxidoreductase subunit 5"
                     /protein_id="YP_009458735.1"
                     /db_xref="GeneID:35985215"
                     /label="ndhF CDS"
     gene            complement(113416..115662)
                     /gene="ndhF"
                     /locus_tag="C5T42_pgp017"
                     /db_xref="GeneID:35985215"
                     /label="ndhF gene"
     misc_feature    113429..132356
                     /note="Small single-copy region, SSC"
                     /label="Small single-copy region, SSC"
     CDS             116628..116783
                     /gene="rpl32"
                     /locus_tag="C5T42_pgp016"
                     /codon_start=1
                     /transl_table=11
                     /product="ribosomal protein L32"
                     /protein_id="YP_009458736.1"
                     /db_xref="GeneID:35985195"
                     /label="rpl32 CDS"
     gene            116628..116783
                     /gene="rpl32"
                     /locus_tag="C5T42_pgp016"
                     /db_xref="GeneID:35985195"
                     /label="rpl32 gene"
     tRNA            117956..118035
                     /gene="trnL-UAG"
                     /locus_tag="C5T42_pgt033"
                     /product="tRNA-Leu"
                     /note="anticodon:UAG"
                     /db_xref="GeneID:35985261"
                     /label="trnL-UAG tRNA"
     gene            117956..118035
                     /gene="trnL-UAG"
                     /locus_tag="C5T42_pgt033"
                     /db_xref="GeneID:35985261"
                     /label="trnL-UAG gene"
     CDS             118121..119077
                     /gene="ccsA"
                     /locus_tag="C5T42_pgp015"
                     /codon_start=1
                     /transl_table=11
                     /product="cytochrome c heme attachment protein"
                     /protein_id="YP_009458737.1"
                     /db_xref="GeneID:35985282"
                     /label="ccsA CDS"
     gene            118121..119077
                     /gene="ccsA"
                     /locus_tag="C5T42_pgp015"
                     /db_xref="GeneID:35985282"
                     /label="ccsA gene"
     CDS             complement(119394..120914)
                     /gene="ndhD"
                     /locus_tag="C5T42_pgp014"
                     /codon_start=1
                     /transl_table=11
                     /product="NADH dehydrogenase subunit 4"
                     /protein_id="YP_009458738.1"
                     /db_xref="GeneID:35985223"
                     /label="ndhD CDS"
     gene            complement(119394..120914)
                     /gene="ndhD"
                     /locus_tag="C5T42_pgp014"
                     /db_xref="GeneID:35985223"
                     /label="ndhD gene"
     CDS             complement(121045..121290)
                     /gene="psaC"
                     /locus_tag="C5T42_pgp013"
                     /codon_start=1
                     /transl_table=11
                     /product="photosystem I subunit VII"
                     /protein_id="YP_009458739.1"
                     /db_xref="GeneID:35985206"
                     /label="psaC CDS"
     gene            complement(121045..121290)
                     /gene="psaC"
                     /locus_tag="C5T42_pgp013"
                     /db_xref="GeneID:35985206"
                     /label="psaC gene"
     CDS             complement(121543..121848)
                     /gene="ndhE"
                     /locus_tag="C5T42_pgp012"
                     /codon_start=1
                     /transl_table=11
                     /product="NADH-plastoquinone oxidoreductase subunit 4L"
                     /protein_id="YP_009458740.1"
                     /db_xref="GeneID:35985256"
                     /label="ndhE CDS"
     gene            complement(121543..121848)
                     /gene="ndhE"
                     /locus_tag="C5T42_pgp012"
                     /db_xref="GeneID:35985256"
                     /label="ndhE gene"
     CDS             complement(122070..122600)
                     /gene="ndhG"
                     /locus_tag="C5T42_pgp011"
                     /codon_start=1
                     /transl_table=11
                     /product="NADH-plastoquinone oxidoreductase subunit 6"
                     /protein_id="YP_009458741.1"
                     /db_xref="GeneID:35985248"
                     /label="ndhG CDS"
     gene            complement(122070..122600)
                     /gene="ndhG"
                     /locus_tag="C5T42_pgp011"
                     /db_xref="GeneID:35985248"
                     /label="ndhG gene"
     CDS             complement(122984..123484)
                     /gene="ndhI"
                     /locus_tag="C5T42_pgp010"
                     /codon_start=1
                     /transl_table=11
                     /product="NADH-plastoquinone oxidoreductase subunit I"
                     /protein_id="YP_009458742.1"
                     /db_xref="GeneID:35985236"
                     /label="ndhI CDS"
     gene            complement(122984..123484)
                     /gene="ndhI"
                     /locus_tag="C5T42_pgp010"
                     /db_xref="GeneID:35985236"
                     /label="ndhI gene"
     CDS             join(complement(125196..125747),
                     complement(123567..124112))
                     /gene="ndhA"
                     /locus_tag="C5T42_pgp009"
                     /codon_start=1
                     /transl_table=11
                     /product="NADH-plastoquinone oxidoreductase subunit 1"
                     /protein_id="YP_009458743.1"
                     /db_xref="GeneID:35985237"
                     /label="ndhA CDS"
     gene            complement(123567..125747)
                     /gene="ndhA"
                     /locus_tag="C5T42_pgp009"
                     /db_xref="GeneID:35985237"
                     /label="ndhA gene"
     CDS             complement(125749..126930)
                     /gene="ndhH"
                     /locus_tag="C5T42_pgp008"
                     /codon_start=1
                     /transl_table=11
                     /product="NADH-plastoquinone oxidoreductase subunit 7"
                     /protein_id="YP_009458744.1"
                     /db_xref="GeneID:35985199"
                     /label="ndhH CDS"
     gene            complement(125749..126930)
                     /gene="ndhH"
                     /locus_tag="C5T42_pgp008"
                     /db_xref="GeneID:35985199"
                     /label="ndhH gene"
     CDS             complement(127034..127306)
                     /gene="rps15"
                     /locus_tag="C5T42_pgp007"
                     /codon_start=1
                     /transl_table=11
                     /product="ribosomal protein S15"
                     /protein_id="YP_009458745.1"
                     /db_xref="GeneID:35985214"
                     /label="rps15 CDS"
     gene            complement(127034..127306)
                     /gene="rps15"
                     /locus_tag="C5T42_pgp007"
                     /db_xref="GeneID:35985214"
                     /label="rps15 gene"
     CDS             complement(127730..133399)
                     /gene="ycf1"
                     /locus_tag="C5T42_pgp006"
                     /codon_start=1
                     /transl_table=11
                     /product="hypothetical chloroplast RF19"
                     /protein_id="YP_009458746.1"
                     /db_xref="GeneID:35985253"
                     /label="ycf1 CDS"
     gene            complement(127730..133399)
                     /gene="ycf1"
                     /locus_tag="C5T42_pgp006"
                     /db_xref="GeneID:35985253"
                     /label="ycf1 gene"
     repeat_region   132357..158227
                     /note="Inverted repeat A, IRA repeat region"
                     /rpt_type="inverted"
                     /label="repeat region"
     tRNA            133724..133795
                     /gene="trnN-GUU"
                     /locus_tag="C5T42_pgt034"
                     /product="tRNA-Asn"
                     /note="anticodon:GUU"
                     /db_xref="GeneID:35985189"
                     /label="trnN-GUU tRNA"
     gene            133724..133795
                     /gene="trnN-GUU"
                     /locus_tag="C5T42_pgt034"
                     /db_xref="GeneID:35985189"
                     /label="trnN-GUU gene"
     tRNA            complement(134392..134465)
                     /gene="trnR-ACG"
                     /locus_tag="C5T42_pgt035"
                     /product="tRNA-Arg"
                     /note="anticodon:ACG"
                     /db_xref="GeneID:35985300"
                     /label="trnR-ACG tRNA"
     gene            complement(134392..134465)
                     /gene="trnR-ACG"
                     /locus_tag="C5T42_pgt035"
                     /db_xref="GeneID:35985300"
                     /label="trnR-ACG gene"
     rRNA            complement(134711..134831)
                     /locus_tag="C5T42_pgr004"
                     /product="5S ribosomal RNA"
                     /db_xref="GeneID:35985290"
                     /label="5S rRNA"
     gene            complement(134711..134831)
                     /locus_tag="C5T42_pgr004"
                     /db_xref="GeneID:35985290"
                     /label="gene"
     rRNA            complement(135086..135188)
                     /locus_tag="C5T42_pgr003"
                     /product="4.5S ribosomal RNA"
                     /db_xref="GeneID:35985313"
                     /label="4.5S rRNA"
     gene            complement(135086..135188)
                     /locus_tag="C5T42_pgr003"
                     /db_xref="GeneID:35985313"
                     /label="gene"
     rRNA            complement(135287..138096)
                     /locus_tag="C5T42_pgr002"
                     /product="23S ribosomal RNA"
                     /db_xref="GeneID:35985314"
                     /label="23S rRNA"
     gene            complement(135287..138096)
                     /locus_tag="C5T42_pgr002"
                     /db_xref="GeneID:35985314"
                     /label="gene"
     tRNA            join(complement(139088..139125),
                     complement(138249..138283))
                     /gene="trnA-UGC"
                     /locus_tag="C5T42_pgt036"
                     /product="tRNA-Ala"
                     /note="anticodon:UGC"
                     /db_xref="GeneID:35985315"
                     /label="trnA-UGC"
     gene            complement(138249..139125)
                     /gene="trnA-UGC"
                     /locus_tag="C5T42_pgt036"
                     /db_xref="GeneID:35985315"
                     /label="trnA-UGC gene"
     tRNA            join(complement(140175..140216),
                     complement(139190..139224))
                     /gene="trnI-GAU"
                     /locus_tag="C5T42_pgt037"
                     /product="tRNA-Ile"
                     /note="anticodon:GAU"
                     /db_xref="GeneID:35985225"
                     /label="trnI-GAU tRNA"
     gene            complement(139190..140216)
                     /gene="trnI-GAU"
                     /locus_tag="C5T42_pgt037"
                     /db_xref="GeneID:35985225"
                     /label="trnI-GAU gene"
     rRNA            complement(140512..142002)
                     /locus_tag="C5T42_pgr001"
                     /product="16S ribosomal RNA"
                     /db_xref="GeneID:35985220"
                     /label="16S rRNA"
     gene            complement(140512..142002)
                     /locus_tag="C5T42_pgr001"
                     /db_xref="GeneID:35985220"
                     /label="gene"
     tRNA            complement(142230..142301)
                     /gene="trnV-GAC"
                     /locus_tag="C5T42_pgt038"
                     /product="tRNA-Val"
                     /note="anticodon:GAC"
                     /db_xref="GeneID:35985316"
                     /label="trnV-GAC tRNA"
     gene            complement(142230..142301)
                     /gene="trnV-GAC"
                     /locus_tag="C5T42_pgt038"
                     /db_xref="GeneID:35985316"
                     /label="trnV-GAC gene"
     CDS             144853..145320
                     /gene="rps7"
                     /locus_tag="C5T42_pgp005"
                     /codon_start=1
                     /transl_table=11
                     /product="ribosomal protein S7"
                     /protein_id="YP_009458747.1"
                     /db_xref="GeneID:35985301"
                     /label="rps7 CDS"
     gene            144853..145320
                     /gene="rps7"
                     /locus_tag="C5T42_pgp005"
                     /db_xref="GeneID:35985301"
                     /label="rps7 gene"
     CDS             join(145646..146422,147104..147859)
                     /gene="ndhB"
                     /locus_tag="C5T42_pgp004"
                     /codon_start=1
                     /transl_table=11
                     /product="NADH-plastoquinone oxidoreductase subunit 2"
                     /protein_id="YP_009458748.1"
                     /db_xref="GeneID:35985240"
                     /label="ndhB CDS"
     gene            145646..147859
                     /gene="ndhB"
                     /locus_tag="C5T42_pgp004"
                     /db_xref="GeneID:35985240"
                     /label="ndhB gene"
     tRNA            148430..148510
                     /gene="trnL-CAA"
                     /locus_tag="C5T42_pgt039"
                     /product="tRNA-Leu"
                     /note="anticodon:CAA"
                     /db_xref="GeneID:35985197"
                     /label="trnL-CAA tRNA"
     gene            148430..148510
                     /gene="trnL-CAA"
                     /locus_tag="C5T42_pgt039"
                     /db_xref="GeneID:35985197"
                     /label="trnL-CAA gene"
     CDS             complement(149178..156026)
                     /gene="ycf2"
                     /locus_tag="C5T42_pgp003"
                     /codon_start=1
                     /transl_table=11
                     /product="hypothetical chloroplast RF21"
                     /protein_id="YP_009458749.1"
                     /db_xref="GeneID:35985281"
                     /label="ycf2 CDS"
     gene            complement(149178..156026)
                     /gene="ycf2"
                     /locus_tag="C5T42_pgp003"
                     /db_xref="GeneID:35985281"
                     /label="ycf2 gene"
     tRNA            156115..156188
                     /gene="trnI-CAU"
                     /locus_tag="C5T42_pgt040"
                     /product="tRNA-Ile"
                     /note="anticodon:CAU"
                     /db_xref="GeneID:35985188"
                     /label="trnI-CAU tRNA"
     gene            156115..156188
                     /gene="trnI-CAU"
                     /locus_tag="C5T42_pgt040"
                     /db_xref="GeneID:35985188"
                     /label="trnI-CAU gene"
     CDS             156354..156635
                     /gene="rpl23"
                     /locus_tag="C5T42_pgp002"
                     /codon_start=1
                     /transl_table=11
                     /product="ribosomal protein L23"
                     /protein_id="YP_009458750.1"
                     /db_xref="GeneID:35985291"
                     /label="rpl23 CDS"
     gene            156354..156635
                     /gene="rpl23"
                     /locus_tag="C5T42_pgp002"
                     /db_xref="GeneID:35985291"
                     /label="rpl23 gene"
     CDS             join(156654..157046,157692..158162)
                     /gene="rpl2"
                     /locus_tag="C5T42_pgp001"
                     /codon_start=1
                     /transl_table=11
                     /product="ribosomal protein L2"
                     /protein_id="YP_009458751.1"
                     /db_xref="GeneID:35985252"
                     /label="rpl2 CDS"
     gene            156654..158162
                     /gene="rpl2"
                     /locus_tag="C5T42_pgp001"
                     /db_xref="GeneID:35985252"
                     /label="rpl2 gene"
ORIGIN      
        1 tagtaatagt tatgttattt gatgggcgaa cgacgggaat tgaacccgcg catggtggat
       61 tcacaatcca ctgccttgat ccacttggct acatccgccc ctatactccc cgtagtagaa
      121 attacaaagc tttcaatttc taccattcct cgtgtttaac tttattataa gataaaaaaa
      181 aagaggcata aaagaaattg aaagctttat ctttttattt tttttattta aaaaagaaat
      241 aaaagcgtca cacaaaaaaa acagataaaa acgtataaaa aaaaatgact ccataaggaa
      301 aataggatac tcaaatactt tttcgtatgt tgagttaaaa taaagaaaaa atcctaaaag
      361 taaaagacga ctaaatagta attaaagggc taataaataa gaaaggagca atgtcaaccc
      421 tcttgataaa acaagaagtt gattattgct cctttacttt ctttttaaaa actcatatat
      481 actaagaccg gagtcttatc catttgtaga tggagcttcg acagaagcta agtctagagg
      541 gaagttatga gcattacgtt catgcataac ttccatacca aggttagcac ggttaataat
      601 atccgcccag gtattaatta cacgaccttg actatcaact acagattggt tgaaattgaa
      661 accatttaag ttgaaagcca tagtgctgat acctaaagcg gtgaaccaga tacctactac
      721 aggccaagcc gctaggaaga aatgtaaaga acgagagttg ttgaaactag catattggaa
      781 aatcaatcgg ccaaaataac catgagcggc tacgatatta taagtttctt cctcttgacc
      841 gaatctgtaa ccttcattag cagattcatt ttctgtggtt tccctgatca aactagaagt
      901 taccaaggaa ccatgcatag cactgaatag ggagccgccg aatacaccag ctacacctaa
      961 catgtgaaat gggtgcataa ggatgttgtg ctcagcctgg aatacaatca tgaagttgaa
     1021 agtaccagaa attcctagag gcataccgtc agaaaagctt ccttgaccaa ttggatatat
     1081 caagaaaaca gcggtagcag ctgcaacagg agctgaatat gcaacagcaa tccaagggcg
     1141 cataccaaga cggaaactaa gttcccactc acgacccatg taacaagcta caccaagcaa
     1201 gaagtgtaga acaattagct cataaggacc gccattgtat aaccattcat caacggaagc
     1261 agcttcccat atagggtaaa agtgcaaacc tatcgctgca gaagtaggaa taatggcacc
     1321 agaaataata ttgtttccgt aaagtagaga tccagaaaca ggttcacgaa taccatcaat
     1381 atccaccgga ggagcagcaa tgaaagcaat aataaataca gaagttgcgg tcaataaggt
     1441 agggatcatc aaaacgccaa accatccaat gtaaagacgg ttttcggtgc tggttatcca
     1501 gttacagaag cgaccccata ggctttcgct ttcgcgtctc tctaaaattg cagtcatggt
     1561 aaaatcttgg tttattaaat cattaatcat cagggactcc caagcacacg aattctctct
     1621 aaatagaaat agataattga gggcttgtta ttcaacagta taacatgact tatatacccg
     1681 tgtcaaccaa tagcaatatc catcgatata tatatatact cttatctagc tagattcatc
     1741 agattttttt ttaacttatt tcatccattc aaaaaaaaaa atagaattcg gatttatttt
     1801 atattttata tacatatgat ttagatattc taatgggttg cccgggactc gaacccggaa
     1861 ctagtcggat ggagtagata atttacttgt taaaaaatag gtaaaaaaat ccctccccaa
     1921 gccgtgcttg catctttcat tgcctacggc tttccctatg tatacatcta acactcagtg
     1981 catttcctag aggggactct aataagaaag ttgaatactt agtcgatcaa cccctatgct
     2041 tactgaataa acatttcata atagaaatga atgcattttt ttgttatctc ttcattcatt
     2101 taagaataag ttccatttac aaggtctcat aaccaatcat tcatgattgg ccagaccatt
     2161 gatgaaaata atatccaaat accaaactcg acctctatat aaccttcgca aagtaaagga
     2221 agttcttggg aagatcaaag aaagaaactc ctcttcctcg gtaaagaatt cttggacgaa
     2281 ttccgaacct acttttttta aaaaagcgcg tgcagtactt ttgtgtttac gggccaaagt
     2341 tttaacacac gaaagtcgaa gtatatattt tattcgatac atactctttt tttttgagga
     2401 tccgctgtaa taatgagaaa gatttctgca tatacgcaaa aatcgattga gaatctcaaa
     2461 atctgataaa tcggcccgag tcagcttact aatgggatgc cctaatgcgt tacaaaatct
     2521 cgctttagcc aatgatccaa tcagaggaat aattggaact attatatcga gcttcttggg
     2581 agcattattt attagaaatg aattttctag catttgactc cgcaccactg aagtatttag
     2641 tcgaacactt gaaaagtaac cccaaaagtc gagggaatgc ttggataatt ggtttatatg
     2701 gatccttccc gggtgagacc acacataaaa atgacattgc cataaattta caaggtaata
     2761 tttccattta ttcatcagaa gaggcgtatc tttggaagcc aaaattgatt ttccttgata
     2821 tctaacataa tgcatgaaag gatccttgag gaagcatggt atgaccggaa aatcattagc
     2881 aaagacttcg gcaaaatgtt ctattttttt atgtaaatag agtcgttcaa aaaggactcc
     2941 agaagatatt aatcgtaaat gagaagattg gttaccgaga aaaaggaaga tggattcgta
     3001 ttgacatata tgagaattat ataggaataa aaagaatctt ggattacttt ttgaaaaaat
     3061 agaaatagat ttagttgtaa taataagaat attccaatta gaatactgat gaagaaagaa
     3121 ccgcaataaa tgcaaataag aggcatcttt cacccgggag cgaagggttt gaatcaggat
     3181 ttccagatgg atggggtagg gtattcgtac atctgtcgta taatttaaat gtggtaattt
     3241 atcctctaaa aaaggaaata ttgaatgaat ggatcgtaat ttgtaagata ttacgatttc
     3301 tgccccttcg aaagaagata ttaatcgtag agaaaatgga atttccacaa tgactgcaaa
     3361 cccttctgat ataatttgag aatgcaaatt cttgttgtac ccaaaaaatt gattttggtt
     3421 agaatcatta gcggaaatca tcaaataatt atgttgatac attctagtaa ttaaacgttt
     3481 tacaatcagt aaactagatt tattatcata acctatattt tccaacaaca tgtagctatt
     3541 gaaaccatga tcatgagcaa gtgcataaat atactcccga aagagaagtg ggtataggaa
     3601 gtcgtgttgc ctaaatctat cgagttctaa atatctttga aattcctcca tttgaaatta
     3661 gatttaaagc agggataggg gatttctttt gttttgggtt attaaataac acatagtacg
     3721 atacggtcaa aacaggctat tatagtaaga aaagaataaa tatatacccc ggaaacagat
     3781 aagactgatc aacggactct ttattctctc tttttccagc taatttaatc ggtttatgtg
     3841 cattctagga taacaagatg gctcgagatc ctttatttgt tcaacctaat cgctcttttg
     3901 attttggaaa aaaaaaacct ttttatcaat atactgcttt ttctacacat tcatccccac
     3961 actctaacgg agaatatcta ctaataatta ggatttctaa aaaaaaatgg ataatccact
     4021 tatgggaaca acatttcccg catcaaggac taatatattt ttaacgtgta attagatcgg
     4081 gtaatcattc aaattaagaa cagaagctcg ttgctttttt tgtttcccta gaattggagc
     4141 catggggctc tatccattta ttcacttaac ccaactttaa tttcatttta ttttttttag
     4201 cgtcaagaat tcaaacaaag ttttggaccg atccgctaag aataaaatat tctcagaatt
     4261 atccgttgat acgacatgct gctttttcca ctcattcctt tcaggatcag tcgcggtctt
     4321 acaagctcta ccgatggtat cgacgaagac gttgcttcat acaaatgtgt aaaaaatgct
     4381 agtcgcactt aaaagccgag tactctaccg ttgagttagc aacccgaaaa aaaatctgta
     4441 gatccaatcg gaatcaaaaa agggattgaa ttgcacaacg caatcaaaat attcaaatag
     4501 caaaaatatt tctaatcgat tctgaacata aaaaaaatga acatattaga tgcaaataca
     4561 atgacttcta aaataagaat atagattaag ataggaatct agatcaagtc aaaatttcta
     4621 gactcccaca gatttcgttc atatgttatc cattattatc ttatccattt tttttcaata
     4681 aaaaaaaaaa aagaaagact tcttgtatcc cagcaaatcc aataaaccca tcgtttgaat
     4741 aaagtaaaaa aaaaaaaaca agtccataga acagagagaa atagatacat ttattcacga
     4801 tcggattata tttgtttgat acacagttgt caatataaat gtgaatatta agaaaagaac
     4861 acaatgtcgg gaaccataaa ttgaaataaa aaagaattca atttcaatat tgaataataa
     4921 aatctaaaaa gaaaataaaa gaaaaaacta atgacttgta ttgaattggc actctctata
     4981 tatatagata ataaacatag atacaaaagg gtgtaggcgt aaaaatcaat tcgtagagaa
     5041 gtataacaat gcttgggttt cctcaatcaa tataagtgaa aaaaagaaag cttaaatccc
     5101 atgttttttt ttagttcatt aattcaattt aatctgttga ttaaggcaaa gttccataaa
     5161 aactcccgcc ttccttgaaa tatcatgaac agttcccgta ggttgagcgc ccctttcaag
     5221 gaaatataga atagcaggaa catttaaata ggtttgattt gattcctgcg tgatacactt
     5281 ttgatcgaaa gagttttacc aattccaaga aattttactt ataaatttca aacttgctag
     5341 aattggatcc tttccatttt tctatctaaa atagacttac gaagttgttt caacttatta
     5401 attaacacta accctagatc cgtgcccttt aaaaatgaat caatactttt tactcgagct
     5461 tcatcatgat catgtactat ttacaccgca accccccccc ccccaaaaaa aaaaggaggg
     5521 ttctagtgaa acagaacaaa cgatgtcgag ccaagagcac ccccattcct atataatgaa
     5581 tctaaaatga tggatgtaag aatccacagc cgaccatatc cttcaagtcg cacgttgctt
     5641 tttaccacat cgttttaaac gaagttttac cataacattt ctctagtagg ctgctgtaac
     5701 cagtatgtaa ttgattcaat catggaatca tgaataatca ttggttcggt cggtacatag
     5761 taatctatac ttttatgaat gggtaatttc tgaagaagtc tcagcaagaa ttcaatttaa
     5821 ccccatatat attctatatt atggaataaa gatttttata atatataatt tttttctata
     5881 ttttatatta gaatataaat tagaatagaa aaaaatttaa ataataaata ctacaaaata
     5941 agttcttttt tttgaatctg ccttttgagg tgacttgata aaacagattc accactttca
     6001 cacttcttcg agtaccaaag actcataaga cattagtaaa aagattaaat tgattgaacc
     6061 tatttcaata tcattacatt atttgaataa agttttacag taaaaatagc attttcataa
     6121 taatagagat aaattcatat tcgtattaaa ccatcaacaa tttcaaacaa ataaagacat
     6181 caaaaaacga atttaatttg ttttttttat gagtaactaa ctaaaataga aatatggttt
     6241 tatctatgct cccgtcttac ctcttacctg gatacaaata gattcaattc catctgtgtt
     6301 atttgaacac gattccattt atgaaaaaga tagaattcag ataagaacct ttcattatag
     6361 taaaaggaaa taaaaatcaa attataatca atcttaatct tattctactc ttaaaaaaaa
     6421 cataaggtta tttaaaataa aggcaatctt tcttttattc tgatataaaa cagagaatct
     6481 atattctgat atgatatatt ctattcagat atgtataata tattatattc tgatatgata
     6541 tatatcatag gtatgctctg ggacggaagg attcgaacct ccgaataccg ggaccaaaac
     6601 ccgttgcctt accacttggc cacgccccat tttgtatttc tattcgacat taataaagac
     6661 taatattggt attagttgtt cgtcaattct agtccaaatc tatataatag aatatattag
     6721 attgttgcta agattttgag acatttagat atagaattaa acgaaattta ttgatcatta
     6781 catacaattc gattaagata ttgtatgaaa gtatgatttt ttctattctc ttttgatttg
     6841 agaattgaag gctttttgat tgggttaatt caaatcaaag aaaagttttt ttggtctacc
     6901 ttattttgat ttttgactca ttttttctta tagaacttca aatcaaaata aaaaaatcaa
     6961 aataagatta tattattaat aactcatcat attaataact caatcaaaat aaatacaatt
     7021 atcttcaaga acaaagaaca aaatgtttgt tatgcttaat atctttagtt tgatctgtat
     7081 ttggcttaat tctgctcttt cttcaagtag ttttttcttc gccaaattgc ccgaggctta
     7141 cgcttttttg aatccaatcg tagattttat gccagtaata cctttgctat tttttctctt
     7201 agcttttgtt tggcaagctg ctgtaagttt tcgatgagat ctttaatact gtcctagaaa
     7261 aattcatgat ttagtctaaa aaaaaattct aacaattgat aagatcagat aagtcttata
     7321 atataaccct tcgattcaaa tactgaaatt cttggatcgc cacgagaagt ctgggctcac
     7381 cccagttccg aatgaggaac ttttttacat tgaaagaacc tagtagagtc ccccacaata
     7441 tctaattgtg ggtatgaaaa aagcattttg gtaatgaaag acttgactct tattacaaat
     7501 aaatttctga aaattctttt ctatttctat agatttagaa aaaccatttc ttggtgtcaa
     7561 aataaggtat gtggtataaa aacagagaat ctattctctt tttttccaaa aaaatgatct
     7621 tggagattgt gtaatgctta ctctcaaact atttgtttac acagtagtga tattctttgt
     7681 ttctctcttt atcttcggat tcctatctaa tgatccagga cgtaatcctg gacgtgaaga
     7741 ataaaaaaga aagataaagt ttctgttttc cttgcttgat tttgaaatgt tcttagtatt
     7801 ttagctattc cgcatcttta gctattaatt aaaattaaat aaaaaaaaga ctcgtcgaaa
     7861 gaaaaatgga aagataaata aaaaatacca aggcattgac aaaagcggaa agagagggat
     7921 tcgaaccctc ggtacgaaaa acccgtacaa cggattagca atccgacgct ttagtccact
     7981 cagccatctc ccccaatcga aaaaggataa ttactaggtt acattacaca aaaaagtaag
     8041 gcttgaaaaa agaccctttc tttctacctc tttattattc attatataat tattatatag
     8101 atatataatt atctagacat ataaaaatat taaaaaaata tagaaaataa aaataagtaa
     8161 ttccatttag ataaagtaag ggatagaaag agatatctcc actccactat tccaacgaat
     8221 ataaattcat atatatataa ctacctatag aattctaaat accccaattc tatattatag
     8281 aaaggaatat tttctattat aattatataa gtaataaata gaaagtaata ataaaataaa
     8341 tatataaatt aactaaaact aaataactaa taataattta aatttaaata aataataaaa
     8401 aaggtacctc tttgacttcg tctgcaagag cctttttgac ttccatggcc tggcccggtc
     8461 agtacctcgc cgggcctttt ttgttccaat gaatcataga aaaaagttct ttaattttat
     8521 ttgaatttga aacaaaaatg attgttgttg tttcaataac aatcataata aagactattt
     8581 ctattcctat catacagaat cgaaatgtcc tttcttaatt atttaatctt tttttattac
     8641 atttactcta ctggaataaa aaaaaaggaa agaatggaac catatattct tgcacaattt
     8701 atgttatggc gtacgtattt ttatcgagac gtatctgtcc catcaaaaga aaagagaaaa
     8761 aaacgtgtta tttagttatt aaaatgaatc ctctttcccc aatctcatta gtctccttga
     8821 ccaaagtacg ccaacgctct aattttcatg attttttctg atcctgtcgt ctttaattat
     8881 gacccatttt ttgttcgaca aaagatccat ttatatacaa taattacatt gtagcgggta
     8941 tagtttagtg gtaaaagtgt gattcgttct attaacccct taaatagtta aggggtcctt
     9001 cggtttgatt aatattccga tcaaaaactt tatttcttaa aaggatttaa tcctttccct
     9061 ctcaatgaaa gattcgagga agaatagata ttctcgtgat ttgtatccaa aagagtcaat
     9121 tagaaattga aaaaaaaaac aaaattggat tattaaatta cgaaacataa tttgtttttg
     9181 aattggatca atacttccaa ttgaatgagt atgagtaaag gatccatgga taaagagaga
     9241 agggcgtctt tctaatcgta actaaatctt caatttttga tttgtataaa agagattgag
     9301 gcaaaatagc tatgaaacga tgtctttggt ttattagaga catcgacata ttatattgtt
     9361 ttagctcggt ggaaacaaaa tgcttttcct aaggattctt tcaaatagaa atagagaacg
     9421 aagcaaccag aaagatcgtt agaattataa tcccactctt ctatagggat catctataaa
     9481 gcgggttgtt ttgaatgcat tcaaacagaa aagctgacat agatgttatg ggccgaaatc
     9541 tttttgattt tgtaatttag ttcccatctg agatatgtga aatttgtcca tcttgcataa
     9601 aggagccgaa tgaaaccaaa gtttcacgtt cggttttgaa ttagagacgt taaaaatgat
     9661 aaatcaacgt cgactataac ccctagcctt ccaagctaac gatgcgggtt cgattcccgc
     9721 tacccgctta tatctctatc ttatctatat tcatttattc tctatatttc taagattcta
     9781 tattaatatt atatttcgaa tattcaaatt tttatttctt atctattaat atatattatt
     9841 caaattctat attaaataat atagagaatc tcattattca tgtaattatt aatattcata
     9901 taatgaatgt atcattgaat tgaatgcgca attcctagaa ttctctcaca tattcttttt
     9961 tctgaccaag cgatgtgaaa ataaaactaa gaaaaaagcg tccattgtct aatggatagg
    10021 acagaggtct tctaaacctt tagtataggt tcaaatccta ttggacgcaa tttatttcca
    10081 tatattttgt tatatttcta ctaactaggt attttgaatg atttgaataa gaggccctta
    10141 tttatatatt tattcttaat ataatactag ttaagaatat taactatata aaatagttat
    10201 attaaaataa atatattaaa atagataaga aatctaataa aagttaaata taaataaaaa
    10261 aatataataa aaaatattag attatagaaa taattatttc taaaaaatta gaaagttatc
    10321 taaactaaag gaatttcttt atacttgttc ctgaagtaga aagcgttcca tttgttcttg
    10381 aatagcttct ttcaaaaggg cctccgcttc ctcagtgaat atcttggaag aagatatgat
    10441 ttcttggaac tgcggtttat tcgtttttaa ataagtacgt aactcaacga gaaatttctt
    10501 aacctgtcca atttctaatg aatcaagata accatttgtt ccagtataaa tagtcagtat
    10561 ctgttcttcc accgtaagag gggctgattg agattgtttg agcaactcgc gtaatcgttg
    10621 acctcttgcc aattgattct gagtagcttt atcgagatca gacgcgaatt gtgcaaaggc
    10681 ttctaattct gcgaattgtg ccaattccaa ttttgatttg ccggctactt gtttcatggc
    10741 tttaatttga gctgcagatc ccactctgga gacggaaatc cccacgttaa tagcaggtct
    10801 gattccagca ttgaatagat cggcggataa gaatatttgg ccatctgtaa ttgaaattac
    10861 attagtagga atataagccg aaacgtctcc cgattgggtt tcaactattg gtaaagcagt
    10921 catacttcct tcacctaaac gagaacttga tttagcggct ctttccaaaa gtcgtgaatg
    10981 caaataaaaa acatctcctg gataagcttc gcgacccggt ggtcttcgta atagaagaga
    11041 catttggcga taagcctgtg cttgtttgga aggatcatca taaatgatta aagtgtgtcg
    11101 tttacggtac ataaaatatt cagccagagc tgctcctgta taaggagcga ggtattgtaa
    11161 tgtagccgga gaatccgccg tttcggctac cacaatcgtg tattccattg ctcccctttc
    11221 ttgtaaagca gtcactacct gagccacaga agatgctttt tgaccaatag cgacataaac
    11281 acatattaca ttctgccctt gttgattgag aatcgtatct gtggctactg ctgttttacc
    11341 ggtctgtctg tccccaataa ttaattctcg ctgaccacgt cctataggga tcatcgaatc
    11401 aatagcaata agtcctgttt gaagaggctc atatacagaa cgtctcgaaa taataccagg
    11461 agcgggagat tcaattaacc gagattcaga agctgaaatt tcacctcgac catcaatagg
    11521 tttagctagg gcatttacaa cacggcctaa ataagcctca cttactggta tctgagcaat
    11581 tcttcccgtt gcttttacag agcttccttc ttgtatcatc aaaccgtcac ccattaatac
    11641 aacaccaaca ttatttgatt ccaaattcag agcaatgcct attgtaccct cttcaaattc
    11701 tactaattca cccgccatta cttcatcaag accataaata cgggcaatgc cgtcgcccac
    11761 ttgaagtacg gtaccggtat ttacaatctt tatttctcta ttatattgct caatacgttc
    11821 acgaataata ttactaattt catctgctcg aatggttacc atgagtattt cgtaattctt
    11881 ttttagaaaa aaaaaataat gcctacagta gaaggactaa tcgattattt ctgtcagcgt
    11941 cccgaacatg ccaatattag cattgattgt acgtaaatgt aactcgttgt ttaaagaact
    12001 attcagagtt cctagagctc cttgtaaggc ttgttggaaa acccgttgtc ggacttgatt
    12061 actcgctcgt tgttgttcaa aattaatggt ttcatttttg taaatttcta attgttccaa
    12121 agttttataa gttgaataaa tcaagtttga tttttctcgt tctatatcag agtatccatt
    12181 cacccgaaac tgatcggctt ccatttccac ttttcttaaa cgtgcccggg ctttttccag
    12241 ctgttcggtc gcccccctcc gtagttcttc tgaatttcga atagtcttca agatcctctg
    12301 ttttcgatta tctaataaat cacttaatga aagtagatta tctttccatt tatttcaaaa
    12361 cttccacgac cccttcccga accaaacatg aatctttcaa atcatttggc tctcgcgccc
    12421 aattacttca attatttatg agaaattccc attttttttg aatataatga gcctatcctc
    12481 tattcatatt caaaaaacaa atctcaaaac agatcattaa tccaagacca gaatattcgg
    12541 aggactcttc tgaccaaaca aataattgtc agcaacattg tttctttttt tttttcaaat
    12601 ccaaagaatt tttcttaatt tatacgtagg ttatcgattc agcattggat aaaaaagagg
    12661 ggttgaaata ctcataattt tttccaatca atcaataaat aaaaaaatag aaaaaaaggt
    12721 taaaatcatt ttatcgacat gagtgttata tatcgaaaaa actttctaac tattcatttt
    12781 gaaaccattt ctatattaac attaaaatat taacctaata gtagaaagag taccttgctg
    12841 agtatggact tcaaacgatt tagctttaac catgttaatt gttccacatt attattattg
    12901 gttgatagag aatcaaagta gatttaccaa tgaatcgcga aatgctatgg ttcttaaata
    12961 tgatttatta atttatttaa tttattcaaa agtaattcgc gcgatcatgc acctttccca
    13021 gttagaacga aaaaaaaagt gcagttggtt ggatccagcc tattcttgaa ataaacaact
    13081 cgcacacact ccctttccaa aaaaaatcaa tacaccgagc actacactta gatttattgg
    13141 atttgttgct aaaatatcgg tattaaaccc gaaactcccg gcggatgacc agtaacctaa
    13201 ggaaaggaaa gaatcggtta cagttttcat agaatctcct cttagatata gatagactaa
    13261 ttatctattt atttttattt tatatgttta ttttcttttt ttgtaatttc ctatttgcta
    13321 ttttatttaa ctctatttag aaagaaaatt taaatagagt taaaaatcca ttcatttata
    13381 aatcaatgga tttttttgtc aattggaaat ttccaattga caaaaaaaga tgatacttat
    13441 cattattaga attaggtccc aggcgttatg ccatgtcaat tgcgaaatat ctcgtttatt
    13501 gtaacacttc ctaaaaaaac gttccattgg actaagaggg ggaaggaaga gggcgagtcg
    13561 gtctgctaat tcctcatcct ccaatcattc cttcccatgg ggttattgtc ccaccaaata
    13621 aaaaattgta ggcgtaaaat ctgaatataa ttcgaaaaaa agaagagcag taagtccaag
    13681 gaaataaact aagaaaaaat acgtattttt attttaggat taaacaaagg gattcgcaaa
    13741 taaaagtgct aaggctacaa ccagtccata aattgttaaa gcttccataa aagccagact
    13801 aagcaataaa gtacctcgta tttttccctc cgcctcgggc tgtctcgcga tcccttctac
    13861 agcttggccc gcagcagtac cttgaccaac cccaggtcca atagaagcaa gcccgacggc
    13921 caacccagca gcaataacgg aagcggcaga aatcagtgga ttcatgataa gttcctcaca
    13981 ccaaaataag taaatagtta atgatacaat caaccaataa attatgactt aattattcca
    14041 tcgctaagat atatacagtc gaaggaacta agaactcgaa attgacgtaa taataaatag
    14101 tattattgaa tcatcagaac ggcttcgata tttctttttt agtttttatt cacataattt
    14161 ttgtgaatcc atacgacttt tgttcttcca tttcattctt ttttccaaac tattctcttt
    14221 gaatttttcg ttttttttct tatttttttg attgaatctc tttattcatt gaatattcaa
    14281 ttcacaacta caaacgaaac ggaagggctt ccattggaag ccctatctaa tatcacatat
    14341 acatgtgttt cttccataac gtaaatcaac cattcatatc ttagcaatcg gattatagaa
    14401 tcattcttcg aaacattcac aagagttgtc ttatagtaat tagattacat acatctagtt
    14461 tggcctcccc tcccctcccc taaccaatcc attttttttt tatttaaatt tagttttttt
    14521 gtaaatcttt tttttttctt ttattattcg cccacgcggg tacaatcaat ctacatggac
    14581 aaagtcgtta gatcgaatcc ttgcatcgaa atatcagtat ttgattgatc gaagttcatg
    14641 taatttatta tttattcaaa ttctcttttg gtcaatcggt gagttggatg aaatcaactt
    14701 gaatgggaat tattctatat aacaataaca tctttttttt aagcagcacg gcttattaat
    14761 actataagta atacgataag aattcttagt cagattatga ctactaatat ctaataatat
    14821 tgaatattgg aatgaaatga ataaaagaat agaaagagaa tattcattcg aggggatata
    14881 aatagaccga actggaattt taggaaaaag atcttttaga tctctttcct ttttttactt
    14941 cccccttttg tttgttgcaa ttccctaata cctctactta aacctttttt actattactt
    15001 atataaatta tgttccctaa gcagattatc ttgatccgcg catagattgc gtaagactta
    15061 agttaaaaaa gactatttcg aaaactagtc aatgatgacc ctccatggat tcgcctatat
    15121 aagccgcagc taaagttgca aaaataagag cttgaatacc gcttgtaaat aatccaagta
    15181 acatgacagg tataggaacc actgaaggta ctaaagaaac aagaacaaca actactaatt
    15241 catcagctaa tatatttccg aaaagtcgaa aactaagtga taagggtttt gtgaaatctt
    15301 ctaagatatt aatgggtaaa aggattggag ttggttgaat gtatttacca aaataaccta
    15361 atcctttttt attaagacct gcatagaaat atgctactga cgtgagtaaa gctaaagcaa
    15421 cagtagtatt tatatcattt gtaggcgcgg ctaattcccc atgaggtaac tgtatgattt
    15481 tccaaggtaa aagagcgcct gaccaattcg aaacaaaaat aaatagaaac aaagttccaa
    15541 taaagggaac ccatggacca tattcttcgc caatctgagt tttgctcacg tctcgaatga
    15601 attcaaggac atattcgaag aaattctgac tgtcagtagg aatggtttgt ggattacgaa
    15661 cagctataat ggctgaacct aataagatag caattacaac ccaagaagta ataattactt
    15721 gggcatggac ttgaaaacct cctatttgcc aatataagtg ttggccgact tccacaccgg
    15781 atatatcgta taagcctttt cgtgtgttga tataacacaa taatagtgtg ttgatggaac
    15841 aaaatagaac attcatattg ccctctaaaa aaaatggaac tttaaaaata attattttga
    15901 ttcaaccatc tctttttcgc cttgcttagt tgacttatct attttggata ccaactaatt
    15961 acataatacc cctacttgta tctcttttgt gcaattcagt aatcataacc gatttcagaa
    16021 atctatggag ttcccaaaag aatttattta tttttattat taatcaagga tttcgtatat
    16081 agctagaacg accctcacaa attgcaaata ctaatttgtt aagaattaat cggattgaag
    16141 ctatagcgtc atcatttgct ggaatcgaaa tatctgcgag atccgggtca caatttgtat
    16201 cgattaaaca aatagttgga attcccaaaa tcatacattc tcgaagagcc gtatattctt
    16261 cttgctgatc aacgattatt acaatatcgg gtaatcccgt catatattta atcccgccca
    16321 gatatgtttg caagtgagat aattgtctct tcaacatagc ggaatctctt ttcggaagac
    16381 gattgagccc ccccatcttt tgttccgttc tcaagtccct gaactgatga agtatcgttt
    16441 ccgtagtata ccaattcgtt aacataccgc cgagccattt tttattaaca taatgacacc
    16501 gagcccttat tgcagcccgt gctactgaat ccgctgcttt atttttggta ccaacaatta
    16561 agaactgttt tcccctactt gctgcatcaa aaactaaatc acaagcttct gataaaaaac
    16621 gggcagttct aataagattt ataatatgaa tacctttacg ctttgaagag atataaggtg
    16681 ccattctagg attccattta ctagtaccat gaccaaaatg aactccagct tccatcatct
    16741 cttccaaatt gatgttccaa tatcttcttg tcatttattt atccgcactt cctttctttt
    16801 tttaagaaaa aaaagagaga gacgaggtgc cctgaaatag aaataaaaaa ttgttccgat
    16861 ggaacctcct tttctacctc taacggatat tggccgttga tccacgattc aagccataaa
    16921 tttatttcta ttctatttgt tattttatta tctttattaa aaaaagaatg accgcaaata
    16981 gttaaaaagt gggtgaatcc gctcttagga accattaaat cctcgaaatg gttctttcgg
    17041 tgtatcatgg taaattcttt gaaatgaaaa aatgaaataa ttctctgtgg tggaacaaaa
    17101 tatctctcat ttccacctcg aataaattat tcgttttggt ttccaaagga atcttggtat
    17161 gtttccttga acgttgcact aatcctttga atcccgtacc gacgggtatc atccctccta
    17221 gaaccacgtt ctctttcaga cccttcaacc aatcgatacg accccggagg gcggcttttg
    17281 ctaaaactcg agcagtttct tgaaaactcg cttcggatat gaaactctga gtatttagag
    17341 atgctttcgt tattcccaat aagatagctc ggtaacagat cgcttcttcc aaagcacgcc
    17401 ctgttcgttc cgcccgcaac aattcaatta gttctccggg tgaaaaaaca ttagacattc
    17461 catcttctga aaccaatact tttgatgtta tttgacgcac aataatttct atatgtcgat
    17521 tatgaatctg caccccctga gatcgataaa ctttttggat cttattaacc aaagagatac
    17581 gactttgcac tatagttagc tcagcaccaa ttaagaatct ccaaggaatt ccaagaattt
    17641 ttgttatacg cttgttccaa ccctcaattc tcttttgtag gttcatcgat attgactcaa
    17701 tcgaacgaac ttctaacact tgttccactt ttggaagacc ttgcgttata tccccagatc
    17761 tcgatttttc atatataaat gtaactaacg tatctccttc gtaaaggatt tctccataat
    17821 cgccatggac ggttgctccc ggagtggcca aatagggttt agctgatctt attactacag
    17881 agtcaatttg aacaattaga acttgacccg attttaggtg cggtccgctt ttggctatac
    17941 ataaattttc acaaataaac tgcccgaggc taattattct agatgtttct tcacaataat
    18001 tatgatggag aaaattcaaa ttgaatggat tcaaaaagag gttactgcac gaatcgggat
    18061 tataaattct accattttcg tccattaaat aatatttaag cgcttgaaaa gtctgtttta
    18121 aattgtcaag ttgtaaatat ttagttaccg agatctgatt ataagttatt aaatggtaaa
    18181 atgaatacaa atttgcaatt tgaggggctc ttcctaatcc taaaggtccc aaggaattcc
    18241 taattggaat tagactatct cttttcattg attctttttt tattacattg gaatatttta
    18301 catcattgaa tggacccatt tgaaaacaat tagatgatga caaaattaga aaagattggc
    18361 attccttatt cctcttcaac aacgtacgaa tagttacttg attttggcta agtgattgtt
    18421 gaatccttgc cttggaagaa atagaattaa atggattgat attggtgcga tctgacctct
    18481 tatcaaagat caatcctgaa cctgacggat ctttcctttt tctgatatac gaaatatggg
    18541 atttcactaa atagattcgc aggaaatctc gaatcagacc atttgtattt acttcaacaa
    18601 aagaagcgtg ggcctcttcg acagaagcac tttttttgtc ttggtcccaa ttcaacaata
    18661 aacaagtccg aactaattga atacttgtgc cataaattcc ccgaattggg ttgccattgc
    18721 cataaaggat ataattgaca actcgaagtt ccagattatc cctttcgtgc aacagatcat
    18781 gggagaaaag tgttactaaa tttataccgt ccgctatttc atatatgatt acgggtcgag
    18841 ccaaaacaaa atactttttc ttgttaggtg tgatccattg ggcatagatc caatttttca
    18901 attttgtgtt tgattcctta taattttttt ttgccgttcc aaggggtatc aagataccac
    18961 tgtgccggga tatattatcg atctctccag gaaaatggat atctccagaa aagattttaa
    19021 gttcaatctg tttttttttt ctctccactc ggaccaagcc gcccgctcgg cttcttatat
    19081 ttaaagtgat tggtgtatct attccaatga tactattgtt ctgtaccatt atggaagaag
    19141 attcgggcaa aatatgtact tcctggggaa tgaaaaaaaa tcgatctatt ttcatttggt
    19201 attttggctt aaattctttg actcttcgat actcaatcaa atcctctttt ttgaggattg
    19261 aatgcacctc cgtagtccca tatttagtaa tgccggaatt ctttcttctg tattgaggat
    19321 catcaaaata agcaagaata ctttttttac gaaaaatacc atttacaggt atttcaattg
    19381 aaataccgga aggaagcagt agctcttttt ctagttctgg aatcgattgg aatggaataa
    19441 tgaatctatt tcttcgtttc tttgccaata aataagaatt ttcgtagaga atagcaggat
    19501 atatgagatt acaatgaccc cttcgattaa attctgaata atcaggaatc tcgctttctt
    19561 tttttttttt accaaaaata tctgaactaa agaattttag tcttacttga tcattatttc
    19621 ctgacagact agaaatagat cttccttcag cagaaagaga atggacgtta attttatctt
    19681 gatccttttg aagcgaaaaa gagactacac tagagtggca cgaacctcct gataatatcc
    19741 ataaatggct tgtttttggt aagagatgga cattactgta tgtaaattcc ggtgcatggt
    19801 atacatcggt actccagtgc atttctccct ctgagtcaga ataaatatgt tttcgaaccc
    19861 tctcttttaa attaaacgta tatgttcccg cgcgaatctc agcaataact tgttctgatt
    19921 ctacatattg atcgttttga actaaaagaa aactttttgg tggaatagtc acgttgtgta
    19981 taatatcttc actctcaata gttacataca agtatatata acatagaaaa gcgggatgcc
    20041 cgtgacgtgt acgtgtggga tgaactaaat cctcattgaa tcttattttt ccattagaag
    20101 gggctcgtac atgttctgca gtaccccctg tgaatactcc gccggtatga aaagttctta
    20161 atgttagttg agtgcctggt tctccaatag attgacccgc aataatacct acagcttctc
    20221 ccaactcgac caggtcccca tgagtaggac ttcggccata acataatcgg cagatccaag
    20281 atgtactcct acaagtaaag ggggctcgaa tagatattgg ttgtgtttga aaggttatga
    20341 atcgattgac aagcccaatc ccaatatctt gatttctaac ggcaatgcat cgtgggccca
    20401 tatatatatc atctgctaat acacgaccca ttaatgtttg gataaagatt ctttccggca
    20461 tcatcccatt ttgaggactc acagaaatac ctcggatagt accacaatct gttctacgta
    20521 caacaatgtg ttgaactact tcaacaagtc tgcgtgtaag atatccagca tctgatgttc
    20581 gtacagcagt atctacaacc cctttgcggg ctccgtagca agaaatgata tattctgtta
    20641 aagacagtcc ttcacgtaaa ttgctttgaa tgggtaaatc gatcatttgt ccttgtggat
    20701 ccgacattaa tcctctcata cctactaatt ggtgtacttg agatgcattt cctctagctc
    20761 ccgaaaaaga catcatatgt actggattaa aagggtcagt catcctaaaa ttaggattca
    20821 tttcttgtcg caaatattca cttgtagcat accatatctc aatggattgg cgtaattttt
    20881 ctactgcgtg tacatttcca taataatggt gtttttccaa aaccaaactt tgttgttccg
    20941 catcttggac taaccatccc ttagaaggta ttgttaaaag atcatcaatt cctaatgaaa
    21001 tggatgtagc agtggcttgc tggaacccca gagtctttac ttgatccagg atgtgtgatg
    21061 tatatgccat tccgaagtga tctattaatc tgctaataag tcgtttaatg gcagttccat
    21121 ctatcacttt attgtgaaag accagattgg cccgttctgc cataagtacc tccatattcc
    21181 ggtgagtggg gttcgacaat gggtttgagt caatgattgg aaaacttcct tttctcgatt
    21241 tagattcgcg taaaaattca ggaactatgg tcctaattga accagagaga ccctaattca
    21301 catcggtgtc ataaaatgac ttagcttaaa taccatacta ttaggtacca tacgagcagg
    21361 ttcggcacaa tccttgtata gcttcttcga tttctcgata aagagaaata tgaccaacag
    21421 tggttcgaat gtatatacaa agaatttcgt tttttatact tcttactatt aggtagtgct
    21481 cataaatctc atgataagta cccaaagatt gatagtgaac ttcgatagga gcttctctgg
    21541 aagcaataac gcgttggtct agttgccacc ggagccacaa aggactatct aaattgattc
    21601 ttttctgacg ataagctcca attgcatcat aggaattaca aaaaaagggt tctttttctt
    21661 tcgtatactt ataactattg gcatccattt tttcattttg aaaatttctg cgattacatg
    21721 gattatacct atttgcacaa atacctcgac gattcccgct cgttaataca tagagcccaa
    21781 taagcatatc ttgggttggt agggaaatgg gatccccaat agctggagac aagagattca
    21841 tatgagaaaa cataagtaaa cgagcctccg cttgagcctc caaagataaa ggtacatgga
    21901 ccgccatttg atccccatca aaatctgcat tgaatccctt acaaactaat gggtgtaaac
    21961 aaatagcgcg cccttccact aaaatgggtt ggaatgcctg tatgcctaat ctatgcagag
    22021 tgggtgctct attcagcaat atggggtgcc cctgcataac ttcctgaagt atttcccata
    22081 caattgactc tttttcccga attttactct tagcaactcc tatgttcgaa gcaagatgtt
    22141 gtctaattag accacgaatt acaaatggct ggaaaagttc tattgctatt tcgcgaggca
    22201 atccacattg atgtaatgaa agggagggac ctacgacaat gacagaacga cccgaataat
    22261 ccacccgttt gccaagcaga gtctcacgaa atcttccctc tttgccttca attacatccg
    22321 aaaacgactt gtaaacctta ttatgcccgt ccctcgttgg ttgtccgcgg attccattat
    22381 caagaagtgt atccacggct tcttgtacca atttctcctg gcacattact aattcccctg
    22441 gtgtagatct acttgttgtt aatagatcga taagagtatt gttccgataa ataactcttc
    22501 tataaagttc attaatatcc gagctcatta gtttacctcc gtctatctga atgatcggtc
    22561 tcaactcggg aggaagaaca ggtaatagac ataaaaccat ccattctggt tctatatttg
    22621 ttcgaataaa atgcttagct aattcgatgc gtctaaccaa aaaatccttt cttcttccaa
    22681 cttttctatt ttcccattca ttacccgggg gcccttcttc ccctaactct ttccattcta
    22741 ccaacgaata atctataata attcgcaaat ccagatcggc taattgttct cgtatagcac
    22801 ccgctccagt agaaatttct cgatttcgaa atgtatcaaa gccttgggta gtaaagaaaa
    22861 gtgggatgct gtatttccag gattggattt catattcgaa tgaacctcgt aatcgtaaga
    22921 aagtaggttt tttagctatg ggcctagcaa aagaaaaatt tgggtaggat cctataagat
    22981 atcccccttc caaatcggac gtgaaagttt cctttcatcc ggctcaagta gttacaccaa
    23041 ctaaagataa agaaaggagt ttccacttta ttttctttat ctataaccct ccaaaaaaag
    23101 atctactctt tactcaagtt tccaatgaag accaagcaac atttcattaa ttcattttct
    23161 tttttgtaga tttcgatctt attttattaa ttttttattc aattagaaat tacgacgtaa
    23221 aataaatgaa atgtaaaatt cttgagtagt ctacgtccct tcaaatggga aatcccctta
    23281 attaaattca aattcaatta aagtaaagaa gtaccttgga attcataagg gatttacttg
    23341 tctatgtatc gttccattcg atcttttagg tccctacctt gcctcgacgg ttatgccacg
    23401 atgtccttga agtctatatg cgatggatag actcctgcaa ccatgacatg acataatttg
    23461 cttatttaaa cataatttca tttctttata aaaaaaaagg gaatggttaa ttccacaaaa
    23521 gaagtctttt tttttcacga ggtagaacta gaaatcccta tttatttgtt actgaagaga
    23581 ccatagacca attccctttt ttatttggga gtattgaata cacccataat tctgagcttc
    23641 atgttcttcc taccaagaga catgtcagat ccagggcata ccaattcgat tgaatggtat
    23701 gacagtttct cattctgaat ctgtaaaatc agaattttga tcaaatcaca catcgcagta
    23761 tactagtcct tctaattctt taagaggttt atctaaaaga ttcgcgatat aactaggaag
    23821 acgtttcaaa taccacacat gggttactgg gcatgccagt ttgatatagc ccatttggta
    23881 tcttcgtatc cgagaatcca cgaatccgac tccgcattgt tcacaaaatt tcgggtcttc
    23941 tttttcatcc ccgattactc gataatttcc acaagcgcaa atcccacttt ttataggccc
    24001 aaaaattctt tcacaaaata atccatcttt ttcaggttta ttggttttgt aatgaaaagt
    24061 atagggtttt gtcacctctc caactatctc cccattcggt aggattttat tggcccaagc
    24121 acttattcgg tgaggagaaa ctgatccaat tcggagttgt tgatgtttat accgatcgat
    24181 catagaagaa aaattatgat tcattacgat taagcttcct tcctattaat ctggaagttc
    24241 ttctcagata caaggaaatg attaagttcc aaagccaaag atcgtagttc tcgaacgagc
    24301 aatcgaaaag attctggagc atcctcaggt ttaggtattg ttcttccaat gatcgtagta
    24361 ccaagtattt cttggcgggc tctaatatga tcagatttat aagtaagcat ctcttgtaaa
    24421 atatgagcaa caccaaatcc ctctagagcc caaacctcca tttctcctac ccgctgccct
    24481 ccttgcttag cccttcctct aaggggttgt tgtgtaacaa gtgcataatg tccgctggaa
    24541 cgtccatgta ttttatcatc aacttgatga attaatttca agatataagg ctttcctatt
    24601 ataacaggct gttcaaaagg atcccccgtt cttccatcaa atattctgct ttttcccgga
    24661 tactcgggtt caaataccca tggatttgct gcttgcttac tggcttcata taattcagaa
    24721 aacactagtt ttctcgaagc ctcttgttca tatctctcat caaagggtgc tattcgataa
    24781 tgtctaccta gcagatcccc cgctaacccg agcgagcatt caaatatctg tcctacattc
    24841 attcgtgaag gtactcctaa tgggttgaag accatatcaa caggtcttcc atcttgcaga
    24901 tacggcatat cttgtctagg caaaatcttg gaaatgatac ccttatttcc atgccttcca
    24961 gcgactttat cacctacttt gatttcacgt ttctgtgaaa tatatacacg aattatttct
    25021 ggattataac tagaaacccc ctttttctgg atccacctca catcaataac tcgaccccta
    25081 ctacctatag gtagttttag acaagtttcc tttgaagtgg atacctgaat gccaagtatg
    25141 gctcgtaata atctgtcctc cggggcatac gacgactctt tcgacatctg aggcgttaat
    25201 ttacctacta aaatatcgcc agtctctacc caagacccca gcatcacaat tccatttttg
    25261 tctaaatttc gaagtaggtg gacttttaga tgcggtattt cgttagtgat tctttcggga
    25321 ccgtggcttg tcacatgagt ctgaatttca tatttccgta tgtgaaaaga agtataaata
    25381 tctccatata ctagacgctc gctaatgagt accgcatctt cagaattgta accctcccat
    25441 ggcatataag ctactaatac gttttttccc aaagcgagtt cgccgccaac tgtagcagca
    25501 ccgtccgcta caatttgtcc ctttttgatg catttacctc gcggaacccg cggtttttga
    25561 tgcatacaag tatttttgtt agaacgttga tacataacta atggaatgct tagaatatcc
    25621 cccttatttc ccttgcccga taaaagtatc ttgtcagcat cggtagaaat gatctttccc
    25681 tcgtgttcgg ctatagcgag agccccggag tctagagctg cttggcgttc caacccagtt
    25741 ccaacaatac acttttcgga ccgagaaagt ggaactgcct gacgttgcat attagaactc
    25801 attaaagctc gattcgcatc attatgttcg ataaaaggaa tgagggaagc tccaacagaa
    25861 aaatattgga aggtaaaaat acttcgaaga tggacctgtt cccattcaac ggtcaggaat
    25921 tcttgacggt atcgaaccgg aacaacctgc tcttcttgaa tacctcgatt cagccccaaa
    25981 gaatttcctg acgctacaat agagtattca tcttgacttg gtgataaata aagcatccgc
    26041 actttttttg atctctcaga gatttcataa aatggacttt ctagggaccc ccaatgacca
    26101 attctcgcat gaattgctaa ggatccaata agtccaacat tgattccttc agacgtgtca
    26161 attgggcaaa tgcgcccata gtgactagga tggatatctc gtatccgaaa actagcagtt
    26221 cgtcctgtca atcctccagg gcccaaataa ctcaattttc tcccatgaac tatttgcgtt
    26281 aatggattag ttcgatccaa aacttgagag agtgggtgta atccgaaaaa agattcataa
    26341 gtggttgtta acggagttga agttactaaa ttctgaggag taggtatcaa tttatgccta
    26401 attgctccgc ctatagttcc tctaatcata ttttctaaac gaaccagagc cactccgaat
    26461 tgatcttgta agagatccgc tacagaacga atacgtttat ttttcaaatg attcatatcg
    26521 tcaagcgtac ccattccaaa tttcatccca atcaaatgat ccgcagctgc caatatatct
    26581 cgcggtaaca aaaatgtaat gttctgaggt atatcaagat tcagtctctg gttcatattt
    26641 cggcgaccaa tccttcctaa gtcacatttt tgttgaaaga atttcttttg taattcctta
    26701 cataaggatt cagaaaatac cggatctccg cctacacaag caaattgttg ataaaactcc
    26761 aaaatggcat tttcttttga cccaatcttt tttttctcct tatcattcag gaaagacaaa
    26821 aagatttcgg ggtagcaaac attctctaga atttctctta gattcgaacc catagctgat
    26881 gatagaacta gaatagatat tttttgtttc ctactcacac gagcccatat ccttgccttt
    26941 ctatcaatct ctaattcgaa tctccccccc caatctgata ttatggtgcc tgtataaaca
    27001 gaaattccgt tattgtccaa ttctgaccgg taatagatac cggggctttg caatatttga
    27061 ttgatcacaa ttctgtatat tccatttact atagaagttc ccaaggaatt cattagagga
    27121 atgtttccaa taaaaatggt ttgttcttgc atatctctac tgtttttcca aattaatccc
    27181 gcggatacat ataattcaga agaatatgtg agcgattcat atacagcatc tctgtctttt
    27241 ctcaatggtt ctaccaattg atatgtttcc acaaataatt gaaattcaat ttcttgattt
    27301 gtatcttcca tttttggaaa cttataaagt tcttctgtta agccctgatc aatgaaccta
    27361 caaaaccctt caaattgtat ttgattaaac ccaggtattg tagacattcc cgcatttcta
    27421 cccccaagca tttttatttc ccctttctat atagaaaaaa cccatttatt tgcacattct
    27481 tcatcgaatc atatggatcg atctagcaac gatagaattt atattctgtt tactgaatca
    27541 catgaaattt tacctaactt catatatgta acgtatgaaa tacgtatgaa cggaggaatc
    27601 aaaagagaat tttatactca aattgggatt tgcaacaaag agaacacata caaacataaa
    27661 ggaattcata aattacactt agactttatt ttatggagtt ttgtatagaa tatcaaaaag
    27721 aaaggtgact caatttctac caatattatg atattccaat ctgattgtat accagaaaaa
    27781 taaacggatt cggggtttga tctgttcaat gagataagga cataataatc agaaacaata
    27841 tagaattctt ttttgaattt tttttagcac ttaatctttt cgcggattca agtgttcaaa
    27901 aaagaatttg cagagaagag agatatttta cctatatttt ttttagtaca atttgtagaa
    27961 tcgaatccgt gtgaagcgcg caagaaggct tggacttatt aaacatgcgc agagagaact
    28021 atcttatcta tatgcccctc ctttacttat tatagctcta ttcgggacag cacatgtcgt
    28081 attctatcaa aatctcgatt ttagactcaa caaaatgtgt ataaaaattg aagcacgata
    28141 atttaccgaa aatttcctat aagcatcata tacagataag atacccgatt agatttagat
    28201 aatatttgtg taacaagtta tgttctgggg tttacatata ttcacaattg ctgttatgat
    28261 tgaaattgag aaggattttt ttattgaaaa gaatcaatat tgattggtta tgtatcaatt
    28321 tggattttcg tatatgatta ctaaaacaca atcttatatt caaacccggg aatcattcat
    28381 aaatgaaaat ttacatttaa tagttaatgg ttcaaatttg tcctgaattt ttgttttgtg
    28441 actgaaaatc cacaattggg ttttcaatag aaaaacggaa ggggggtttt caaatattgt
    28501 gtttgtttta agatactata caaacaatcg aagatatgta tccaatccaa agagaaaggt
    28561 aaggatttct tttttaggaa cgggattctt aaataaaaca ggattgaagc tacaagtaca
    28621 aaaatgaata accccccccc cgaaaaaaaa caaaaagtgg aattttttca tatatttttt
    28681 gtatcgtttt ggcgacatgg ccgagcggta aggcggggga ctgcaaatcc tttttcccca
    28741 gttcaaatct gggtgtcgcc taatcaacaa aaaaaattgg catacctcat tatgttttgc
    28801 tgatataact taacaaattt ttccagcaga actaaggtaa gggggggaga gtcctcttga
    28861 tacttgctcg attctataag caccgggggg ttctgttctc taaaatgctg taaatccttg
    28921 cggaaagatt agattagtga atattgaaaa ggaatcatta aatcttgata gggcagctct
    28981 tcgattacta attaatatag tgtttattaa ttgagtcttg aatttatttg catagacgag
    29041 cggggaatgt aattcttagt tgaggaaagg tcgaaagata ctttgtttgt atacagactt
    29101 atgaaattct ttaagctaag ttctccgaca atcaatttaa tatgattgaa tagataattg
    29161 gctttgactt atatattctt tttacttata actttagatt cttttataaa gttataaaga
    29221 aagtacaaga agaaattctt tcttttctgt aatccctacc cccagtcaat aatgtgatag
    29281 accatcttcc gattagttca cagagacaag cgagagacgc atcgtaagga ttagaaaaaa
    29341 tgagaaatag ggataggtga tagatagtga tctatcttga ctctattttt ttatactttt
    29401 tacttaatga aatgaaggtt aacaaaagaa agactaggta ttattactac atgttagtaa
    29461 cattcctttg aaacttctaa aggtgtatcc acgtattttg cttgttctta atcttaatgt
    29521 tttccgattc gactagaaag cttataatat aagaacctgt tataattgtg agtttagtgg
    29581 attgtttcat caatggtgtt gggcagaatc cacttttgac tctgcgccag tgattccact
    29641 attattagtg aacataataa tgattaggga acaataatga aataattcct tcatatttat
    29701 agagataggg gatataattc acatggatat agtaagtctc gcttgggctg ctttaatggt
    29761 agtctttaca ttttctcttt cactcgtagt atggggtaga agtggactct agagctacta
    29821 ctaattgagt tgagtaatca aactcaaacg ctatcaattg ttttatagat cgttctgcaa
    29881 agcccttttt atttgatttt acttttttta tttgtttttg gtttccacct ttttttttac
    29941 tgttcaaaga gaaaatagtt atgttattaa gtggatacag actttctatg ggaaacaaca
    30001 tagacatagt gattgtccaa cgaaatactc cacataataa aatattgcct tgggcaagtc
    30061 acatattgcg cgttaccgcc tgttttatta tttgttgtat tattttagaa atttgattta
    30121 tgctatgctt gctttattga acttgtttga tatcatggtt caaaacagtc aaaataggtg
    30181 tactttacaa atccttttag aaatccaaag aggttcccat ggaactgaac ccctggatca
    30241 tctgtcaact actcaatcaa ttatttcttt ggactgctaa aaaaagatta tgtgattttc
    30301 ttttattaat atacgcctat actttttttc cttcatcgat ttgattcttt cgatggatat
    30361 cgggattctc atattgaaaa gaatccgaaa ttctaggaat tagagccgta agagtaagag
    30421 ttgcccttct atttttttct attgatgatt gcaatcaaca caaattaaat agataaagat
    30481 aaagcaaaga aatagaattt gtacgctatg tacttccatt ccatatatgt atggaattga
    30541 tatctatatg taattgatgt ctatgaagat acatattgtc gattgatcta tattaaacct
    30601 ctatctttat acagtacgac tttatatact acaataacaa taatataata agtaataagt
    30661 atagtatggt agaaagaaat atatgaatct ttctaccata ctatcaaatc tcatagaata
    30721 ctgataattc tagtccgctt gtttcattta agacacgatt tttgaatact tttcattttt
    30781 tttttcaatc attgataaga acgaaacagt caagtttaag tcaaattaat cattttgact
    30841 gactgttttt acgtatatta taagtaaaaa agcagtagga actagaatga acagtgcagt
    30901 agcaataaat gcgagaatat ttacttccat aatctcatcg tttcgttttt attgaatttg
    30961 aaataactcg ggatttcatc ccatagagct gataaatctt tcgcctgtaa atgcaatatt
    31021 caatggtatg aattacatct cgatgatatc gaatcggatc aatatcatga ataacaatac
    31081 aatatctgag ctatcaaatt aatggattcc tcgtcgagaa tgaaatagta taacatagga
    31141 agatccttta tccataccga attgaaattt ggattccgaa tccgatcaat aatccctttg
    31201 cgttatttag cattctgttc cattctttag tttatagaaa cccccaataa aataaacaat
    31261 acaataaatg taaaatgtaa acaaagaaga ggttaagttc taacctccct ttaatgatct
    31321 aatcttcttg gaaaacaaaa aagtataata aggagagtct gggtataaaa aaatctagta
    31381 ttccatcaaa ttcattaaaa agtttgttct ttcttcggca ggacccttaa acttaaaaaa
    31441 gattattcat tccctctcta cgagagagag ccctcgctaa gagagatggg atccttctct
    31501 tctttgagct ttcttttttt tattaatata ctatttcctt ggattaatta tgggatgcat
    31561 atatccaaaa ttccttgtga aagttcaatg agataaattt tttcaaattc acattactaa
    31621 ttgaaattgg taattgaggt tacacaaaat cggagctaga aagggatata ccttaaatct
    31681 taggtatata ctttgaatct gaaaagtatt atatcaaagt gactgtgtta aatttcattt
    31741 tgtatgtcct acttgaaaca tatagtactc tattacacgg atcgggaata atagaaaaag
    31801 ccagactcag tacggtatct cttggaatcc tgaatatgct tctaccaata attgtactaa
    31861 tttacatatg tttttctcct ctcaatcggt actcgttgaa taaatgggaa ttcccatatt
    31921 tctttgatga gaaatgggaa aggaaaaata aataaataaa ataagagagc attccccttg
    31981 ggaatgaaat tctaatattt gttctccttt tcacagaaaa tgcagagatg aattgatgta
    32041 tttttttatt ggatttggat ccgtcgggac tgacggggct cgaacccgca gcttccgcct
    32101 tgacagggcg gtgctctgac caattgaact acaatcccaa gcaaataaaa gaaagtgtac
    32161 atcatacata ttcttatgat ttcattcaaa ccctttctat tttatttaga ttagaatagt
    32221 cgtattgtaa cagaaatccg agtgatatat ttgatatcca catggatatg cactttagtg
    32281 ggagcgtctc gagaattgtt aataatcctt tcgtttttta gaaattgatt gataatcaaa
    32341 tcaatctttc aatgaaaaaa aaaagagttt ttttctttat tctttatttg gtccttttcc
    32401 ttagactttc tacttccaga tccttatatg aatctagatg gatcattagc aagcaagatc
    32461 ggaatttgtg gaaaaaaata aatagagcaa acgaacagcg gtaaaaatat atcagaaact
    32521 tttacctttc tttagtcttc cgtattccga tcaggcattt ctggggaaca aaaaatgggt
    32581 tatatcattt catggtggat cggcgaatta ttgggccgag ctggatttga accagcgtag
    32641 acatattgcc aacgaattta cagtccgtcc ccattaaccg ctcgggcatc gacccaggaa
    32701 gaattaattc caggcttatt gataatccat gatcaacttc cgttagtagt accctacccc
    32761 caggggaagt cgaatccccg ctgcctcctt gaaagagaga tgtcctgaac cactagacga
    32821 tgggggcata cttacccgac cgccatcata ctatgttcat agtatgacca gttttttgaa
    32881 attgtcaata taatggtatg actaaatctg agggatcttt ccctctttca tgattccata
    32941 gaatcttttg attcgtattt cgattcatga atcattcatt caaatcacca ttctatcaaa
    33001 ttttttgaat attattgtaa tttgaaaata ttatttaatt attctataaa gagtaaaata
    33061 aatataagaa taaataagta gaatagaaat aatacgaggt ataggatctt tcggggagtg
    33121 attggtctgc cagaccagac agaaagggga atgaaactcc atttcttcca ctttcattca
    33181 ttttgttaag attagataga catattccta tcttacacta agcccggaaa ttcaaaaatg
    33241 aaaaaaaaaa acgataaatc tggaaatatg ggaagaggga tcaacaagtt attgaaaatt
    33301 ggttttctct aagaatttgg ttcgggggca caagtaaaaa agagattttt atcaacgatt
    33361 cgaggaaata tcttatatct atgttgaatc ggtaagtcta tgtatcaatc aaacgaattt
    33421 cgttatgatt tatgatgggg atcaattaac aattagggtt ggtcttgaca caattccttg
    33481 cattgatatt tttgaaatcc aatcttacta aaccatttat ttttagttta ccctatactc
    33541 actagataaa ttgaatttat cgttccggaa tgatccacta tgttcataag atatatatgg
    33601 gcaataaact atatctatgt acatctacag attagaatgt acatctatct atattagaat
    33661 cagtatatgc actagactca tagtggctaa tgacttattc agtaattgaa tcaaaaaaat
    33721 gggccctttt aactcagtgg tagagtaacg ccatggtaag gcgtaagtca tcggttcaaa
    33781 tccgataagg ggctttggtt tttttcataa aatcccagcc aaagtattct tatttgaagg
    33841 gggaatagag atattgttga tatttatact aataatcaaa aagtaacaaa ccttagcatt
    33901 caattatgaa attgaatgct aataagctat cattataatg aataataata tagtcattat
    33961 agttataaag tgttatatag tggaacattt gtttatttat tatatttcta ttataattta
    34021 gatatatatt attattaata attgtcctag tattcttttt tatttcttat attattctta
    34081 gatattagaa attcttattt attattataa tgtataatga ataatattat attgaataat
    34141 gaaaagtcgt ctccttgaat cgttaaatat ccctttccat tattccaacc aaatccattc
    34201 taaagattag aaaacaacaa aaaaagtaag tggacctaac ctattgaatc atgactatat
    34261 ccactattct gatattcaaa ttcgataatt tgataaagat gaaattgtaa cagtcggtgg
    34321 gtcttttttt tttatttcat tttctcatat ttcttttctt tgggctctgc aagaatttgt
    34381 cgatattact gattaaatat tcttattcat agatgggtta taggaataaa ttgatatttc
    34441 cttcttctac agagaaaggc ttcttccaag tcacaacata caagccgtta ttattaaaat
    34501 tgaatatctt ttttaattcc agaacccaag acaggataaa tttagataga tctaaatttt
    34561 tatatctatc taagatttag atagatctaa tttatcagat catggattca tgtaccaaat
    34621 atttccatat cgatacatac gatatttttg ttccgacaac ggaacgggat agaaaatgta
    34681 tgcgagaaag agactttcat ttacagtttt tattcttaaa taaaatacaa tattaaaaaa
    34741 aaagaatagg aaattcattc tcctttttcg tatttttcta acagataaag gtaaatataa
    34801 aaaaaatctt cgaagtgcgt tgcttgcttt gaaccgcgaa aagatatact ttcgagtttt
    34861 atattcatat gaaagaaaag gacatataag acaataaaag agttaaagta taacgtgata
    34921 aaatatatga gactatagtt gtttaataca catagaaatt ctaagagaaa ttctaaggaa
    34981 tacataaaga tattgatttt tatcaatctc acaaacgaga ttcaagaata agattggttg
    35041 atggaacgag aggaatatgt ctggggatcc aatccactgg tagcgagaaa agtaatcact
    35101 tgtttcttga acatgaacag ttctttcaaa aaatgaatct atctgatcga tgagtcataa
    35161 gacaattcaa ggttcaggcg gttggttatt aagactagaa aaaaaaactg aattgaattc
    35221 atggatttac ctcagtcagg ttatgtacca acaaatgatt tttatattcg aaacccatta
    35281 gaaaggaggg gtagtgtacg agaaatcaaa tcatatataa atgagagacg ccttgaatgc
    35341 cctgaaaatg ctatgaggtg ttcgaaaatg gttgaagtag ttgaatagga ggatcactat
    35401 gactatagcc cttggtaaat ttaccaaaga cgaaaatgat ttatttgata ttatggatga
    35461 ctggttacgg agggaccgtt tcgtttttgt aggttggtcc ggtctattgc tctttccttg
    35521 tgcgtatttc gccttagggg gttggtttac aggtacaacc tttgtaactt catggtatac
    35581 acacggattg gcgagttcct atttggaagg ctgcaacttc ttaaccgcgg cagtttctac
    35641 tcctgctaat agtttagcac actctttgtt gttactatgg ggtccagaag cacaaggaga
    35701 ttttactcgt tggtgtcaat taggcggtct gtggactttt gttgctctcc acggcgcttt
    35761 cggactgata ggtttcatgt tacgtcaatt tgaacttgct cgatctgttc aattgcgacc
    35821 ttataatgca atcgcattct ctgctccaat tgctgttttt gtttctgtat tcctgattta
    35881 tccactaggt cagtctggtt ggttctttgc acctagtttt ggtgtcgcag ctatatttcg
    35941 attcatcctc tttttccaag ggtttcataa ttggacattg aacccatttc atatgatggg
    36001 ggttgccggt gtattgggcg ctgctctgct atgcgctatt cacggtgcta ccgtagaaaa
    36061 tactttattt gaagatggtg atggtgcaaa tacattccgt gcttttaacc caactcaagc
    36121 ggaagaaact tattcaatgg tcaccgctaa ccgcttttgg tcccaaatct ttggggttgc
    36181 tttttccaat aaacgttggt tacatttctt tatgttattt gtaccagtaa ccggtttatg
    36241 gatgagtgct cttggagtag tcggtctggc tctgaaccta cgcgcctatg acttcgtttc
    36301 tcaggaaatc cgtgcagcgg aagatcctga atttgagacg ttctacacca aaaatattct
    36361 tttaaatgaa ggtattcgtg cttggatggc ggctcaagat cagcctcatg aaaaccttat
    36421 attccctgag gaggttctac cccgtggaaa cgctctttaa tggaacttta gccttagccg
    36481 gtcgtgacca agaaaccaca ggtttcgctt ggtgggccgg gaatgcccga cttatcaatt
    36541 tatccggtaa attactggga gctcatgtag cccatgccgg attaatcgta ttctgggccg
    36601 gagcaatgaa cctatttgaa gtggctcatt tcgtaccaga aaagcccatg tatgaacaag
    36661 gattaatttt acttccccac ctagctactc taggttgggg ggtaggtcct ggtggggaag
    36721 ttatagatac ctttccatac tttgtgtctg gagtacttca cttaatttcc tctgcagtat
    36781 tgggctttgg cggtatttat catgcacttc tgggacccga gactcttgaa gaatcttttc
    36841 cattcttcgg ttatgtatgg aaagatagaa ataaaatgac tacaattttg ggtattcact
    36901 taattttgtt aggtataggt gcttttcttc tagtattcaa agctctttat tttggaggcg
    36961 tatatgatac ctgggctccg ggaggaggag atgtaagaaa aattaccaac ttgaccctta
    37021 gcccaagtgt tatatttggt tatttactaa aatccccctt tggaggagag ggatggattg
    37081 ttagtgtgga cgatttggaa gatataattg gcgggcatgt atggttaggt tccatttgta
    37141 tacttggtgg aatctggcat atcttaacca aaccttttgc atgggcgcgt cgtgcgcttg
    37201 tatggtctgg agaggcttac ttgtcttata gtttaggtgc tttatctgtt tttggtttta
    37261 ttgcttgttg ctttgtttgg ttcaataata ccgcttatcc tagtgagttt tacgggccca
    37321 ctggaccgga agcttctcaa gctcaagcat ttacttttct agttagagac caacgccttg
    37381 gggctaacgt gggatccgcc caagggccta ccggtttagg taaatatcta atgcgttcgc
    37441 cgactggaga agtcattttt gggggagaaa ctatgcgttt ttgggatttg cgtgctccct
    37501 ggttagaacc cctaaggggt cccaatggct tggacttgag taggctgaaa aaagacatac
    37561 aaccttggca agaacgacgt tccgcggaat atatgactca tgctccttta ggttctttaa
    37621 attccgtggg tggtgtagct accgagatca atgcagtcaa ttatgtctct cctagaagtt
    37681 ggttagctac ttctcatttt gttctaggat tcttcctatt cgtaggtcat ttatggcatg
    37741 cagggagggc tcgtgcagct gcagcaggat ttgaaaaagg aattgatcgt gattttgaac
    37801 ctgttctttc catgactcct cttaactaag acaggagatc tattgcttga agtcagaatc
    37861 catttgattt catcatacat atttggttgg ttggattagg tcatacatat ttaaaaagta
    37921 ttcctttctt ttcattttca actcatttat atttaatctt ttttttctgt tctggctcgg
    37981 ctagggggat agccgagcca ttccctttta taatacggag ccggacaaaa ccaatcaaat
    38041 aaaaataaac aaatctattc gccgagcaaa aaaaggagag agagggattc gaaccctcga
    38101 tagttctttg tttcgaacta taccggtttt caagaccgga gctatcaacc actcggccac
    38161 ctctccgaaa cacaatttct attttatttt tttattctac cgaatagaac atggatatct
    38221 gagttgataa cattactacc tatatataga aagatatccg gtgcaaatct atgggtctag
    38281 ctatctatct gtatatatat agataatgat ccggcgggcc cttttttatg aagtaaaaaa
    38341 aaaaatacct ttcccttgat cttatgcctt aatttaataa agtggtaaaa ggcgataata
    38401 agtcatatag catcaataga tttgtggtaa aatccctcta tgatacattt tattacaatt
    38461 tttggctgat accaataaag ggatcaaatg gtatatagtt tcttttgttg atagattgga
    38521 ggattagaaa gatgactatt gctttccaat tggctgtttt tgcattaatt gctacttcat
    38581 caatcttact gattagtgta cccgttgtat ttgcttctcc tgatggttgg tcgaataaca
    38641 aaaatgttgt attttctggt acatcattat ggattggatt agtctttttg gtgggtatcc
    38701 ttaattctct catctcttga accgattccg ttctatttag atccaaaaat gaaatgatcc
    38761 cctcctaatt atttcatttt caggttgtga gacacattaa aatgaaatat aagtcccaaa
    38821 aatgcaaata aagaaaaaaa tgaaagggag gggtcaaaca aacttcttat atttaaaaat
    38881 gaaatagtaa ttaaataatt ttattctaat gtttatttag aaatttgata gaatattttt
    38941 aataatatta ttttttattt tctaataaca atatttattt tattattatt ataatttata
    39001 tagttattgt taactatata gtatttatat tagaataata tctaatttta tacaattaaa
    39061 attggatatt attctaatta atatttttaa taatttataa agaatctaaa ttcatttttt
    39121 attaaatgaa aaaaaaattg gaattactct gaaaaacaaa agagtatctg acctaactct
    39181 gcacaaatat ggcccatcca ttgtgtatca agaacaagcg gatatagttg aatggtaaaa
    39241 tttctctttg ccaaggagaa gatgcgggtt caattcccgc tatccgccca gggtaatgcg
    39301 ttaatgtttt tattttaata ggataaagaa ttaagtatat ttgaccgtga tagtatagtg
    39361 gttctatcct attcctttct ttttatccca cccaccccaa aagaaaaata aaaaaatggt
    39421 aattaattac tagttaccag aatcaaacct aaattttttg tcaaaaaaga tgttgcggag
    39481 acgggatttg aacccgtgac ctcaaggtta tgagccttgc gagctaccaa gctgctctac
    39541 cccgcgacga agagaggaac tgggaactaa tggacaaaga agggttgagt acacccctct
    39601 accatatcgg tacaaataga atagcctatt tatacagaat ggtaaagggg ctcctctacg
    39661 atcatagaaa tgaatataaa aaatgaagag atattttaat ccttaccaac ttgatcttgt
    39721 tgctccaggc aacaaacatg catgaaccat ttcacgaagt atatgtccgg atagcccaaa
    39781 gtctcgatag ttagctctcg gccttccggt tgaaaaacaa cgtcgatgaa gacgtgtagg
    39841 tgcactatta cgcggtgggg attgtaactt tccatgaatt tcccatttct cactcaacaa
    39901 tggaactttg cttatttcct ttttggggga tcgacgaatc aaatgatatt tttgttccaa
    39961 tttttgcctc ttcttctccc tctgaattaa accttttctt gccataatgg ttcagttctt
    40021 cctattagta tcaatgataa aagtcggatc ctagatgtag aaatataaga aggcggaccc
    40081 ccttctccat caaaagaaat gatattatcg aggatataat acataaataa ttaaccaaat
    40141 ttgcccgatg tagaggcaat caagaaagcc gcgtaagtga atatataacc tacagaaaaa
    40201 tgggctaatc caaccaatct tgcttgcaca atggaaagag ccactggttt atctctccat
    40261 cgaatcaaat tagccaaagg tgtgcgttca tgagcccatg ctaaagtttc aatcaattct
    40321 tgccaatatc cccgccaaga aattaagaac ataaatccag tagcccaaac aagatgtcca
    40381 aataagaaca tccacgccca aacggataaa ctattcatac caaaagggtt atatccgttg
    40441 ataagttgtg aagagtttaa ccatagataa tctcttaacc atcccatcaa ataagtggaa
    40501 gattcattaa actgtgaaac gttaccctgc cataatgtga tgtgcttcca atgccaataa
    40561 aaagtaaccc atccaatggt atttaacatc cagaaaactg ccaaataaaa tgcatcccaa
    40621 gccgaaatat cacaagtacc gcctcggccc ggaccatcgc aaggaaaact ataaccaaaa
    40681 tcctttttat ctggcattaa cttggaacca cgtgcatcta aagcaccttt tactaagatc
    40741 aatgtagttg tatgtaaacc tagagcaata gcatgatgaa ccaagaagtc tccaggccct
    40801 attgttaaaa agagtgaatt actattctca ttaatagcat ttaaccaacc gggcaaccat
    40861 atgcttcgac ccgcgttgaa cgctgggcca ctcgttgaag ataaaagtac atcgaaccca
    40921 tataaagttt taccatgagc agattgtatc cattgggcaa atataggttc gatcaagatt
    40981 tgtttctccg gagtaccaaa agcaagcatg acatcattat gaacataaag tcccaaagta
    41041 tggaatccca aaaaaaggct ggcccaactt aaatgggata tgatagcttc cttatggtct
    41101 aacattcttg ccaatacatt atcctcattt tgttccggat tgtaatctct aataaaaaat
    41161 atagccccat gagcaaaagc tcctgtcatg atgaatcctg caatgtattg gtgatgcgta
    41221 tataacgcgg cttgagtagt aaagtcttgc gctatgaacg cataagcagg taaagagtac
    41281 atatgttgag ctaccaagga agtaataacc cctaaagagg ctagagcaag gcctaattga
    41341 aaatgaatcg aattattgat tgtgtcataa agacctttat gtccacgccc taatcgcccc
    41401 cctggaggag tatgtgcttc taaaagatct tttatactgt gcccaatacc gaagttcgtt
    41461 cgatacatat gaccggcaac gagaaaaata aatgcaatag ctaaatgatg atgagcaata
    41521 tcagtcagcc ataaactctg cgtttgcgga tgaaagcccc cgagaagggt tagaatggca
    41581 gttcctgcgc cttgggaggt accaaataaa tgactacccg aatcggggtt ttgagcataa
    41641 agattccact gacctgtaaa aagtgggcct aatccttggg gatgcggtaa tacctctaag
    41701 aaattattcc atcgaacata ttctcccctg gatccaggaa tagcgacatg gactaaatgt
    41761 cctgtccaag ccaaggaact tactccgaat agtcctgaca aatgatgatt gagacgagat
    41821 tcggcatttt taaaccacga aacgctcggt ttccatttcg gttgtaggtg taaccagccc
    41881 gctattaaag atatggcaga aagaaataat agaaaaagag ctccagtata aagatctcca
    41941 ttagtccgta aacctattgt ataccaccac tgataaacac cagaataagc gatatttact
    42001 ggtccaagag cacccccgcg agtaaaagct tccacagccg gttgaccaaa atgaggatcc
    42061 caaattgcat gagcaatagg ccttacatgt aaagggtcct gcacccatgt ctcaaaattt
    42121 ccttgccaag ctacatgaaa cagatttccg gaagtccaca gaaaaattat tgctaattgc
    42181 ccgaaatgag aagcaaaaat attctgataa agacgttcct cagtaatatc atcatgactt
    42241 tcgaagtcat gtgcggtagc aataccaaac caaatacgac gagtagtggg gtcctgagct
    42301 aagccttggc taaaccttgg aaatcttaat gccataatgc ctttcaaatc ctcctagcca
    42361 ttatcctact gcaataattc ttgctaagaa gaatgcccat gttgtggcaa ttccacccag
    42421 aaggtaatga gctactccta cagcgcgtcc ttggacaatg ctcaaggctc taggctgaat
    42481 agcaggagca acttttaatt tattatgagc ccaaacaatg gattcaataa gttcttgcca
    42541 ataaccacgt ccgctgaata gaaacattaa actaaaagcc catacaaaat gagcacctag
    42601 gaaaaaaagg ccatatgcag ataatgaaga accataagac tgaattacct gggatgcctg
    42661 tgcccataag aaatcgcgga gccacccatt aatagtagtg gaactctgcg caaagtttcc
    42721 tcccgtaata tgagttacta ccccttgatc acttatacta ccccaaacat ctgactgcat
    42781 tttccaactg aaatggaata ttactaccga aattgcattg tacatccaga ataggcctaa
    42841 aaagacatga tcccaagcgg atacttggca tgtcccccct cttccaggtc catcacaagg
    42901 gaaacgaaaa ccgagatttg ctttatccgg tatcaaacgc gagctacgag caaatagaac
    42961 acctttcagg agtatcaata ccgtcacatg aatcgtaaat gcatgaatgt gatgtactaa
    43021 aaaatctgcg gttcctaatg gaataggtaa caaagccact tttccgccta ctgccactaa
    43081 atcagcaccc ccccaagtta aactggtgct tgttgttgca ccgggggccg ttgcaccggg
    43141 tgctaaagca tgggtgtttt gtatccattg agcaaagacg ggttgtaatt gtatagcggt
    43201 atctgaaaac atatcttggg gacgccctaa agcgctcatg gtatcattat gaatatacaa
    43261 accaaaactg tgaaagccta aaaatataca tacccagttg aggtgcgata tgattgcatc
    43321 acgatgccta agtacacgat ctaataggtc gttgtatcga gtagttggat catagtctct
    43381 taccataaag atggctgcat gcgcagcagc accaactatg agaaatccac caatccacat
    43441 gtgatgtgtg aacaatgaaa gttgggtacc atagtcagtc gctagatatg gataaggagg
    43501 catcgaatac atatggtgag ctacaacaat agttaaagag cctaacatgg ctaggttaat
    43561 agataattga gcatgccatg acgttgttag gatctcatat aggcctttat gtccctggcc
    43621 tgtaaatgga cctttatgag cctctaaaat atcttttata ccatgaccaa tgccccagtt
    43681 ggtcctatac atgtgacccg ctatcaggaa aaggattgca atagctaaat gatggtgtgc
    43741 aatatcggtt aaccatagac ccccggttac tggatctaat cctccacgaa aagtaagaaa
    43801 gtccgcatat tttgaccaat tcaaggtgaa aaatggggtt gctccctcag caaaactggg
    43861 ataaagttga gccaaaagat cccgattcaa gataaattca tgaggaagtg ggatctcttt
    43921 aggatctact ccagcattta gaaattggtt aatcggtaaa gatacatgta cttgatgccc
    43981 cgcccaagaa agagacccaa gtcctagtag ccctgctaaa tggtgattca acatagattc
    44041 tacatcttgg aaccaagcca attttggagc agctttgtga taatggaacc aaccagcaaa
    44101 aagcattaaa gctgcaaaga ccaatgcacc aattgcggta caatagagtt gtaattcact
    44161 agttattcca gatgctcgcc aaagctgaaa aaaaccagag gttatttgta ttcctcggaa
    44221 acccccgcct acatcaccat tcaatatttc ttggcccact atcggccaaa ccacctgggc
    44281 actaggtcca atgtgagtag gatcacttaa ccatgcttca taattggaaa aacgagcacc
    44341 gtggaaatac atgccactca gccaaagaaa gatgatggag agttggccga aatgtgcact
    44401 aaatactttt cgagagatct cctccaaatc actagtatgg ctatcaaaat cgtgagcatc
    44461 agcatgtagg ttccagatcc aagtggtagt atcaggccct ttagctattg ttcttgagaa
    44521 atgaccgggt ctggcccatt cctcgaaaga agtttttacg ggatccctat ctaccaaaat
    44581 ttttacttct ggttccggcg aacgaataat cattgagtcc tcctctttcc ggacaacacg
    44641 tacaaagaga cccgccaata gttacgtaat tagtgaacct atgagagatg tttatacttc
    44701 gttttttctt tgttatctcc catctatcta ctttctttag ttattcacta gagcaattat
    44761 gatctggaag tcgatccggg gcaagtgttc ggatctatta tgacataacc aataggcgct
    44821 caacggacct ttttaatctt ataaaacctt ttctgggctt tgaattgatg caaaaacaat
    44881 ttttttgtgc aactcagtgt cttcatatct caattataag tttctaaatg gaactacttt
    44941 atgccttaca tagaacatat tacttattac tctatttaaa atcgactcta ttccaaatcg
    45001 cgcgagcagt cattactaaa ctaacagata tcccagtatt tctatttttt agttctttga
    45061 aagtctcttt tattatagtt ttatttatta gttttactag cagaaaaaat atattctata
    45121 ctctatctgt gtatcggtta ttcctacgaa ataccggacg aaatagaaaa gatcttagag
    45181 gtgatataat gaaattcttt gattggttct ttccggagaa ccgtgactga tggggacaac
    45241 aaacaaaaca attttattat tctaataaat agaaaaatat aaataatact aaataaaata
    45301 ataaataaac agagtgctcc tattcgaaac gccttgtgat cttcaaccaa ttctgtgctt
    45361 caatataatt acctggagta agcgctatag cttgtttcca atactcagcg gcttgatcga
    45421 accaagcctc tgcaatttca gaatttccct gtcgaatggc ctgttctccc cggtcggaat
    45481 aggcaggtaa attccttccc ttagaaccgt acttgagagt ttcctacctc atacggctcc
    45541 gcagtcaatt cttttggtat cccatttttg aatacgatat ctaattgaat gagatttctc
    45601 gtggatctat ctcatttttt ttctcgagtt aaccaaaaga aagaggttaa ttagatgagt
    45661 ttcaaacttt cattttgatt aataatttaa tccgttttag ttttctcttt tctcccacct
    45721 tcagaagaat aaagcatagg tgtttccact atcattagag ttctctgaaa ggtaactatc
    45781 tcggtttcat atataaattt ctatagatat agaatctttg aaaaagactt tctttcataa
    45841 gaaagaaaag acttactatc tttgggatct gattctacac cgctgctcaa tactttaggg
    45901 gatcgactct attacataag tggattccta acttttatct catatcgtga cagaagtaag
    45961 cagttcttat tgtatcggac caaaaactca ctaattgata ttgatcttta cggtgcttat
    46021 tctatcaatt agatcctttc tttatccata gactaaagga tctaggcata cctatttctt
    46081 catatttcga cttctatgaa gtttctttct ttttctttgc tacagctgat aaaaatcgtt
    46141 gttttggacg atacatatga tatgtagaaa gcctattttc tagtatttat tagcggattt
    46201 gctctttctt tccttttttt ctttctatag tggagatagt cgcacgtaat gacagatcac
    46261 ggccatatta ttaaaagctt gtggtaagaa cgggtttcgt tctagcgccc taaaataata
    46321 ttccaaagct ttcgtatgtt ctccgttcct tgtatggata agacctatgt tatagagtat
    46381 ataacttcga tcatagggat caatttctag tcgcatagct tcataataat tctgtaaagc
    46441 ttccgcataa tttccttcgg attgagctga catccgttac ggtcgtcatt cgattcaaag
    46501 aatctccgtt ccagaaccgt acgtgagatt ttcatctcat acggctcctc ctttttatgt
    46561 gcataatgag aataatatat ggaatcaaaa aagattgaaa taatttcatt atgaaccgaa
    46621 gggggctagt gtttttacaa gaaatctcta gccaaccttc ctgtaaaaga tcttttctta
    46681 acatcaagta tcttggtact agataaaaat gataactcta acaatttctt tgtccttaac
    46741 accccttaat ttccaggaat tagtcacttc aacagtcttc gatggttata cgggtatcca
    46801 aaatacgaac gagatggatg tttgttgtcc caaccattct tcttagtccc gatcccgaga
    46861 aagaaaaggt atgattttta gaacaaagtt ttcgtattgt tgattcctag gcgtagtgct
    46921 tcttccccta ggctgcctat tggtactcgt ggaggagggt tgacctaacc cataggtgta
    46981 acctttcgct gaatactaga attgacaatt gaagcatctg aggctgcatt aatcggggat
    47041 acacgacaga aggaattgtt ttatttacaa acttcacctt cacaacaagc gtagatttct
    47101 ttttcaaatt cttttttctt tctatcccca ataatgtatc tttctccgaa gaccgaaagc
    47161 agtaaataaa aaagaatcaa atcgcaccat ctctgtaata ggtgaatgcc tctttttctc
    47221 ctgaagttgt cggaattatt cgtaataaga tattggctac gattgaaaag gtcttatcaa
    47281 taaaatttcc atttatccga gatctaggca taggtaacaa tccattctat aatttctttt
    47341 aattacctct tgtgagaaaa tgatcccaca aacaaaggaa ttgtacagta cgaaataaca
    47401 taaaaaaaat cattaaaaaa aaagatatga ccctctattc aaattatttg ttttttgaaa
    47461 ggaattaata gaagaaaata ttagaatccg attagattag atttaattta atccaaacgt
    47521 agtggtataa gaatgaaagg aactattccg atttcatcga agttgaagaa tcaaagaact
    47581 tttcttacag attaggataa ttagagaagt tttaattgat atgatccaaa gagtaaaaag
    47641 actcgaataa tcattctatg atgaaaatag aataaccatc tgttttgtgt tgtgtgcatt
    47701 acatagtgag tatacactat acaatcaaat aaatagaaca attcctggga tgattcatga
    47761 atttggaata ggtctatggg agtaaggagt tcttattgaa agatctaaaa atggaaagaa
    47821 atttgatcaa ttttatgaac atggaatcat agtctaaaaa atgaaatcta atcatgatct
    47881 aaaagaaacg tatccattag aaacataaca tagtgtataa aaaaaaatga tctttatccc
    47941 ccgaagggtt tttctttgat gaaaagtttt ctatattttt atagttagat tttctatatt
    48001 tttttaccgt tagaattgat ggtacgtacc tattcaaaaa tataacaaaa atataatatg
    48061 aatgactcac tattcactcg gtttctgggc cataatcatt atgtaggaga gatggccgag
    48121 tggttgaagg cgtagcattg gaactgctat gtaggctttt gtttaccgag ggttcgaatc
    48181 cctctctttc cgtacctttc aaccaattca ccaatcttat tcacagcaat gtatcaaagc
    48241 aaataacaat ggataccatt attccaagag ttataccttt ctttgatttt gatatagatt
    48301 ctttattcct aatttattca gtacggaaaa tactggaaag agtggacaac agggaatgct
    48361 aatctcccta ccgatccgtg atccatgaat gggagaaaaa tccccgtatc aaattcctta
    48421 ctttggtcgg tctttttgct taggcgaaag ggggaagggg gaaaaattgt ccgaacccct
    48481 gttgttttat tttaattagg tttaagtctg acgagaataa tattctacaa ctagcaattc
    48541 atttattttc aaaccgaccc atttactatc tattatttga ttgactaatc ctttatgttg
    48601 gaatgggtga agagtcaaat gttttggcaa ttcctcacca cgaggggatg aatcaagaaa
    48661 attttgaatc agagttctag atttttgttc atccctcgct gtaataatat cttggggttt
    48721 gcagcgataa cttggtatat ctactatacc accattaact aaaatatgcc tatggttaac
    48781 taattggcgg gcttggggaa tagtcgaggc catacccaat cgaaaaagga tgttatccaa
    48841 acgcatttca agtaattgta gtaaaacctg acctgttgac cctttggctt ttccggcaat
    48901 acgaacgtat ttaagtaatt gtcgttctgt aagaccataa tgaaaacgca atttttgttt
    48961 ttcttctaaa cgaatacgat attgagattt tttactggaa cgtgattggt ttctaagatc
    49021 gcttccggct ttaggccttt tactagttag tcccggtaaa gcccccagac gtcttatttt
    49081 tttgaaacga ggccctctgt aacgcgacat aaagactcct gattttattg aaatttcata
    49141 aacttaaatt aaaactaaac taaatgataa atgaagcgac atccactaga gtatttacca
    49201 caaagaataa ttagatgaat tgtataaata tccgtacctt acttgtatat gtctaaaaaa
    49261 aacgaaaggt tcttttctgg atttgttata cagagatcta gctcctctaa ttttttattt
    49321 ctaatttgaa gttcctacga catagtagat cggtgactct tggaaaaagg ggtaagaagc
    49381 cttttcaata ttctttgatt tcacaatatc aattatgtaa aaaaatcaaa caaataaaga
    49441 aaagcctgct atcggaatcg aaccgatgac catcgcatta caaatgcgat gctctaaccc
    49501 ctgagctaag cgggctcaca taacaaaaat tgtacataca taggaattta gtaaactact
    49561 gggatcttag ctattaattg ttcattctta gttttcataa cctaattaat atgaatatag
    49621 aatagaattt caaataaata tttcatattt gaatgaatag attctcgaat ataacgatta
    49681 atattcgaaa tcgaatctaa ttagattcga atcttactta tttattcgaa ttctagatag
    49741 attctaattt atacattcta atttgaaatc attctaatta taaataatta gatcaattag
    49801 aaattcataa taaataaaaa aaaaataaga aagagaaggg tgtaatccag ataaatgcaa
    49861 tccagatcat aatgaaagat tcctctgttt ttgttcggaa agataagacg acaaaaaaag
    49921 aatcgaccgt tcgagtattt caaattacac aagaaaaatg atataaaaga aaaaggggca
    49981 tctataatat agattggtat atataatata catctatatt gaattgcgga tacagaaatg
    50041 atagaatcat ttctgattgg atcaactctg aatcttcgat agagatgaaa tgagataaat
    50101 aataaaaaaa aaataggagt aaacgctttt cgatatagga atcggtatct aataaactta
    50161 aaggttctgg cataaataaa atcttagaaa tgaaagaaaa agaaaaaaaa gcgaggaagg
    50221 acatcataat gagatcctaa tcttaaaaca acaaaacaaa aatggggata tggcgaaatt
    50281 ggtagacgct acggacttaa ttggattgag ccttggcatg gaaacttacc aagtgataac
    50341 tttcaaattc agagaaaccc tggaattaaa aatgggcaat cctgagccaa atcctatttt
    50401 ccgaaaacaa ataagggttg agaagaaagc aagaataaaa taaaataaaa ggataggtgc
    50461 agagactcga tggaagctgt tctaacaaat ggggttgact tcgttacgtt attaaattca
    50521 agtaatcctt ctatcaaaac tacagaaagc atgaaggata aacctatata catacgtata
    50581 tgtactgaaa tcctatctca aatgattaat gacgaccgga atctttattt atttatattt
    50641 ctataaataa ataccgaaag agttgttgtg aatcgatcca aattgaagaa agaatcgaat
    50701 atttattaat tcaattattt actccatcat agtctgatag atcttttgaa gaactaattt
    50761 atcgtacgag aataaagata gagtcccatt ctacatgtca ataccgacaa gaatgaaatt
    50821 tatagtaaga ggaaaatccg tcgactttag aaatcgtgag ggttcaagtc cctctatccc
    50881 caaaaaggcc cgtttgactc cctaattatt tatccgatct tctcttttcg ttttgttagc
    50941 gttttcaaat tggaattcgt tatgtttttc aatcattcta atcttttaca aatggatctg
    51001 attgtaaatc tttttttctt attaattgac ataaactcaa gttatctatt aaaataagga
    51061 tgatgcaccg gtaatggtcg ggatagctca gctggtagag cagaggactg aaaatcctcg
    51121 tgtcaccagt tcaaatctgg ttcctggcac acgattcatt tgtaaaatag atactcatac
    51181 aaatgaattg atatgggtca acatacatat tcattactaa tatatatcat gatagatact
    51241 tatctatcta ggtgtctgag aatataccct ttatagaata gatgagtaaa gagtatggct
    51301 ataaagtatg taaaataaaa gaaaaaagaa ttctctttta tttccttttt ttatttgttc
    51361 atactgtgtc tcttaccgtt caaaaagaat gtgaatactt catacattga atacttcata
    51421 catattcaaa tagaaagatt aaatgaattg cttgaaagac tcaaaagtct agtctagcgg
    51481 agttgaaaag tgggaataac caagattcat ctcagataaa gtacaaatag aatccgatcc
    51541 cccctttcat ttcgttgtct tttcttttga tattctattt cttcatttcc tcctatgtga
    51601 ctttatagaa ctcgtttaag ttctgtgcgc ggtacatagt tcatgatgca gaactctttt
    51661 agttcatcct attatattgg ctcaatttat ccgaaataaa tatactccaa ttttgagaat
    51721 cgcaacgaac ccctaatcct aattgttttt tttttttttc tatttttatt tgatttttat
    51781 atattctata tttcttttaa tataaacaaa tatatttgtt tattctattt attttgtatt
    51841 atttatttta tttagcccat ttcgaatata ctacgaatgg gacttccatt accctctttg
    51901 atctataaga gagcgtacaa atattatttg aatatctgga gttgtagaag tgaaaatcag
    51961 tttcttatta tttaatgagc atcctgtatt tcataaaaat tcggggcaat ataatcctta
    52021 cgtaaaggcc atcctatcca actttccggc attaagatac gtttcagacg tggatgatta
    52081 tcataaaaga ttcccaacat atcataagat tccctttctt gaaaatccgc acttttccaa
    52141 acccagaaaa cagacggaat tctaggattc cgccttgggg caaatacttt tatacatacc
    52201 tcttccggtt gatctatacc ataagctatt cgcgtaagat gatacacact cgctaacagt
    52261 ccgcccggtg ctacatcata ggcacattgg gaacgtaaat agttgtaacc atatacatat
    52321 aaaatgacag caatggaatg ccaatcctca ggctttattt gtaaagtctc tattccttgg
    52381 tagtcgaagc ccaaagatct atgaactaac ccatgtttgg ctagccaagc agacaaatga
    52441 ccctgcatct tttttatctc tcccacattt tgatttgtat aaaacttttc tttgtctcta
    52501 taagttaaat atctcacatt tacgatgaaa tttatgaaaa ttattgtttg ttattatgta
    52561 aaaaaatgta aaaaaaaaat cctgcctaat tcactaattc gtgggaagat actgaattct
    52621 tgttgtattt gaaaaatgtt tcaagaggga tctccgaagt agatgtagat ggtggttgat
    52681 agagtaatcc tcgattataa tttccagtat gaatacttcg tccaatagaa aacttgtggc
    52741 tgatagtaaa acaccgactc ccctgttgag acctaattcg atcttcatag atttctcgag
    52801 atagtttttt acgaagtttt gttatagcat ctataactgc ctccggttta ggtggacaac
    52861 ctggcaaata tacatctaca ggaattagct tatcgactcc ccgaacagta ctataagaat
    52921 cggtactgaa catcccccct gtaattgtac atgctcccat agcaataaca tattttggtt
    52981 caggcatttg ttcatataat ctcactaaag acggagccat tttcattgtt actgtacccg
    53041 ccgttaaaat taggtctgcc tgtctaggac tagatcttgg taccagtcca taacgatcaa
    53101 agtcgaatcg tgagcctatt aatgaagcaa attcaatgaa acaacaactg gtaccatata
    53161 gaagcggcca taaactggat agtcttgacc aatttgaaag atcatttgat gtagttgaaa
    53221 taaccgaatt ttggttttgg gctgttcgat caagtaaggg aaactcaatg gaattcataa
    53281 ccgtttcaat gtttttttta ctttctttct ttttattgtc ttaatattca agagctaaga
    53341 ccattccaac gctccttttc gccatgcata aactgaacca acaattagga taagcacgaa
    53401 aatgaaagct tctataaata cagatatacc caatacatca aaactcattg cccatggata
    53461 aagaaaaacc gtttcaacat caaaaacaac aaaaactaga gcaaacatat aataccgaat
    53521 tcgaaattgg agccaagcat cccccattgg ttctattccc gattcataac tagaaagttt
    53581 ctctggccct ttgcgaatcg gggctaaaac tcccgaaatt agaaatgcca aaataggaat
    53641 aacacttgat attattagaa atgcccagaa aatatcatat tcgtaaagta gaaacataga
    53701 cggactcctt gcatatggaa aatataccgg attagtcgat ttgaatttga atgaattgtc
    53761 aagtcatcca taactcttta gtcaaaacaa caatttcttt ggatcgaacc gcttagtttc
    53821 tcttgtttgt ttcggcatgt gtcacctttc atttcacgat tcatccacta gaatcctatt
    53881 tctaatatat atatattact tttattttat actcaataaa ttatacaaat aaaactctcg
    53941 cggtttcact tcacttcgga tttttttttt ttatctaaat tttatataaa gaactaaaga
    54001 aaaggaattt gaaataggat tctcattttt ttgtttagaa ttctatttta ttattatcaa
    54061 tttaatttct attagaaatt tgtattataa atggaaatca aatctattta ttttttattc
    54121 tagttatatt atagggctat acggactcga accgtagacc ttctcggtaa aacagatcaa
    54181 actgattatt atcaaaataa tttgaaccgt ttcaaagacc caacatgcat ttttttgtgc
    54241 attgggctct ttcattaact gatagaaata tcagctagtc taccatattt ttttcttgac
    54301 agaaagaaaa agagatggct ccgtgtgctc tgattcatta ttttgattcc aataaaggag
    54361 cactaccaaa gtgtttcaaa gaaggattat cctgacgtag gtctgctttt ggcccagatc
    54421 aacttaagtt aaatggagtc tctatcgacc cgcttctgct taaagaagca aatatgaaac
    54481 ttcatacacc ttaaagcccc taagatagga cgaaaagata attttttttg aggtcctgat
    54541 actcattatg cctagcattg aatagatggg atattcacct tatcaatatc tcaaatcaat
    54601 gcaatggtgg gttccattta tttggcacct aacctaaata taaataggcg cccggattgg
    54661 accgaacctt ttgtcaggct gttgttctct tgttttcttc ccgaaaacat agagtaagac
    54721 atcgatttct caataaaatc aactcttttg attacatgat ggactcctct gaaaaacatt
    54781 ggcgcgcgtg taaacgaggt gctctaccaa ttgagctata gcccttgtgc ttgttataca
    54841 tattttatca tgtagataat ttattgtcaa gatgaatatt acatgataca acagcatatt
    54901 tttttgatct ctttgattgg tattgcttct aagaaatatt tcatttataa tccatcgatg
    54961 tcataggtcc catttgtttc tctttgtgat gataaatgac ctacttaact cagtggttag
    55021 agtattgctt tcatacggcg ggagtcattg gttcaaatcc aatagtaggt ataacttatt
    55081 agataccaga gtcaatggta tctaataagt ttttctactg accttctttt attgattttc
    55141 tatcttttcc atcctacttt atttctctat ttttttattg aaattttttt ttcgttgcat
    55201 tagaattcga ttacacttga ttgcatttga ttctatccaa tcggcagaat caacaaaaca
    55261 aactagttac gaaatcgtat taatagcctc tactcgggtc ctagctcgtc tgagagctag
    55321 atttgactca attgtttgtc tcttgccttc agctttactc aagttagctt ccgctatttc
    55381 aagagtttgc tgagcttctt gtggatcaat gtcactaccc ttttccgcat catttactaa
    55441 aacagtgatc tcattattgc ctattctagc gaaaccaccc atcagagcca tcgttagcca
    55501 ttggtcatta aggcgtattc tcaaaatacc tatatctaca gctgtggcaa taggtgcgtg
    55561 attgggtaat atgccaattt gtccactatt agtagatata atgatttctt tcacttctga
    55621 atcccaaaca attcgattcg gggtcaatac acaaagattt aaggtcattt cttcaatttg
    55681 ctctccattt ctaagtttgt agccttcgca gtagcttcat cgatgttacc taccaaataa
    55741 aaagcctgtt caggaagacc atctaattct ccggaaagga tcaattgaaa ccctctaatg
    55801 gtttctacta gaccgacata ttttcccggg gaacccgtaa atacttctgc tacgaaaaaa
    55861 ggttgtgata agaaacgctc aatttttcgt gctcttgcta cggttaagcg atcctcttcg
    55921 gataattcgt ccaatccaag gatagctata atgtcctgaa gttctttgta ccgctgtaaa
    55981 gtttgtttaa ctctttgcgc agtttcataa tgttcttcac caacgatccg gggttggagc
    56041 atagttgaag ttgaatctaa aggatcaact gctggataga tacctttgga agctaatcct
    56101 cttgatagta cggtagtagc atctaaatgt gcaaatgtcg tggcaggagc aggatcggtc
    56161 aaatcgtctg caggtacata aactgcttga atagaagtta tggatccctc tttggtagaa
    56221 gtaattcttt cttgtaaaga acccatttcg gtactaaggg tcggttgata acccacagca
    56281 gaaggcattc tacccaataa ggcagatact tcggatcctg cttgaacgaa acggaagata
    56341 ttgtcgataa atagaagtac gtcttgttca ttaacatctc ggaaatattc tgccatagtt
    56401 agggcagtta aaccaactct catacgagct ccaggcggtt cattcatctg accatatact
    56461 agagccactt ttgattctgc aatattttgt tcgttaatta ctccagattc tttcatttcc
    56521 atgtaaagat cattcccttc acgagtacgt tcacctactc cgccaaatac ggatacacct
    56581 ccatgagctt tggcaatgtt gttgatcaat tccataatga gtactgtttt acccactcca
    56641 gctcccccga atagtcctat ttttcctcca cggcgataag gggctaaaag atctactact
    56701 ttaattcctg tttcaaaaat agataatttt gtatctaact gtataaaagc aggtgcagat
    56761 ctatgaatag gagatgttgt gcgagtatct acaggaccca aattgtcaac aggctctcca
    56821 agcacgttga aaattcgtcc taaagtcgct ccgccgactg ggacgcttaa aggagctccc
    56881 gtgtcaatca ctcccattcc tctcgttaga ccatctgtag cactcatagc tacagcccta
    56941 actcgattgt ttcctaataa ttgttgtact tcacaagtca cattcatttg ttgaccggca
    57001 gtatctcgac ccttaactac cagagcgttg taaatattcg gcattttccc ggggggaaaa
    57061 gctacatcca gtaccggacc aatgatttga gctatacgtc ccaggttttt tttttcaagc
    57121 gcggaaacct caggatcaga agtagtagga tttattctca taataaaata taatatgtcg
    57181 aaattttttt gcgaaaatta ttgaaatcca aaataaatgt tcgatagcaa agcaagttga
    57241 tcggttaatt caataataaa cggggtttag cactgcactc gatttcgttg gtaccatcca
    57301 atcgaatcca attcaattgt ttatttattc aatttcaatg agtgaatttt caagttcaac
    57361 caactcattt tcaaaatatc aagcggatgg aaaaaagtat tgagaaagtc tttcgtttga
    57421 ctatcattat agccaatgcc atccatatta tctatcgaat tcgaaccgga actctatcta
    57481 tatttacgat tcattttttc tatcttattg gcccctattt catttcgtat ttcatatttc
    57541 agcctatcga gttaggccta gcctattttt ttttacctat accctttatt ttcatgcttt
    57601 tcatgtacga actccgcata ttttcatatc taggatttac atatacaaca tatatcactg
    57661 tcaagagtga atttcttatt atttagatat tccgattcaa aaaaaacaag ggggggggta
    57721 agagattaga aacttgaaaa aacaaggatt gggttgcgcc atacatatga aagagtatac
    57781 aataatggtg tatttggcga atcaaatatc atggtctaat aacgaaccgt tctaattagt
    57841 tgataatttt gtgaaaggat tcctgtgaaa ggtttcatta actcctaatt catgtcgagt
    57901 agaccttgtt gttgcgaaaa ttcttaattc atgagttgta gggagggact tatgtcacca
    57961 caaacagaga ctaaagcaag tgttggattc aaagctggtg ttaaagatta taaattgact
    58021 tattatactc ctgactatga aactaaagat actgatatct tggcagcctt ccgagtaact
    58081 cctcaacctg gggttccgcc tgaagaagcg ggggccgcgg tagctgctga atcttctact
    58141 ggtacatgga caactgtgtg gactgatggg cttaccagtc ttgatcgtta caaaggacga
    58201 tgctaccaca tcgagccagt tgctggagaa gaaagtcaat ttattgctta tgtagcttac
    58261 cccttagacc tttttgaaga aggttctgtt actaacatgt ttacttccat tgtgggtaat
    58321 gtatttggat tcaaggccct gcgcgctcta cgtctggagg atttgcgaat ccctacttct
    58381 tacgctaaaa ctttccaagg cccgcctcac ggcatccaag ttgagagaga taaattaaac
    58441 aagtatggcc gccccctatt gggatgtact attaaaccta aattgggatt atccgctaag
    58501 aattacggta gagcagttta tgaatgtctc cgcggtgggc ttgattttac caaagatgat
    58561 gagaacgtga attcccaacc atttatgcgt tggagagacc gtttcctgtt ttgtgccgaa
    58621 gctctttata aagcgcaggc ggaaaccggt gaaatcaaag ggcattactt gaatgctact
    58681 gcaggtacat gcgaagaaat gatcaaaagg gctgtatttg ccagagaatt gggagttcct
    58741 atcgtaatgc acgactactt aaccggggga ttcactgcaa atactagctt ggctcattat
    58801 tgccgagata atggtctact tcttcacatc caccgtgcaa tgcatgcagt tattgataga
    58861 cagaagaatc atggtataca ctttcgtgta ctagctaaag cgttacgtat gtctggtgga
    58921 gatcatattc actctggtac cgtagtaggt aaacttgaag gggaaagaga aatcacttta
    58981 ggctttgttg atttactacg tgatgattat attgaaaaag atcgaagccg cggtatttat
    59041 ttcactcaag attgggtctc tctaccaggt gttctgcctg tggcttcagg gggtattcac
    59101 gtttggcata tgcctgctct gaccgaaatc tttggagatg attccgtact acaatttggc
    59161 ggaggaactt tggggcaccc ttggggaaat gcacctggtg ccgtagctaa tcgagtagct
    59221 ctagaagcat gtgtacaagc tcgtaatgag ggacgtgatc ttgctcgtga gggtaatgaa
    59281 attattcgtg aggctagtaa atggagtcct gagctagctg ctgcttgtga agtatggaaa
    59341 gagatcaaat ttgaattccc agcaatggat actttgtaat ccagtaatta ccgctccttc
    59401 tcttaattga attgtaatta aactcggccc aatcttttac taaaaaaagg attgagccga
    59461 atacaaaaca aagatactat tgtatatatt ttacagatac atatttatct agatatacaa
    59521 gatcttaaat acaaaaaaaa aatataaaac gaaacaactt aagcatttct attgttgtgt
    59581 taggtccaca attaattcta tggatcctta gggttggtgt cttcttttat atcccttagt
    59641 ttccgatcat ggatcgagtc atatatgaga acttcttcta cccatcccgt atattgtcct
    59701 tttatttctg tgttggacta gaaacttatt agtagacgag attttacgaa agaagttctt
    59761 tctatcctat taagtgatac tcccggttct cacaaaagag aatcattttt tttcaacaac
    59821 acctacttgt tttttttgtt aatataatcc tagtgattgg atttagatgc atattatgat
    59881 agtaaatgag atattcaaat tattttttat cgaatgacta ttcatctatt gtatttttca
    59941 tgtaaatatg ggcaaaaagg ctttatggaa aaggggtggt tcaactcgat gttgtacaaa
    60001 aaggcgttag aatacggggg gggctaagta aatcaatgga taaccttagt cctattgaaa
    60061 ataccggtgg aagtcaagac ccgactcgaa atcatataga taaaaacact cttagtgggg
    60121 gcgatagtga caattctagt tacagtaatg ttgatcattt agtcggcggt agagacattc
    60181 ataatttcat acctgatgat acttttttag ttagggataa taatcgggac agttatttca
    60241 tatattttga tattgaaaat aagatttttg agattgacaa tgatcattct tttctaagtg
    60301 aactagaaag tcctttttcg aattctcgga attttagtta tatgaatagt gtatttaata
    60361 atgacgatcc ccactatgat ccttacatat atgatactaa atatagttgg aataaccaca
    60421 ttaatagttg tattgacagt tattttcgtt ctcaaatttg tattgatagt tacattttaa
    60481 gtggtattgt caattacaat gacaattact tttatagtta catttttcat gaaagcagaa
    60541 atagtagtga aaaccaaagt tcaagtataa aaaggcgtcc ggatggtcgt gatttaacta
    60601 taacagaaac ggaaacggaa aactctaatg atctagattt gactcaaaaa tataggcatt
    60661 tgtgggttca atgcgaaaat tgttatggat taaattataa taaatttttg aaatcaaaaa
    60721 tgaatatttg cgaacactgt ggacattatt tgaaaatgag tagttcagat agaatagaac
    60781 tttcgattga tccaggtact tgggctccta tggatgaaga gatggtctct gtggatccca
    60841 ttgaatttca gttagaagag gaatcttaca aagatcgtat tgattcttat caaagaaaga
    60901 caggattaac tgaggctgtt caaacaggca ccggtcaact aaaccgtatt cccatagcaa
    60961 ttggggttat ggattttgag tttatggggg gtagtatggg atccgtagtt ggcgagaaaa
    61021 tcacccgttt gatcgaatat gctaccaatc aatttttacc tcttatttta gtgtgtgctt
    61081 ccggaggagc acgcatccaa gaaggaagtt tgagcttgat gcaaatggct aaaatagctt
    61141 ctgctttata tgattatcaa tcaaataaaa agttattcta tgtatcaatc cttacatctc
    61201 cgactactgg tggggtgaca gccagttttg gtatgttggg tgatatcatt attgctgaac
    61261 ccaatgccta cattgcattt gcgggtaaaa gagtaattga acaaacattg aatatgacag
    61321 tacctgaggg ctcacaagcg gctgaatatt tattccacaa gggcctattt gacccaatcg
    61381 taccgcgtaa tcttttaaaa gacgttctga gtgagttatt tcagctccat gctttctttc
    61441 ctcggaatca aaattcaatc aagtagatcc ttaatacaaa aaaattaata aaaatagaaa
    61501 tcattatttt ttttgtaaaa cgagtagtta tttagtttat agaaaccaaa gtaaaaatcc
    61561 attctacgga tttttacttt ggtaacattt gagaccataa gatttaagtg taaaaagaat
    61621 tgtgcggata atttttttta ccctttttac cgattaataa tcagtaaacc tctataaaaa
    61681 aaaaagagcg aattccttat tccgcgaaat aaaaattcgg caaggagaat aaaacgaatt
    61741 taaggttccc ttcttatgtg tatagaattc acatatcgaa aatagaaaag tatagaatct
    61801 tgcatctttc gatatttttt gataatcccc agttttacta aaaatcccta ttcccggatc
    61861 ggattataac aaatttttca ggaatttgta agacactctt tctttatttt attcaatttt
    61921 attaaattca aattataaga caaaaacagg ataataaaaa ataataaaaa agggattcta
    61981 ctatatatat ttcatgtaga aagatgaaaa attctattta tttagttcta cattccttgt
    62041 acttatttta ttctatttat atatttttta ttatatatta atattatgta ctcacatact
    62101 cacttagata tgcttagtat aattatatat gaattataat tattataaga tacctttata
    62161 acaatataaa taacaatata acaataacag gtaaaaatat taaatccagg tatccatttt
    62221 atgacaaact taccctcctt ttttgtgcct ttcgtgggcc taatattgcc ggcaattgcg
    62281 atggcttctt tatctcttca tattcaaaaa aacaagattt tttagatatc gatatgatgg
    62341 ggctaaatct aatcgatttt tttttcaaga cttagaccat aacacagata tccatttatt
    62401 agaatcaaat atgtgatggg gtttcccccg accataaaga aactcttatg catgcgtaaa
    62461 catgatatat gagtaaataa attctagcta tttgcaaaga aataaaatcg ggatcggggc
    62521 gaatgtctga aatggaaagt taatgtatct atatggatgg agatatctat aggaaatcat
    62581 aggaagtgga tattcttttt ttatatctaa ccaattcgat gaattactcc taaaataaaa
    62641 gttcacatca gaatagtgct agttgatgag agttacttcg gaaacacaca aaaaaatcaa
    62701 attcattggg gttattctct caatttcaat aaaatgtaac tagatctagt atgaattggc
    62761 gatcagaaca tatatggata gaacttatag cagggtctcg aaaaacaagt aatttctgct
    62821 gggcctttat ccttttttta ggttcattag ggtttttatt agttggaact tccagttatc
    62881 ttggtaggaa tttgatatct ttatttccgt ctccccaaat catttttttt ccgcagggga
    62941 tcgtgatgtc tttctacggg attgcgggtc tctttattag ctcttatttg tggtgcacaa
    63001 tttcgtggaa tgtaggtagt ggttatgatc gattcgatag aaaagaagga atagtgtgta
    63061 tttttcgttg gggatttcct ggaaaaaatc gtcgtatctt cctccaattc cttatgaaag
    63121 acatccagtc catccgaata gaagttaaag agggtattta tgctcgtcgt gtcctttata
    63181 tggaaatcag aggccacggg gctattcctt tgactcgtac tgatgagaat ttgactccgc
    63241 gagaaattga gcaaaaagct gctgaattgg cttatttctt gcgtgtacca attgaagtat
    63301 tttgaaaaat gaactgaaac tgaaaagatt gaatgctttt tttcaatatt tggaattaat
    63361 atattagata tagatagatt atatgttcta gattattttt ttttttgttt tgtcaatcga
    63421 tggttctttt tatccctttt tgtacttctt aattaccaaa cgattgggac gcttatcacg
    63481 ataacctttt tgtcttgttt tggtagtcat tttttttgat cataatcaca atattcttca
    63541 gaaatttatc tcaattattc ccggactatg ctatggtatg gatagttttt ttttttcaaa
    63601 aaattggata ttttgataga aagagggttc tttcgtttca aaatccgaaa tattcattac
    63661 ttgaaggggc tctttagtgc atttctttat tgaaaggagt cactttcttc gaattttagc
    63721 aactgatata tttggaaaca atatctttat tcgaatttga agtgcgaatt cgaagtggat
    63781 tcttttttct tccatttctg tattatttct aaagtcaagt attaactact gaatcataca
    63841 caaaaaaaca gggaataaat tcgcgggctc gataacttgt aatagaactt atccttgata
    63901 tgaatattcg ttagtatcgt atggcgtcga cgaatggggt gagttcatta aaaattcaaa
    63961 gacgaaaaaa tggcaaaaaa gaaagcatta attccccttc tatatcttgc atctatagta
    64021 tttttgccct ggtggatctc tctctcattt actaaaagtc tggaatcttg ggttactgat
    64081 tggtgggata ctgggcaatc cgaaattctt ttgaatgcta ttcaagaaaa gagtattcta
    64141 aaaaaattca tagaattaga ggaactcttc ctcttggacg aaatgataaa ggaatacccg
    64201 gaaacacatc tagaaaagct tcgtatcgga atctacaacg aaacgatcca attgatcaag
    64261 atgcacaatg aagattgtat ctatacgatt ttgcacttct cgacaaatat aatctctttc
    64321 gttattctaa gcagttattc tattctaggt aatgaagaac ttgttattct taactcttgg
    64381 gttcaagaat ttctatataa cttaagcgac acaataaaag ctttttccat tcttttatta
    64441 accgatttat gtataggatt ccattcgccc cacggttggg aactaatgat tggctctgtc
    64501 tacaaagatt ttggatttgc tcattatgag caaattatat ctggtctcgt ttctaccttt
    64561 ccggtcattc tagatacaat tttaaaatat tggatcttcc gttatttaaa tcgtgtatct
    64621 ccctcacttg tagtgattta tcattcaatg aatgactgaa aaatgcttca ctgatccaat
    64681 tctaatggtt gggtgttact ttgtacataa gaaaaacatt caattcaaaa ctgtacttat
    64741 tctttctact catacaaggg attcgattcc tccaatattc cattaaaatg attttagtaa
    64801 atagcagaat catagatagg gaactatact agactaggga cctgcctaat tttattgtat
    64861 aaattttcga taccaatgat tggaccatgc aaactataaa tacccttttt tcttggataa
    64921 aggaagagat tactcgatcc atttccgcat cgctcatgat atatataatc actagggcac
    64981 ccatttcaaa tgcatatccc atttttgcac agcagggtta tgaaaatcca cgagaagcga
    65041 ccggccgtat tgtatgtgcc aattgccatt tagctaataa acccgtggat atagaggttc
    65101 cacaagcggt acttcctgat actgtatttg aagcagttgt tcgaattcct tatgatatgc
    65161 aattgaaaca agttcttgct aatggtaaaa gggggtcttt gaatgtaggg gctgttctta
    65221 ttttacctga agggtttgaa ttagcccccc ccgatcgtat ttcgcccgag attaaagaaa
    65281 agataggtaa tctgtctttt cagaactatc gacctactaa aaaaaatatt cttgtgatag
    65341 gtcctgttcc tggtcagaaa tatagtgaaa tcacctttcc tattctttcc ccagaccccg
    65401 ctactaagaa agatgttcac ttcttaaaat atcccatata cgtaggcggg aacaggggga
    65461 ggggtcagat ttatcccgac ggtagcaaga gtaacaataa tgtttataat gctacagcag
    65521 tgggtatagt aagcaaaatc atacgaaaag aaaaaggcgg atacgaaata accatagtgg
    65581 atgcatcgga tggacgtcaa gtggttgata ttatcccccc tggaccagaa cttcttgttt
    65641 cagagggcga atctatccaa cttgatcaac cattgacgag taatcctaat gtaggtggat
    65701 ttggtcaggg ggatgcggaa atagtacttc aagatccatt acgtgtccaa ggccttttgt
    65761 ttttcttggc atctgttatt ttagcacaaa tatttttggt tcttaaaaag aaacagtttg
    65821 agaaggttca attgtccgaa atgaatttct agatccgtgt atttatcaac ataaagtttg
    65881 taaaaagaac caaattcttg ttggcaatta tataattatg tagaatcaaa aagattctta
    65941 aaagcctttt tcttttttat agtctttttt ttccttttct accagagttc ggtaattact
    66001 tgtaccgcct agtatgtata ttgtgaagaa gactacttga ctttaactct tctttgtttt
    66061 ttttttttta atccaaagat aagtaagtgg agaatataaa actaaaacaa acaaagtcta
    66121 aatgagggga acaagggatt ctagtagggt ttattcgtct tcccagcctt cgatacaata
    66181 caaagaattt tccatagccc tttcttgtat cgaaataata atgtcttgtg tcgaaatact
    66241 aatgattttg gatcccattt atttgtcaaa gatcctgttt ttagtttcca acctttccgg
    66301 gtttatcaga acctttttta gatttattac gtaagtaatg aataaacaaa aaagatagag
    66361 taaggttcta ttagtataga aacatttttc atgatatctg agcaatagaa atatatatat
    66421 tattgttaga atgtgattgt gtccgcaaaa aaaaaggggg gggggggtgt aatcgagcaa
    66481 ttccttcttt cttttaactt tgaaagtatc gacagatact atcaaggaac aggtgttctg
    66541 aatcaatcaa tgaagttcat ttttcaaaaa catcatcaga aagaaatgaa ctggggtttt
    66601 ttcaaagatc gtaaaaaggt gattcatttt tttcattttc atttatacga ataagatatt
    66661 ctgatcatta agaactcaac gggacctacc cctctttatt tatcaggggg atcccgttga
    66721 gttcttacgc tttcacgtcg acaactcaat tcatccgatt actacaggga tgaacccaat
    66781 ccagaatatg aaccataaaa gaaaataccg attaaaccaa tcacaagaat accagttaca
    66841 gtacctatta tccaaagagg aatccttcca gtagtatcgg ccatttgtcc cgcgtccctc
    66901 caaatttcat caagtggtca tgctatagac ataaacagtc atagataatt atgagatgat
    66961 atccttccga atgggataag agaattccta gtattctgtt gtttactatt ctcttttctt
    67021 ctcttaattg aagaaataat tggaaaataa aacagcaagt acaaaaatga gtaataaccc
    67081 ccagtagaga ctggtacgat tcaattcaac gttttgttcg ttcgggtttg attgtgtcat
    67141 agatctataa ttcgaatttg gtttatcgtt gtatgaactg cattgctgat attgacccca
    67201 aaaaagaaac ggtaggtaca gctagtccgt gaacagccaa ccatcgcact gtaaaaatgg
    67261 gataggttct atctatggtc attggggcct cctaaaaaga tctactaaat tcatcgagtt
    67321 gttccaaagg atcaaaacgg ccagttatta atggaattcc ttgtcgactc tctgtaaaat
    67381 actcgtttgg acgagggctt ccaaatacat cgtaagctaa acccgtgctt acgaataacc
    67441 aacccgcaat gaaaagggaa ggtatagtaa tgctatgaat cacccagtat cgaatactgg
    67501 taataatatc agcaaaagaa cgttctcctg tgcttccaga catgccgagc tccacgtatt
    67561 cttgtacagt caaaagggga tcgattccgt aaaagatgag atcagtaaat gggaattcac
    67621 tgaaattgaa tctttgtgag atcgtcaata gtgtaccaag ggtgtcttta gagtatactg
    67681 aatcagtata gctatccttc ttctgacaca gcaacgcaat ttcacaatta gtatcgaaat
    67741 gtagtgctaa ataatttctt ttttctttta ttgttgcctg tcgatgtaga attatatacc
    67801 attcaaatga atagaaaatt tttcaaattc cggtagtagt ataagggtta tccccattat
    67861 tggcttggga ttagaaactg aagatcagat aaaatgtgaa tccgacgggt tgctttcaaa
    67921 taattcgcga gggagattca catattacct tctcctacaa ttcaattcaa tgcgaaattt
    67981 agaaatattc tttctttttg tgtttgtaga agatgttttt tgttggaacc cccccccctt
    68041 tttttttcat ttttaaggaa ttggttagtt gtccagtaac aagtaagact agccaatagt
    68101 cttcgatgaa agaaagagaa caaacaagga ataaaataat aaatattctc gatggacgca
    68161 ttgttgtatt atagacccca agggtccttc tttattgatc taatttaatt ctaagggcgg
    68221 ggctttctga ttttaaatat gtaaagacaa aatagataag tttcgcacga ttaaatcatg
    68281 cgaaactttc ttctcattag agatattaat gcgaatgaac ctactactga ctctaatgag
    68341 ttcaaattca agtaagtaat aaagttaaag gaaagggcat tctattctat tagaatataa
    68401 ggtcactctt tattcgaaaa tacacaatgt attcgataca ataataaaaa aaaaagatca
    68461 aaataaaata aaaatagaaa tgattttcca atttgaaagc tattccgttt tcttttttga
    68521 atgaagttac acaacacaat tttttcttat ttaagatttt gattattaat tagaatatta
    68581 gtacaggaat attccttttt aagagttgca caacgaatcc tgttgattcg gaatcacggg
    68641 atgcttagat atcacagatg atgaattgat ttcttaccta tgtcactcca tttttgttat
    68701 tactgtctat aatgattgat ggatcaaaaa ctttcaattg aaagaataag ttccattggt
    68761 atttttgctg attcttgttt gtatctttca aaattagaaa tttagggaag tgctttataa
    68821 acaaacatat gtataaaaat aacatatttc atttagcctc tttatgccta ctataactag
    68881 ttatttcggt tttctactag cggttttaac tataacttcc gctctattta tcgggttgag
    68941 caagatacga cttatttgaa attaattgaa cgaacaattc ataaaaaaaa cgaaatcttt
    69001 ctgtgttatt ccatatattc tctagtttct taccgtgcca atttccaatt cttggtcatt
    69061 gagattcatg gtcaatacga attaaaattt aagaatagat attccctctc cttttcctct
    69121 ttcaaacaaa ttgaaatgat tgaagttttt ctatttggaa ttgtcttagg tctaattcct
    69181 attactttgg ctggattatt tgtaactgca tatttacaat acagacgtgg tgatcagttg
    69241 gacctttgat taattaatat ctcttttttt gattgacccc ccacttgctt taattttcaa
    69301 ttttaataca taggaggtca aatttagatt cctgttcaat tatttcagtg ttattttcga
    69361 cctaagaata acaagaatgg aatcacgccc tgtaggattt gaacctacga catcgggttt
    69421 tggagacccg cgttctaccg aactgaacta agagcgcttt attctcacac taaaaatctt
    69481 gtaaccctaa tccatttttg catgcatata ctattctata gaagagagtc aaattaaaga
    69541 ttgatcatgt tctggatgcc caattttatt taatcgattt caattgatcc ctcgttacga
    69601 ttactgctca taagataagc aataggtagg gatgacagga tttgaacccg tgacattttg
    69661 tacccaaaac aaacgcgcta ccaagctgcg ctacatccct ttcaattggt ctacagtgtc
    69721 attgtagaga atccctgtat tgttttccac atctttattt cctccattca tatacaaaaa
    69781 ttatcttgtg atttcttctt tttgatctca tatattatat ataactataa cgtattcata
    69841 taacatataa tttattatag taaaagactt atatacgtta cgtataatga aacccgctgt
    69901 aaaaaaaatg aatatttttc gtgaatgctg ggacagaaaa gggcgtattt ttttttaaga
    69961 aaaggaatat tctactgaat cattgtacat ttcaatttta attagggatt ccgcggacaa
    70021 atacaagcga tcattaacta catatacgtc tgatcatata tgtattacaa attaaaataa
    70081 agagggagga tttaaaataa aatgcgagat ctaaaaacat atctctccgt ggcaccggta
    70141 gtaagtacca tatggttcgg gtttttagca ggtctattga tagagatcaa tcgtttattc
    70201 ccggatgcgt tgatattccc ctttttttca ttctagttag ttacatggga aggggtgaag
    70261 aagattagag atataataag atatctgtga ctaatccctc cccttccgtt cttttcattt
    70321 tagaattttt aaaattataa taagttcgaa aagagaaaga ataaaagtgg attcaacttc
    70381 agtgaaactc gtaactcagg ccggggctcg aattcaaatt ttattttaat taatatgata
    70441 agagaatgag aacgtaaatg gaaattgatg ggtaggtcaa caatatcata caaaataaaa
    70501 tacttaaatg aaaaacgaaa tactatactg ggattctaaa tatagttaga aattattgta
    70561 ttacttatta ttactatctt gattgcaact aaatctttca taatttgatt tcgagttagc
    70621 aacttctatt ttttttcgtt cctttcttct ctttggatcg gaaaatagaa tagttgagtg
    70681 aatcaaaaat acaaaggagg ttcatggcca agggtaaaga tgttcgagta acagtttttt
    70741 tggaatgtac caattgtgct gttcgaaatg gtgctaataa ggaatcaatg aatattggta
    70801 tttccagata tattactcaa aagaatcgac acaatacgcc tagtcgattg gaattgagaa
    70861 aattctgtcc cttttgttac aaacatacaa ttcatgggga gataaagaaa tagatcgaac
    70921 cgatcgcgat cgcccgtatg tcacccttcc aaggaagatg aaaaatgaca tatattatat
    70981 ataccatata tttaaagata aacaaaccaa aaaaaaatac ccgacgaaat aaaataggat
    71041 tttcgggata aggaataaac aaatcatgga taaatccaag cgactctatt ttaaatccaa
    71101 gcgatctttt cgtaggcgtt tgcccccgat ccagtcgggg gatcgaattg attatagaaa
    71161 catgagttta attagtcgat ttattagtga acaaggaaaa atattatcta gacgggtgaa
    71221 tagattaaac ttaaaacaac aacgattaat tactagtgct ataaagcaag ctcgtatttt
    71281 atctttgtta ccttttctta ataatgagaa acaatttgaa agaggtgagt cgaccgctag
    71341 aactacgggt cttagaatca aaaatagata ggctactctt cacttgaatc aaaattccat
    71401 tccaatacga actcaaaggc agattgatgt tttgttcgaa aaattcgcga atccaaattt
    71461 tattatttta ttgtcgtgtc ataagaaaaa aaaaagaatt ggggaaaaag aatcaatctt
    71521 tttttattga acgtcttgtt tgttcatttt gccaacttta ttatattatt ctattttatc
    71581 atactaattt ctattctacc ttcccggagt taattctcca gtgcactcca ttaaaatgga
    71641 aaacattcct atggggtcct tccaatctgc ttattttaga atctcattgg aaatcgtata
    71701 aagacaattt ctatttaata tagctatttg cgcaaggatt ttacgattaa gaagcaattg
    71761 ccccttgtaa agatttttta ttaaaatatt ataactatag tatatgcaat tcccgcgaat
    71821 tgctgcattt atacgagtga tccacaaacg gcgaaaatct ctcttttgcc tacctctatc
    71881 ccgataagcc gaaaacaaag ctcttatttt ctgttgggta atagttcgag taagtcttga
    71941 atgagcccct cgaaagcttg atgcaaataa acgaattttt gttctacgtc tccgagctat
    72001 atatcctcgt ttaattctgg tcattgaata aatgaaactt tgatgaataa ctaattgatt
    72061 tcctttcttt cagttattcc tttccccttt actagtttat taataacaaa acggattctt
    72121 ccaatgtata aaataaaaac tccaatggct tttgctacta taaccttccc gaccacgatt
    72181 tgttcttttt tttttctagg catttcacct cgaaataaga aattgtgttg atactaaata
    72241 ataaaaaaag catattaaat aaaaacaaaa aaagtagtaa atataaatga ataaaatagt
    72301 gggttccatc gtttctatgg ttacttctta aacggcgagg tcccttctat acaccggagc
    72361 cccttctttc atttaatcaa tgctattgtt aacttgtaca gttcacgctc tttggctcta
    72421 cccatgaatt attcagtaat cagtctttca caactagatc tacctataca gtaacggtat
    72481 ttaattatga agtgaagatt agctgtgtag ctgaccctct tagtccgttg ttgcaagaga
    72541 aagggcataa tctttctgcc ttttaaatag gatttccccc gcttaatgga taaacatttg
    72601 ctaccaatgg gaaattcttt atcatcttaa atttcaaatt gagacaattg gatttacacc
    72661 aatagaaacc ataaattttg atacacaata gaaggatatg atagatactt tttagatagt
    72721 gaatggagtt cttccatttt atcccattta ctggtactga tcactgatac tggaaaaatg
    72781 ggttctttta ttttgtccca gtccatgctc tgaacgagtc acacatacac cctagtacat
    72841 gttcctcgtc gctgagggca tcccccaagg gcgggggatt tcgtgacatt tctgattggc
    72901 tgtcgtgtct ttctaataag ttgtttaata gttggcatct tgactcgtat acataatgag
    72961 ctggtttaga tcgatcctaa ccggccgatt aggaattagt tctatattaa tagattaatt
    73021 aatagaatac tatatcaaac ccggtaagaa gataaaattt caaatggcgt atttgcacga
    73081 aatccctctt attttttatt ctaccgctac aagatcaaca attccatgag cttgggcttc
    73141 tgttgctgac ataaaagcat ctctttccat gtcttcggat acaacccata agggtttgcc
    73201 cgttctttgt acataaaccc ttgtgatggt ttcgcgtagc tttagcagtt cttccgcttc
    73261 caggataaat tctcctgttt gtgcctcata aaaagaacta gcaggttgat ggatcattac
    73321 cctgattcta taacctaata aatggttctt ctatcttgaa gataaatcaa agagaagaaa
    73381 ttaaataaag taaagaataa taatacgaaa aacaaaagat agaattgaac aaccgtacag
    73441 gcatcttttg cgcattgcat acggctatac aatggaattt actttttacc tttcatcgaa
    73501 gagacataaa ataaaatata gggtctatca gacccagatc ggtaaataat ccaataacca
    73561 tcctttattt tattttattt tggaatagtt aaaaaatact atgatggctc cgttgcttta
    73621 tatatttatt tagtctgtta ctcagcaatc ccaaagtttc tctttttttg tattctttca
    73681 taagataaat attgttatta gctttctggt gtgaaaacaa aaaagtttgt gacgctgcaa
    73741 taggcttccg atagatcaga taaaatcgga aatgcccttt atcccatact actctttcga
    73801 tatataatct aatggttttt gaaaaaaaaa aaaatcaaaa aaagatttct catatcgaat
    73861 tcaaaatgcc atgctattat tacttaatag tcatatttca tatggcgaag gcatagtctt
    73921 cttttttctc tctcaaatag aaaactcatt ggcgccgagc atgagggaat gctagacgtt
    73981 tggtaatttc tcctccgacc agaataaaag atcccattga agcggctaat cccatgcata
    74041 ttgtctgtac atctggtcgt acaaattgca tagtatcata aatagctact ccgggtatta
    74101 cccacccccc cggagagttt ataaaaaaat acagatcttt ggtatcatcc tctagactga
    74161 gatataccat aagaccaata agttgattcg agatctcgct atcaacctct tggcctaaaa
    74221 aaagtaatct ttctcgataa agtcggttga ttaggatata attgtatcct taggaaccgt
    74281 acgcgcacct tttgatgcat acggtttacc aaaaatcgcg aaaaaaaaaa gaatcaatgt
    74341 gtagattaca gcccgcattc ttttttcata gcgggctcct tcgaacttct aacaaaggat
    74401 ttttttcttc catttttcaa gaaagattag gtttggcctg tttactttac ctatatataa
    74461 aatatatata tatataaatt aaatcattta ctaaacttat cgaacgaact tctcattgat
    74521 gtattgtttc atcgagatcg aatccaaatc acgatgccat tttcttgttc ctgaacgggt
    74581 ttcttccatt tttttaggtt tatgcctcta ctccgagtaa agataggccc gatttttatt
    74641 tgcacatata gggcaaatgc cccaatacca cgtcttttgc tatggctttt ttttttcaat
    74701 ttatttcatg tcttccgcta aatattcaat gtattcatta tatgactcga ttgattaaac
    74761 agtttgagat cgctcctgtt tctattataa atagaatcaa atatgtattt ataaatataa
    74821 tatgatatga taaaagtagt aattcataga tatattacca attgggtttt ttctaaacgg
    74881 agcctggata cttcatttta ttggtccaat cgagccaacc ataaattatt ctaaaccata
    74941 aattattcta attgataata ttaatctgga tacccctccc caaaaataaa tagaatttaa
    75001 ttgcatttca cgctccaaat ttttgatgat tcaatcaatc ttttttgggc gaaagggagg
    75061 atatctcgat caggggagag aatggggaaa tcccatgtga cccaatatat ctgacaagtc
    75121 gcactatatg tcaacccaag acgcatcttc ctctccagga cttcgaaaag gtacttttgg
    75181 aacaccaata ggcattaaat gaaagaaaaa aagaattaag tactatatct tactttgatg
    75241 tggaagcgta acaacgggtt tattgtctta ataagattat cctttctcat agtttataca
    75301 taaatgaaat tgaataagtt cataacataa aaaaagaaaa ccaaatgatt atgactaaat
    75361 aaaggaaaat ttttacgaaa cgagtgggtc ttttgaatga tatgaacaaa tatgtatgtc
    75421 ttcactcata gaaaatgaaa gtgggatcaa tcccccctac cattgcgtat tggtacttat
    75481 cgggtataga atagatctgc ttctttttgt tcctccaaac agaattcgtc tattattact
    75541 aaaagaatag aacaaatatt aattctttcc tcgagataat ctactgaaag gggggggggt
    75601 cccgagcata gttttttttc catccaatgc aataaagtta catagtgtct attattcgtt
    75661 gagaaagggg tatttccatg ggtttgcctt ggtatcgtgt tcataccgtc gtattgaatg
    75721 atccgggtcg tttgatttct gtccatataa tgcatacagc tctagttgct ggttgggccg
    75781 gttcgatggc tctatacgaa cttgcggttt ttgatccctc tgaccctgtt cttgatccaa
    75841 tgtggagaca aggtatgttt gttataccct tcatgactcg tttaggaata accaattcgt
    75901 ggggcggttg gagtatcaca ggaggtacta taacgaatcc gggtatttgg agttacgaag
    75961 gtgtggcggg ggcacatatt gtgttttccg gcttgtgttt tttggcagct atttggcatt
    76021 gggtgtactg ggatctagaa atattttctg atgaacgtac aggaaaacct tctttagatt
    76081 tacctaagat ttttggaatt catttatttc tttcagggtt ggcttgtttt gggtttggcg
    76141 catttcatgt aacggggttg tatggccctg gaatatgggt gtccgatcct tatggactaa
    76201 ccggaagggt acaatctgta aatccagcgt ggggtgtgga cggttttgat ccttttgttc
    76261 cgggcggaat agcctctcat catattgcag cagggacatt gggcatatta gccggcctat
    76321 tccatcttag tgtccgtccg ccccaacgtc tatacaaagg attacgtatg ggaaatattg
    76381 aaaccgtcct ttccagcagt atcgctgctg ttttttttgc cgcttttgtt gttgctggaa
    76441 ctatgtggta tggttcagca actaccccga ttgaattatt tggtcccact cgttatcaat
    76501 gggatcaggg atacttccag caagaaatat atcgaagaat tggtgctggg ctatccgaaa
    76561 atcaaagttt atcagaagct tggtctaaaa ttcctgaaaa attagccttt tatgattaca
    76621 ttggtaataa tccggcaaag gggggattgt tcagagcggg ctcaatggac aacggggatg
    76681 gaatagctgt tgggtggtta ggacacccta tctttagaga taaagaaggg cgtgaacttt
    76741 ttgtacgtcg tatgcctact ttttttgaaa catttccggt tgttttggta gatggagacg
    76801 gaattgttag agccgatgtt ccttttagaa gggcagagtc gaagtatagt gtcgaacaag
    76861 taggtgtaac tgtggagttc tatggtggcg aactgaatgg agtcagttat agtgatcctg
    76921 ctactgtgaa aaaatatgct agacgcgctc aattgggcga aatttttgaa ttagatcgtg
    76981 ctactttgaa atccgatggt gtttttcgta gcagtccaag gggttggttt acttttggac
    77041 atgcttcgtt tgctctgctc ttcttcttcg gacacatttg gcatggtgct agaaccttgt
    77101 tccgagatgt ttttgccggt attgacccag atttggatgc tcaagtagaa tttggagcat
    77161 tccaaaaact tggggatccg actacaagaa gacaagtagt ttgatacaag attgatttct
    77221 tatctttttt tgatttaaca taaacagggt accggataaa tctggatttg aatcgttgcc
    77281 ttttctttga ctctttctct ttagttattc gggagacgct ccaaaataaa caggcatgga
    77341 agctataatt gtaaaccaca atcgaatcta tggaagcatt ggtttataca ttcctcttag
    77401 tctcgactct aggaataata tttttcgcta tcttttttcg ggaaccgcct aaagttccaa
    77461 ctaaaaagat gaaatgattt ttgattatct caattgaagt aatgagcctc ccaatattgg
    77521 gagactcatt acttcaacta gtctccgtgt tcctcgaatg gatctcttag ttgttgagag
    77581 ggttgcccaa aagcagtata taaggcgtac ccagtaaaac ttacaagtaa accagatata
    77641 gagatggcaa ctaaggttgc tgtttccatt attatataag tttaagacca caacggatct
    77701 atgataagat catttattta caatataatg gtatacaaag tcaacggctc tcaatgaata
    77761 caaaaatagg atttatggct acacaaacca ttgagaatag ttctagatct ggtccaagac
    77821 gaactagtgt agggaattta ttgaaaccat tgaattcgga atatggtaaa gtagctccgg
    77881 gttggggaac tactcctttg atgggtatcg caatggctct atttgcgata ttcctatcta
    77941 ttattttgga gatttataat tcttccattt tactggacgg aattttaatg aattagattc
    78001 acaagaacta ctaaatagct tttcactaca aagtgaagca gttaggtctt ttttagccca
    78061 ttcttttttt tggtagtttg accgtggaat ttctttgttt ctgtatttcc ggaatatgag
    78121 tgtgtgactt gttataattg atcctatgga tactacagag agcggttctg tcatcttgat
    78181 acagatggtt ttacctcgtc ggatattcat tatagtatag tatccggaac gcgcggaata
    78241 taggaaatag attacaaact attataacta tgattcatat ttaatattaa gacctcgcgg
    78301 gccggactcc aaaaaaaaga gtgaaccaaa aaagagttaa aaaaaagagg gttagaagtg
    78361 tgataaatcg aaagattttt attctttttc ccgtttatgc ttattttaat taagggacaa
    78421 acctttcttt ggatttttat tcagtatatc tattcattga ataagtgatg atccaatgat
    78481 tcttactcag gtaatttttg gacttagttt gaaggttttc ttgaatcatc gtggttgtag
    78541 tatgaatctg aggttttaat cgattcatag ggtcttaaca agagaattcc tatcaataat
    78601 aaagaaaaca gaagtaaaac cgcattacac acaaataaaa ataaaaaatc aaagaaaatc
    78661 aaaaaatagg tgaatagagg attcaagagg cccgatcaac ataaagacga atgagccaac
    78721 ttgatatttt ggcattataa ccacaaagaa gagctttcag atttttattc tttcgtatct
    78781 tcagagaaag ggtgaatcat aggattaaag aagtttcaaa ctttttatta cacatatccg
    78841 ttatagccag tattttggtg tttctgtttg agccgtacga gatgaaattc tcatatacgg
    78901 ttctcggagg gggagttccc tggatttacc tatctcaata aagtctatga ttggttcgaa
    78961 gaacgtcttg agattcaggc gattgcagat gatataacta gtaaatacgt tcctccccat
    79021 gtcaacatat tttattgttt aggcggaatt acgcttactt gttttttagt acaagtagct
    79081 acgggatttg ctatgacttt ttactatcgc ccgaccgtta ctgaggcttt tgcttctgtt
    79141 caatatataa tgactgaagc taactttggt tggttaatcc gatcagttca tcgatggtcg
    79201 gcaagtatga tggtcctaat gatgatcctg cacgtatttc gtgtgtatct caccggtggc
    79261 tttaaaaaac ctcgcgaatt gacttgggtt acaggtgtag ttctggctgt attgaccgca
    79321 tcttttggcg tgactggtta ttccttacct cgggaccaaa ttggttattg ggcagtcaaa
    79381 attgtaacag gcgtaccgga agctattcct gtaataggat cgcctttggt agagttatta
    79441 cgcggaagtg ctagtgtagg acaatccact ctgacccgtt tttatagttt acacactttt
    79501 gtattacctc tgcttactgc cgtatttatg ttaatgcact tcccaatgat acgtaagcaa
    79561 ggcatttcgg gtcctttata aagaataaat aatatagatc atagatattt gtaatcagtc
    79621 atttatcact tcactcaggg tagaaacgat aggatttcat tgctataaat atggattatt
    79681 gaaaagaata aaacatgtat ttggatattt cccttcaacc ccccaaaaat tgtattattt
    79741 atttgacact aatggttgaa gggaattctc tgaagagaaa atggattatg ggagtgtgtg
    79801 acttgaacta ttgattagtc cgtgcagata tatgccttat ctgccacatt tgtttgaatt
    79861 cacaactaaa tgtgtctttg ttccaactac cacgtaagcc ccatacagag gataggctgg
    79921 ttcacttgaa gagaatcttt tctatgatca gacttgatca tgtctcatgt cattcatgaa
    79981 caggctccgt aagatccagt agaataggtg atgcgtcata atccagatta tgttttatct
    80041 atttcactta cttaatagta tggaaatgca ttcatttcct ttgcattgac ccgatttata
    80101 taatactatc ggagtgaaac aagggatcta aagaagaaca gaggctagac tctattagta
    80161 acaagtaaat cttttgtatg taaaaagagt ctcgatattt tttattttgg gggaataaaa
    80221 ggcaatcgca aggtctgaga cgccccagaa agcacttgat catggtcaac tttggtaagc
    80281 ctacttgggt attgagcatt tacctgtaag aacagaattc cttgcattcg tttgatttgt
    80341 gctcgagccg gatgattaaa aattatcatg tccggttccc tcgggggatg gatctataat
    80401 aattcaccta tcccaataac aaaaaaacct gacttgaatg atcctgtatt aagagctaaa
    80461 ttggctaaag gtatgggtca taattattat ggagaacccg catggcccaa tgatctttta
    80521 tatatttttc cggtagtaat tctgggcact attgcatgta acgtaggctt agcggttcta
    80581 gaaccatcaa tgattggtga acccgcggat ccatttgcaa ctcctttaga aatattgcct
    80641 gaatggtatt tctttcccgt atttcaaata cttcgtacag tgccaaataa attattgggg
    80701 gttcttttaa tggtttcagt acctgcggga ttattaacag tacccttttt ggagaatgtt
    80761 aataaattcc aaaatccatt tcgtcgtcca gtagcaacaa ccgtcttttt ggttggtacc
    80821 gcagtagccc tttggttggg tattggggca acattaccta ttgataaatc cttaacttta
    80881 ggtctttttt aaattgattc aattgtgaaa aaattgtgaa ataaaatatc acgacatgtg
    80941 tatctaggga atagtcgctg caaagtgaat tctccctaga tacatctatg caattcaatt
    81001 ttggatcgat tctgagtata tggattgtgc taaagattca aaacccaccc ttttcgaaag
    81061 ttttttctca ataataaaaa aaagatgaaa tccaatggat ttcaaattta tacgaaatcc
    81121 ttttctattt ctagaatgtt caatatatat tttatgtctt ctcttcgaaa atgtttaatt
    81181 ttcataaagt cgtcttgagt gttatttaaa aggtccaata gggtatgtat attggacctt
    81241 ttgaggcaat tataaatcct agggggcaat tctgattggt ctatataaat agatttcaat
    81301 gctatttcgt ttggattttt ctttagttta gccaatctat catgacaagt aaaaaagtgt
    81361 aaagtaacct tttgttgatt gttttctaaa tgtgattttt cttcttccgc atgtaaaaag
    81421 ggaataaata attcaatcaa attccgcgag gcttcatgaa gtgcttcttt aggagttaaa
    81481 cttccatttg tccatatttc gagaaaaagt atctcttgtt tttcattccc attgacataa
    81541 gaatgaatac tatggtttgc atttcgaaca ggcatgaata cagcgtctat agaataactt
    81601 acgccttgag agttatttgg tgtttttata cgatatccgc gattcctctc gatttgtaat
    81661 tcaatacaca aattaattgg ttctgttagg ttagctatat gctgtgtatt atcaacaatt
    81721 tccacagaag gtggtaagat gatatcttta gcagttacag atcggggacc cttgacacaa
    81781 atagatgcgc tgcgaagtcc atacagatta cttctcaata caatttcttt caaattcatt
    81841 aaaatttcat gtacggattc ttgaatacct actatggtcg aatattcatg tggtattttc
    81901 tcagattttg cgcgtgtgat acatgttcct tctatttctc caagcaaagc tcttcgcatc
    81961 gcaatgccta ttgtatcggc ttgacctttc ataagtggcg acagaatgaa acgtccataa
    82021 tagagacgct tactatcggc tcttgattca acacacttcc actgtagtgt tcgagtcgat
    82081 actattactt tctctcgaac cataataata ttattatttg atcaaatcat taaattattt
    82141 atttctcttg aaatcgcttc aatgttttgt ttatttttac acacgccttt ttttaggggg
    82201 cctacagcca ttatgtggca taggggttac atcccgtatg aaacttaaga ctataccact
    82261 tctacgaata actcttaatg ccgcatctcg tccaagaccg gggcctttta tcatgacttc
    82321 ggctcgttgc ataccttgat ccactactgt ccgaatagca tttcctgctg cggtttgggc
    82381 cgcaaagggt gtccctcttc ttgtaccctt gaatccacaa gtaccggcgg aggaccaaga
    82441 aattacccga cctcttacat ctgtaacagt cacaatggta ttgttgaaac ttgcttgaac
    82501 atgaataacc ccttttggta ttctacgcgc actcttacgt aaaccaatac gcccattcct
    82561 acgcgaacca attcttggta cagattttgc catattttat cgtctcataa atataagtca
    82621 gagatatatg gatatatcca tttcatgcca aaacagatcc tttccttttt tttgtttgta
    82681 tattgggtcc cctagagagt ctcttttagt ttagaaagat tatccttgtc tttgtttatg
    82741 tctcgggttg gaacaaatta ctataattcg tccccgtcta cggatcagtc gacatttttc
    82801 acaaatttta cgaacagagg cccttatttt catatttgtc attccttaac ttaatttcga
    82861 atttacttat tggaagaaaa taagtttctt caaattttga actttcgaat tgtatccctc
    82921 cgaaaggaat attgaagttg aaaaaaaaaa ccaccgaatc gtttgaatcc ttgtttcgga
    82981 gtctataaac tataggccct ttggttgaat cataacgact tacttcaatt ttgactctat
    83041 tttccggtag tatacgtata aaactacgtt gaatccttcc tgaaccataa cctcaaatcc
    83101 gatcttcatt atctaaatga atctgaagca taccgtcggt aagtgattca ggaatgaaac
    83161 tttcatgaat ctatttttct tctttcattc ccggtaaaac ctccttgaag tattaactaa
    83221 tgtaggagga tagtgagagt agaaacccgc tctttcccct tttttcacaa atagtaaggt
    83281 tccatatctt aatttggata taagagggct taccatatat aacacaagat ttctccgccg
    83341 attccttcta gtcgggcctc tcggtccgtc attatacccc gagaggtaga aagaattaca
    83401 atccccatcc cacctaaaat tctaggaatt cgttgatagc tagaatagat tcgtagaccg
    83461 ggtcgactga tccgttttaa atttaaaaca gttttatatg gacctttcct attccttcta
    83521 tgtcgtaggg ttaaaaccaa aaaatatttg ttgttttcct gatgtttcct cacattttca
    83581 agaaaacctt ctcttaacag gattttcaca aggttttcgg tgatgttagt agatggtatt
    83641 cgaactgttc cttttctatt catgtcagca tttcgtatag aagttattat atcagcaata
    83701 gtgtctttac ccatgataaa ctaaaattat ggttgccccg gaattttgat ataatcaaca
    83761 tgcttttttt tatattttat gaattgttaa agatatatgc gtgagacaaa tctactaatt
    83821 aatatatttt attctattca tattttattc aaatgctata actatattag aattagagtc
    83881 tcatttttat tattttatta tacttataat acttcaggtg ctaatgaaac tattttagtg
    83941 aaatttaact gtctcaattc ccgtgcgatc gcaccaaaga ttctagttcc tttgggattt
    84001 ccttcttgat caataacaac cgcagcattg tcatcatatc gtagtatcat accgttttca
    84061 cgtttgagtt ctttacaagt acgtacaatt acagctctga tcacttcgga tttttctaga
    84121 ggtgtatttg gtattgcttc cttgattaca gcaacaacaa cgtcaccaat atgagcatat
    84181 cgtcgattac tagttcctat gattcgaata cacatcaatt gtcgggcccc gctgttatcc
    84241 gctacattta agtgggtttg aggttgaatc atatcatttt ttggttggct cgttcaatgc
    84301 aaaggggcta agtaaaaaaa agaaatatta atattgtttg tccaaacaca aaaaaaagaa
    84361 acctacaatt gttttttttt cattccaaag atatctttcc ttttattcta cattcttatc
    84421 ccgaaataat gaattgagtt cgtataggca ttttggatgc cgctattgaa atagcctttc
    84481 tggctacatt ttctgctact ccgcccattt cataaagtat tctacctggt ttaacgatag
    84541 ctacccaata ttcgggagat cccttcccgg aacccatacg cgtttccgcg ggtcttactg
    84601 taactggttt gtctggaaat atacgtaccc atatttttcc accgcggcgt acatttcgtg
    84661 tcattgctcg ccgccctgct tctatttgtc tagatgtgat ccacgcgggt tcaagtgcct
    84721 gaagagcata tctaccgaag caaatacgat tacctcgata agatattcct ttcattcttc
    84781 ctctatgttg tttacggaat ctggttcttt tggggttata gttgatggtt ctttctcaat
    84841 tccatctcta ctacagaacc ggacatgaga gtttcttctc atccagctcc tcgcgaatta
    84901 aaaataacaa ttctaaaata atatacatgt atttaatgaa taatatagtg aatcgtggga
    84961 gtctttgaga ttttatctac tatctaatct attataaatt tgtatatctt gttttgaact
    85021 aaacgtgtat tccatttata tttatttata gttatagata attattgtat agattagtta
    85081 gagataatgt tatagataat agaatgtcat tttgttctaa cgagtatttt tttttttttt
    85141 ttctttttta ttatcatatt ggctctatca aaatttagaa atccaataaa acaaaaactt
    85201 tcgcgggcga atatttactc tttcacaaca caataggtat tgaatgaaat atctatttca
    85261 gttgtagggt tatcctatga cacgacctct cagaataaaa agggattggt ctcgggttcg
    85321 tttcgccatc ctacccaatg aatcattagg attcgttttc aatagaatct tctgcatcca
    85381 caggttccgt cgttcccatc gcctctcgat taatggttag gcctgaattc tacaacggag
    85441 ctcctaatga aaatgaagtg tgttcttgag tcaattttct cagtctttgt ggactcgggg
    85501 ctcttgattt tgttgttaaa tgcatctaat tagaaattat agatcaatca aattaatatt
    85561 gatgctttat tacgctatcc tttctaagat cactcataga ccttacatat tggaatcata
    85621 tatcattcgt cttctttttc tctctttctc tcacccgtcc atttatccgc atttttattg
    85681 ttattgcttc acaacttata atcagattgg ttttttcttt ttttgtttat gcaaaaaaga
    85741 ttcagttgct acaatgatat gaccaagata tcatatcgtg actggttctt tagatccaga
    85801 taatatgaag cgatgagttg gttattagtt agatagttat tagttcatac tatgggccgg
    85861 tccgtttttt tgactcttaa ccctaaaaaa accaacgagt cacacactaa gcatagcaat
    85921 tatatcaata taaaaaaatt aatcgaattt ttattcaacc ttatagaatt gcccgttttt
    85981 gttttgattt aacagaacaa gaatgaaaga gtttgtaatt ttttgatttt tttatttccg
    86041 atagaacgta aagacaagtc aagtaccggc ttattcttcc tcgtctacaa atatccaaat
    86101 cttgatgcct aataccccat agatagttcc aactgtatag gaacaataat caattttagc
    86161 tcgaatggtt tgtagaggaa ccctaccttc tctgatccat tcgacacgtg caatttcttt
    86221 tccgtcgata cgccctgcaa tttgtacttg aattcctttt gtacctgcct gttccgttaa
    86281 ttcaatagcc tttttcattg ctttgcgaaa tgaaactcta ttctttaatt gtccggctat
    86341 aaattctgcg agaatattag ggtgtccata cgggtttgct attcttgtaa cagcaatgtt
    86401 gagttttcgg tttacacaat tcagttcttt ttctacatcc atctgcaatt cttcgattct
    86461 tcgagggctg cctttacctt ctattaagaa ttttggaaat cccatataga ttatgacctg
    86521 aatcagatca attctttttt gaatctctat acatgcaatt ccctcaacac cagaggatat
    86581 tttaatattt ttttgtacat aattcttgat acaatctcgt attttttgat cttcttgtag
    86641 accttcggaa taattttgtg gttgtgcaaa ccaaagagaa tgatgacctt gggttgcacc
    86701 aagtctgaaa ccaagtggat ttattttttg tcccataatc ccccaagact atatatatat
    86761 catgacacgt catatacgtg tacttatttt gatttctcca tacgttgctt tttaagtata
    86821 atatggcgta tttggctctt ttataatatt cttccttttc ctttacttta cagatatatc
    86881 ttttaataca atagttatat gacaactggg tctttttatc ggataactat gccctcgagc
    86941 ttgaggtttt aattttttca caacagtacc ctcccgttga cttctgtttt actaatgatt
    87001 aaacttgctt cgtttaaacc catattgtga atagcatttg ttgttgaaga ataaacccat
    87061 tttcaaattg gataacccgc tcgataaggc ataagttcga gtatcatacg tctttcttcg
    87121 tagaaacgtc caagaatctg atcaattact ccttctgctt tattagctat tagcagacat
    87181 acatatttgt atatggattc ttctttatca gaagattcgc ctcttactat tactaataaa
    87241 caataagcac ttatattcac tttttttatt aacgacgcga tctattatca tttttcgcgt
    87301 gtcctcggaa atttagagta gttacgaatt ctcccaattt atggcccacc atgcgatctg
    87361 ttatataaat aggaaaatgc tcctttccgt tatgtatagc aatagtatgg ccaatcatta
    87421 tcggtataat ggtagatgct cgggaccaag ttattattat ttctttttcc gcctttgtgt
    87481 taagcttatt tatttttctt aataaatgat tcgctacaaa aggatttttt tttagtgagc
    87541 gtgccatgtc acatttaaga actcctatat tttttctttt ttttgtaaag acgaagaaac
    87601 aaattttatt ttctctccta tcctatttac tacggcgacg aagaatcaaa ttatcactat
    87661 atttattcct ttttctactt cttcttccaa gtgcaggata accccaaggg gttgcgggtt
    87721 tttttctacc aattggggcc ctcccttcac cacccccatg gggatggtct acagggttca
    87781 taactactcc tcttactaca ggacgcttac ctagccaaca tttagatccg gctctaccca
    87841 aacttttctg gttcacccca acattaccca cttgtccgac tgttgctgag cagtttttgg
    87901 atatcaaacg gacctcccca gaaggtaatt ttaatgtggc cgatttcccc tcttttgcaa
    87961 tcagtttcgc tacagcacct gctgctctag ctaattgtcc accctttcca agtgtgattt
    88021 ctatgttatg tatggccgtg cctaagggca tatcggttga agtagattct tctttttgat
    88081 caatcaaaac ctcttcccaa actgtacaag cttcttccaa agcatacggc tttctggatg
    88141 tagatgatga tatctataca gatggatctt atatatatcg tataattctt atatatatca
    88201 tataatgaag taccacatga gtgatatata ggaatccaaa tctgccgaat cagtaatgtt
    88261 atgatcttct acatcctagg tcttcccgtt ccttcatctg gcttatgttc ttcatgtagc
    88321 attcagaccg aatgactcta tgaaattacg tcgatacttc cacatattat gggtaacgta
    88381 ggagacatct ctattttccc ccgggggaat ccttagaatt accacttctt agctttcaat
    88441 ttgcctctga ccatcaaatg aaatgtgaat aacccgtcct cctctctttg aaacaagggg
    88501 cgcttctggt tttgtcggtg cttgaaacaa ttttgtcttc tccatattac tatatctcta
    88561 gagtcaataa ttttatatga ggaactactg aactcaatca cttgctgccg ttactcttca
    88621 gttttctgtt gaggtctatc ctgtagaggt actcaaattg gatcagtgat cgatttctag
    88681 gtttcgttgt aaacctaatt ggttacttcc aattacgtaa atcaatagtt caaaccgcac
    88741 tcaaaggtag ggcatttccc atttttatag gaacttctgt accagaaaca atggtatctc
    88801 caattatagc ccctctggga tgtaaaatat atcttttctc accatcccca tagtgtatga
    88861 gacaaatgta tgcatttcga ttagggtcgt attctatggt tacgattcta ccatatatgt
    88921 ctttttcatt ccgtcgaaaa tctattttac ggtatagacg cttatgacct ccccctctat
    88981 gccctgcggt aatgattcct ctggcattac gacctttact acaatgatgc tgtccataga
    89041 tcaaattatt tcgtggattg gatttcactt gactgtctac ggctccattg cgtgtgctcg
    89101 gggtagaagt tttgtataaa tgtatcgcca tgctattaag tattttgatt taagttcttt
    89161 tctttctaag aggtggaata gaataacccg gttgaagcgt aatgatcata cgtctgtaat
    89221 gcattgtatg tcccataatg ggtcccattc ttctaccctt tcccgggagt cgatgactat
    89281 tcatagctat taccttgaca ccaaagaaga gttcgaccca atgctttatt tctgtcctag
    89341 ttgatcccga ttcgacatta gaagtatatt gatttttacc caataaccga atacttttgt
    89401 ctgtaaatac tgcgtatttg attccattca taaatctatt ttcttcccta tgagttttag
    89461 tctcaataag aatgctagtt cttactgttc atatgttatg atatgaatat accacactaa
    89521 ttcgttatgt atggatgatg agattccatt gatacagagc caattccaat agacttattg
    89581 gagggtccca ttggcgtgca tccagtagga attgaaccta cgaattcgcc aattatgagt
    89641 tgggcgcttt aaccattcag ccatggatgc ttagcgggga tcctcgtaca tggtgaataa
    89701 ccaaattcca attgaaatga aatctttagg ataaatcaat gcaatttagg aggactcaat
    89761 gaaaggacat caattcaaat cctggatttt cgaatttaga gagatattga gagagatcaa
    89821 gaattctcac tatttcttag attcatggac ccaattcaat tcagtgggat ctttcattca
    89881 catttttttc catcaagaac gttttataaa actcttggac tcccgaattt ggagtatctt
    89941 actttcacgc aattcacagg gttcaacaag caatcgatat ttcacgatca agggtgtagt
    90001 actatttgta gtagtggtcc ttatatatcg tattaacaat cgaaagatgg tcgaaataaa
    90061 gaatctctat ttgacaggac ttcttcctat acctatgaat ttcattggac ccagaaatga
    90121 tacattggaa gactcttttg gctcttccaa tatcaatagg ttgattgttt cgctcctgta
    90181 tcttccaaaa ggaaaaaaga tctctgagag ccgtttcctg gatccgaaaa agagtacttg
    90241 ggctctccca ataactaaaa agtgtatcat gcctgaatct aactggggtt cgcggtggtg
    90301 gaggaactgg atcggaaaaa agagggattc tagttgtaag atatctaatg aaaccgtcgc
    90361 tggaattgag atctcattca aagagaaaga tatcaaatat ctggagtttc tttttgtata
    90421 ttatattgat gatccgatcc gcaaggccca tgattgggaa ttgtttgatc gtctttctcc
    90481 gaggaagagg cgaaacataa tcaacttgaa ttcgggacag ctattcgaaa tcttagtgaa
    90541 agactggatt tgctatctca tctttgcttt tcgtgaaaaa ataccaattg aagtggaggg
    90601 tttcttcaaa caacaagtag ctgggtcaac tattcaatca aatgatattg agcatgtttc
    90661 ctatctcttc tcgagaaaca cgtgggctat ttctttgcaa aattgtgctc aatttcatat
    90721 gtggcaattc cgccaagatc tcttctttag ttgggggaag aatccgcacg aatcggattt
    90781 tttgaggaac atatcgagag agaattggat ttggttagac aatgtgtggt tgttaaacaa
    90841 ggatcggttt tttagcaagg tacggaatgt atcgtcaaat attcaatatg attccacaag
    90901 atctagtttc gttcaagtaa cggattctag ccaattgaaa ggatcttctg atcaatccag
    90961 agatcatttc gattccatta gtaatgagga gtcggaatat cacacattga tcaatcaaag
    91021 agagattcaa caactaaaag aaagatcgat tctttgggat ccttcctttc ttcaaacgga
    91081 acgaacagag atagaatcag accgattccc taaatgcctt tctggatatt cctcaatgtc
    91141 ccggctattc acggaacgtg agaagcagat gaataatcat ctgcttccgg aagaaatcga
    91201 agaatttctt gggaatccta caagatccat tcgttctttt ttctctgaca gatggtcaga
    91261 acttcatctg ggttcgaatc ctactgagag gtccactaga gatcagaaat tgttgaagaa
    91321 agaacaagat gtttcttttg tcccttccag gcgatcggaa aataaagaaa tagttaatat
    91381 attcaagata attacttatt tacaaaatac cgtctcaatt catcctattt catcagatcc
    91441 gggatgtgat atggttccga aggatgaact ggatatggac agttccaata agatttcatt
    91501 cttgaacaaa aatccatttt ttgatttatt tcgtgaccgg aacagggggg gatacacgtt
    91561 acaccacgat tttgaatcag aagagagatt tcaagaaatg gcggatatat tcactctatc
    91621 aataaccgag ccggatctgg cgtatcataa gggatttacc ttttctattg attcctgcag
    91681 attggatcaa aaacaattct tgaatgaggt attcaactcc agggatgaat cgaaaaagaa
    91741 atatttattg gttctacctc ctatttttta tgaagagaat gaatcctttt atcgaaggat
    91801 cagagaaaaa tgggtccgga cctcctgcgg gaatgatttg gaagatccaa aaccaaaaat
    91861 agtggtattt gctagcaaca acataatgga ggcagtcaat caatataaat tgatccgaaa
    91921 tctgattcaa atccaatata acacctgtgg gtacataata aatgtattga atcgattctt
    91981 tttaatgaat cgatccgatc gcaacttcga atatggaatt caaagggatc aaataggaaa
    92041 tgatactctg aatcatagaa ctataatgaa atatacgatc aaccaacatt tatcaaattt
    92101 gaaaaagagc cagaagaaat ggttcgatcc tcgtattttt attttgattt ctcgaaccga
    92161 gagatccatg aatcgggatc ctaatgcata tagatacaaa tggtccaatg ggagcaagaa
    92221 tttccaggaa catttggaac atttcatttc tgaacagaag agccgttttc attttcaagt
    92281 agtgttcgat cgattacgta ttaatcaata ttcgattgat tggtctgagg ttatcgacaa
    92341 aaaagatttg tctaagtcac ttcctttctt tttgtccaag ttacttcttt ttttgtccaa
    92401 gtttcttctc tttttgtcta actcacttcc ttttttcttt gtgagtttcg ggaatatccc
    92461 cattcatagg tccgagatcc acatctatga attgaaaggt ccgaatgatc aactctgcaa
    92521 tcagttgtta gaatcaatag gtcttcaaat cgttcatttg aaaaaatgga aacccttctt
    92581 attggatgat catgatactt cccagaaatc gaaattcttg atcaacggag gaacaatatc
    92641 accatttttg ttcaataaga taccaaagtg gtggatgatt gactcattcc atactagaaa
    92701 taatcgcagg aaatcttttg ataacacgga ttcctatttc tcaacgatat cccacgatca
    92761 agacaattgg ccgaatcccg cgaaaccatt tcatagaagt tcattgatat cttcttttta
    92821 taaagcaaat cgacttcgat tcttgaataa tccacatcac ttctgcttcg attgtaacaa
    92881 aagattccct ttttatgtgg aaaaggcccg tttcaataat tatgatttta cgtatggaca
    92941 attcctcaat atcttgttca ttcgcaacaa aatattttct ttgtgcggcg gtaaaaaaaa
    93001 acatgctttt ttggagacag atactatttc accaatcgag ttacaggtat ctaacatatt
    93061 catacctaac gattttccac aaagtggtga cgaaaggtat aacttgtaca aatctttcca
    93121 ttttccaatt cgatccgatc cattcgttcg tagagctatt tactcgatcg cagacatttt
    93181 tggaacacct ctaacagagg gacaaatagt caattttgaa agaacttatt ggaaacctcc
    93241 ttcagatatg aatttatctg attcagaggg gaagaacttg cagcagtatc tcaatttcaa
    93301 ttcaaacatg ggtttgattc acactccatg ttctgagaaa tatttaccat ccgaaaagag
    93361 gaaaaaacgg agtctttgtc taaagaaatg ccttgagaaa gggcagatgt atagaacctt
    93421 tcaacgagat agttcttttt caactctctc aaaatggaat ctattccaaa catatatgcc
    93481 atggttcctt acttcgacag ggtacaaata tctaaatttg atatttttag atactttttc
    93541 agacctattg ccgatactaa gtagcagcca aaaatttgta tccatttttc atgatattat
    93601 gcatggatca gatatatcat ggcgaattct tcagaaaaaa ttgtgtcttc cacaatggaa
    93661 tctgataagt gagatttcga gtaagtgttt acataatctt cttctgtccg aagaaatgat
    93721 tcatcgaaat aataataatg agtcaccatt gatatcgaca catctgagat cgccaaatgt
    93781 tcgggagttc ctctattcaa tccttttcct tcttcttgtt gctggatatc tcgttcgtac
    93841 acatcttctc tttgtttctc gagcctatag tgagttacag acagaattcg aaaaggtcaa
    93901 atctttgatg attccatcat acatgattga gttgcgaaaa cttctggata ggtatcctac
    93961 atctgaactg aattctttct ggttaaagaa tctctttcta gttgctctgg aacaattagg
    94021 agattctata gaagaaatac ggggttatgc ttccggcggc aacatgctat ggggcggtgg
    94081 gcccgcttat ggggtcaaat caatacgttc taagaagaaa tatttgaata tcaatctcat
    94141 cgatctcata agtatcatac caaatcccat caatcgaatc gctttttcga gaaatacgag
    94201 acatctaagt catacaagta aagagatcta ttcattgata agaaaaagaa aaaacgtgaa
    94261 cggtgattgg attgatgata aaatagaatc ctgggtctcg aacagtgatt cgattgatga
    94321 taaagaaaga gaattcttgg ttcagttctc caccttaacg acagaaaaaa ggattgatca
    94381 aattctattg agtctgactc atagtgatca tttatcaaag aatgactctg gttatcaaat
    94441 gattgaacaa ccgggagcaa tttacttacg atacttagtt gacattcata aaaagtatct
    94501 aatgaattat gagttcaata catcctgttt agcagaaaga cggatatttc ttgctcatta
    94561 tcagacaatc acttattcac aaacctcgtg tggggctaat agttttcatt tcccatctca
    94621 tggaaaaccc ttttcgctcc gcttagccct atccccctct aagggtattt tagtgatagg
    94681 ttctatagga actggacaat cctatttggt caaataccta gcggaaaact cctatattcc
    94741 tttcattaca gtatttctga acaagttcct ggataacaag cctaagggtt ttcttattga
    94801 tgatagtgac gatattgatg atagtgacga tattgaccgt gaacttgata cggagctgga
    94861 gcttctaact atgacgaatg cgctaactat ggatatgatg ccggaaatag accgatttta
    94921 tatcaccctt caattcgaat tagcaaaagc aatgtctcct tgcagaatat ggattccaaa
    94981 cattcatgat ctagatgtga atgagtcgaa ttacttatcc ctcggtctat tagtgaacta
    95041 tctctccagg gattgtgaaa gacgttccac tagaaatatt cttgttattg cttcgactca
    95101 tattccccaa aaagtagatc ccgctctaat agctccgaat aaattaaata catgcattaa
    95161 gatacgaagg cttcttattc cacaacaacg aaagcacttt ttcactcttt catatactag
    95221 gggatttcac ttggaaaaga agatgttcca tactaatgga ttcgggtcca taaccatggg
    95281 ttccaatgta cgagatcttg tagcacttac caatgaggcc ctatcaatta gtattacaca
    95341 gaagaaattc attatagaca ctaatataat tagatctgct cttcatagac aaacttggga
    95401 tttgcgatcc caggtaagat cggttcatga tcatgggatc cttttctatc agataggaag
    95461 ggctgttgca caaaatgtac ttctaagtaa ttgctccata gatcctatat ctatctatat
    95521 gaagaagaaa tcatgtaacg aaggggattc ttatttgtac aaatggtact tcgaacttgg
    95581 aacgagcatg aagaaattaa cgatacttct ttatcttttg agttgttctg ccggatcggt
    95641 cgctcaagac ctttggtctt tacccggacc cgatgaaaaa aatgggatca cttcttatgg
    95701 actcgttgag aatgattctg atctagttca tggcctatta gaagtagaag gcgccctggt
    95761 gggatcctca cggacagaaa aagattgcag tcagtttgat aatgatcgag tgacattgct
    95821 tcttcggccc gaaccaagga atcccttaga tatgatgcaa aatggatctt gttctatcgt
    95881 tgatcagaga tttctctatg aacaatacga atcggagttt gaagaagggg aacgagaagg
    95941 agtcctcgac ccgcaacaga tagaggagga tttattcaat cacatagttt gggctcctag
    96001 aatatggcgc ccttggggct ttctatttga ttgtatcgaa aggcccaatg aattgggatt
    96061 tccctattgg gctaggtcat ttcggggcaa gcggatcatt tatgatgaag aggatgagct
    96121 tcaagagaat gattcggagt tcttgcagag tggaaccgtg caggaccaga caagagatag
    96181 atcttccaaa gaacaaggct tttttctaat aagccaattc atttgggacc ctgcagatcc
    96241 actttttttc ctattcaaag atcagccctt tttctctgtg ttttcacatc gagaattctt
    96301 tgcagatgaa gagatgccaa aggggcttct tacttaccaa acagatcttc ctacatctat
    96361 atataaacgc tggtttatca agaatacgca agaaaagcac ttcgaattgt tgatttatcg
    96421 ccagagatgg cttagaacca atagttcatt atctaatgga tttttccgtt ctaatactcc
    96481 atccgagagt tatcagtatt tatcaaatct gttcctatct aacggaacgc tattggatca
    96541 aatgacaaag acattgttga acaaaagatg gcttttcccg gatgaaacga aaattggatt
    96601 catgtaacaa gagaaaggtt taccattcct tagccggaaa gatatgtggc catgaaatag
    96661 ggattaagcg gaacagaatt gactgggtgg tagagtcgtg gaaacacctc tttcttccat
    96721 attttggacc ttagctccgt ggaacaatat acttactact gctgaaacac ggaagaattg
    96781 aaatcttaga tcaaaacatt atgtatggat gatatgaact gcctaaacaa gaattcttga
    96841 acagcgaaca accagagcta gtactcacta catcaaaaga tttccattaa tgaaagatgt
    96901 aaatccattg gaaaatcaaa aatacgcatg tcggatgaaa tggttgttgc tatctgttac
    96961 aataacgaat cattggttta actgaataac taaataaaat agatagacct ttctcttagt
    97021 ctctcaggtc gacggatctt ctcaattgaa agatccccta tatggataat acacattcca
    97081 gttgaccgcg agcctaattc taattgtttt gttccgaagc aaagatatcc acggggcggt
    97141 ttgtcctatt cagatattca cgaccaagaa gtactggatt ctctttcgga taggccctga
    97201 aaggagaagg aagtctggaa tgccaacagg cgcctcttat tgaattgctc attcagtgag
    97261 tattctcaat attatgcctt gaagaggact cgaacctcca cgctctttag cacgagattt
    97321 tgagtctcgc gtgtctacca tttcaccacc aaggcatctt gaaagtgact cgtattccat
    97381 gaatatgata tctatctagt gtgatgtatg gaatatatga caaaggtgga gtgttagagt
    97441 atttctattg attggtcatg tcatataggc tcgagtcgga catccaattg cttcgatttg
    97501 aattatccgg aggatgcctt atatatatta tatcaaaaag atagacaatc aaacctattt
    97561 ctcgattcaa tagaagccca aagagataaa tagggtccca aataacgaga gagatgtaaa
    97621 aagcaggtcc gattacgcct attcctaatc ctaaatggaa tgtaacgacg tagggatcca
    97681 tatgtaaaca tagtatctat ttagatacgc tcgaataacc ccttctcata attagaatgt
    97741 atataaccta accctattcc ggtctgtccc ggtatggaat gaacttataa tcatggaatc
    97801 gactcgatca tcagattata agttcataac cctagcccat tcccgttttg ggcggaacag
    97861 atctactaat tctttgattc cagttaggta agagggatct tgaactaaga aatagattct
    97921 agaagctaaa aaagggtatc ctgagcaatt tcaataatcg ggttcattga tattcctggt
    97981 atagtagatg ctatcacaca tacaatcata ctcaattcga tggaattgtt tgatcttaaa
    98041 tgggatcttc tataatttcg cacgtgaggg gttatttctt ggtttcgtcc agtcattaat
    98101 aacttgatta tttttagata atagtagata gaaacaacgc tcgtaaggag tcctattgaa
    98161 accaagaaat atagacctgc ctgccatcca caccagaata aatgaagttt tccgaaaaaa
    98221 cctgctagtg gaggaagacc ccctaaggat aagagacata gggcgaaaga gagagccaaa
    98281 aaaggatctt tcgtgtataa tcctgcataa tctcgaatgt tatcagttcc ggtacgtaga
    98341 ccaaataata caatgcaagc aaaagttcct agattcatgg agatatagaa cagcatataa
    98401 gttatcatgc ttgcatatcc accatttgag tctccaacaa ttattccaat aattacatat
    98461 ccgatttgac ctatggacga atacgcaagc atacgtttca tgcttgtttg agtaatagca
    98521 atgagattcc ccaatatcat gctaagaata gctaggattt ccagaagaag atgccattcg
    98581 tttgatgaga aataaaaagg aatatcgaaa attcgagtgg ctgaagctga agcagctact
    98641 ttcgaagtaa cagaaagaaa agcaacgact ggagtgggag agtcagagtc gaaaagagga
    98701 ttcctcactt ttttctctca ttcaaaaccg tgcatgagac tttcatctcg cacggctcct
    98761 aagttataaa agaaagaaga actcgtcttc tttccttttt tttattacct tcctcgcgta
    98821 tgtataagat cgaatccatt cgatttctaa aaaggattac taatccttaa cttttcgagg
    98881 aatcctttct cagtggctgt gaatgaccga tttttctcaa tcttttcgac cttggttccg
    98941 taggagcaag tcagaaagat tgagaaatag aaccatctga tttgattcgt tctcaatagc
    99001 catgagatga tcatcttagg gtgatccttt tgtcgacgga tgctctatta cactcgtagt
    99061 ctctgaagga tgagaaccaa ctatgtagca tctacatcga gaattcaagt attgtatacg
    99121 tcattagtcc gatcctttgt aggaactacc cgtaataacg aacttgcaaa atgaatctgt
    99181 ttatcataaa gagattcgtt gttcctgacc ctgcttcacc ttaattgtta tttgaacaag
    99241 taaaagttat gtcttggtcc gagtgggtat agcatttctc ttctacatgt ccatggagtt
    99301 ttgaaaaatc caaacatctc agagatagat agagaggtag gaatttctcg aacgaaccgc
    99361 actccttcgt atacgtcagg agtccattga tgagaagggg ctggggaaag cttgaaccca
    99421 attccgacag tgatgaatat aagcgcaatt gaaattcctg gggagttata catttgtgta
    99481 ttgataagac cattcactat ttcttgaagc tcgatctctc ccccggatga accatatagc
    99541 caagagaaac catgaaccag aatagaagag cttgccccgc ccatgagtaa atatttcata
    99601 gtagcctcat tagaccgtac atctttcttg gtatatccag ataataggta ggagcataaa
    99661 ctgaaacatt ctggagctac aaagatagtt attaaatcgt tagcaccgca taaaaacatt
    99721 cctcctagag tagctgttaa tacgaataac agaaactctg ttataaccat ttctgtacat
    99781 tcaatgtact ctacggatag aggaatacat aaagttgaac atagtaaaat aagaaattga
    99841 aagatttcgt tgaaattgtt cctttggaaa tttcccgaaa agctaatcat aggttcttct
    99901 ctccatcgga acaatagggc cgttatgctc attactaaac ttgttgaaga gatgaaatat
    99961 aaccaaggta tatctttttg atcagaggtt gaatcgatca tcagaagaag aattaggcca
   100021 aaaattagga tacattctgg gaaaataaga cttccatcga agagaagcaa atgaaaggct
   100081 ttcataaaaa ttctcgtaga atcgagaatg aagttttcat tctgtacatg ccagatcatg
   100141 aattagtaac tgcatccaat ctccaaaaaa aaatcccaat tgtttcgaac tttctctttt
   100201 tggaatggaa tatttacgga atccccatga ataggatcaa accttattcc atggcattta
   100261 catgggattc ctctttctta ttcttaatca tgtccccgag agggcttagt tgatacatga
   100321 tttctgtttc gtctttcgtt tccttttcgt ttgtttcgat aaatatatcg atcaattccg
   100381 attctttctt tttctattga ttcttttccg atcgagatgt atggatccat gggtctatgt
   100441 gtctatatag atcctgttca tggattaacg aaaatgtgca aaagctctat ttgcctctgc
   100501 cattctatga gtctcttcct ttttacgtat ggcatcgcca ctccctttgg cagcatccac
   100561 taattcggaa cttaacttga aagccatatt tcgacccggg cgttttcggg atgcccctaa
   100621 taaccaacga atggcaagtg cttttccttg tgcggatcct atttcaatgg gaacttgatg
   100681 agtcgatccg cctacacgtc ttgcttttac tgctatgtcg ggagttactc cacgtattgc
   100741 ttgacgtaaa acagatagtg gatttgtttc tgtcttttgt tgaatctttt tcatagctcg
   100801 atagataatt tgataagcca atgatttttt tccgtgtttc agaatacggt taaccaacat
   100861 gttaactaat cgattacgat aaattggatc ggattttgca gttttttctt ctgcagtacc
   100921 tcgacgtgac atgagcgtga aaggggttca agaatcagtt ttctttttat aagggctaaa
   100981 ataatttatt ttggcttttt gaccccatat tgtagggtgg atctcgaaag atatgaaaga
   101041 tctccctcca agccgtacat acgactttca tcgaatacgg ctttccgcag aatcctatat
   101101 gtatctatga gatcgagtat ggaattctgt ttactcactt taaattgagt atccgtttcc
   101161 ctccttttcc tgctaggatt ggaaatcctg tattttacat atccatacga ttgagtcctt
   101221 gggtttccga aatagtataa aaagaagtgc ttcgaatcat tgctatttga ctcggacctg
   101281 ttctaaaaaa gtcgaggcat ttcgaattgt ttgttgacac ggacaaagtc aaggcaaacc
   101341 tctgaaatta tttcaatatt ggaccttgga catataatag ttccgaatcg aatctcttta
   101401 gaaagaagat cttttgtctc atggtagcct gctcctgttc ccttacgaaa ctttcgttat
   101461 tgagttagcc atacacttca catgtttcta gcgattcaca tggcatcatc aaatgataca
   101521 agtcttggat aagaatctac aacgcactag aacgcccttg ttgacgatcc tttactccga
   101581 cagcatctag ggttcctcga acaatgtgat atctcacacc gggtaaatcc ttaacccttc
   101641 cccctcttac taagactaca gaatgttctt gtaaattatg gccaatacca ggtatataag
   101701 cagtgatttc aaatccagag gttaagcgta ctctggcaac tttacgtaag gcagagtttg
   101761 gttttttggg ggtgatagtg gaaaagttga cagataagtc acccttactg ccactctaca
   101821 gaaccgtaca tgagattttc acctcatacg gctcctcgtt caattctttc gaagtcgttg
   101881 gatccttttc cccgttcgag aatctcctcc cttcttccac tccgccccga agagtaacta
   101941 ggaccaattc agtcacgttt tcattcattt ggaatctggg ctcttctact tcatttttat
   102001 ttaattcttt tttttgatta tttttccctc tcttttcttt ttttatttct ttttttattc
   102061 ccttccatca ttccttaagt tccataggtt tgatcctgta gaatctggcc cgttttctca
   102121 ttgagcgaaa ggtacgaaat caatcagatt gatttttcga tcacaagtac tatgtgaaat
   102181 cttcggtttt ttcctctttc tctatcccta tcccgcaggt acagcgtttg aatcaataga
   102241 gaaccttttc ttctgtatct gtatgaatag atattattac attccaattc cttcccgata
   102301 cctcccaagg aaaatcccga attggatccc aaattgacgg gttagtgtga gcttatccat
   102361 gcggttatgc actcttcgaa taggaattca ttttctgaaa gatcctggct ttcgtgcttt
   102421 ggtgggtctc cgagatcctt tcgatgacct atgttgaagg tatatctata tgatccgatc
   102481 gattgcgtaa agcccgcggt agcaacggaa ccgaaccggg gaaagtatac agaaaagaca
   102541 gttcttttct attctattaa tattttctat tctattagta ttagttagcg atcccggctc
   102601 agtgagtcct ttcttccgtg atgaactgtt ggcaccagtc ctccattttt tctctgtgga
   102661 ccgagaagaa agggggctcg gcgggaagag gattgtaaca tgagaaaagc aaggaggtca
   102721 acctctttca aatatacaac atggattccg gcaatgcaat gcaatgtagt tggactctca
   102781 tgtcgattcg aatgaatcat cttttccgcg gaggtaaatc tttgcctgct aggcaagagg
   102841 atagcaagtt acaaattctg tctcggtagg acatgtattt ctattactat gaaattcata
   102901 aatgaagtag ttaatggtgg gattaccatt atcctttttg tagtgacgaa tcttgtatgt
   102961 gttcctataa gaaaagaaaa ggaatttgtc catttttcgg ggtctcgaag gggcgtggaa
   103021 acacataaga actcttgaat ggaaattgaa aagggatgta actacagttc cttcggaaat
   103081 ggtaagatct ttggcacaag aagaaggggt tgatccgtat catcttgact tggttctgat
   103141 ttctctattt ttttaagaat accgagttgg gttcttctcc tacccgtatc gaatagaaca
   103201 tgctgagcca aatcttcttc atgtaaaacc tgctttattt agatcgggaa aatcgtacgg
   103261 ttttatgaaa ccatgtgcta tggctcgaat ccgtagtgaa tcctatttcc gataggaaca
   103321 gttgacaatt gaatccaatt tttcccattc ttttcgtatc cgtaatagtg cgaaaagaag
   103381 gaaggcctga ctccaagttg ttcaagaata gtggaatagt agctttgagt ttctcgaccc
   103441 tttgacttag gattagtcag ttctatttct cgatgggggg gcaagggata taactcagcg
   103501 gtagagtgtc accttgacgt ggtggaagtc atcagttcga gcctgattat ccctaaaccc
   103561 aatgtaagtt tttcaatttt gacttgctct cccgccgtga tcgaatgaga atggataaga
   103621 ggctcgtggg attgacgtga gggggtaggg atggctatat ttctgggagc gaactccagg
   103681 cgaatctgaa gcgcatggat acaagttatg ccttggaatg aaagacaatt ccgaatccgc
   103741 tttgtttacg aacaaggaag ctataagtaa tgcaactatg aatctcatgg agagttcgat
   103801 cctggctcag gatgaacgct ggcggcatgc ttaacacatg caagtcggac gggaagtggt
   103861 gtttccagtg gcggacgggt gagtaacgcg taagaacctg cccttgggag gggaacaaca
   103921 gctggaaacg gctgctaata ccccgtaggc tgaggagcaa aaggaggaat ccgcctgagg
   103981 aggggctcgc gtctgattag ctagttggtg aggcaatagc ttaccaaggc gatgatcagt
   104041 agctggtccg agaggatgat cagccacact gggactgaga cacggcccag actcctacgg
   104101 gaggcagcag tggggaattt tccgcaatgg gcgaaagcct gacggagcaa tgccgcgtgg
   104161 aggtagaagg cctacgggtc gtgaacttct tttcccggag aagaagcaat gacggtatct
   104221 ggggaataag catcggctaa ctctgtgcca gcagccgcgg taatacagag gatgcaagcg
   104281 ttatccggaa tgattgggcg taaagcgtct gtaggtggct ttttaagtcc gccgtcaaat
   104341 cccagggctc aaccctggac aggcggtgga aactaccaag ctggagtacg gtaggggcag
   104401 agggaatttc cggtggagcg gtgaaatgcg tagagatcgg aaagaacacc aacggcgaaa
   104461 gcactctgct gggccgacac tgacactgag agacgaaagc taggggagcg aatgggatta
   104521 gataccccag tagtcctagc cgtaaacgat ggatactagg cgctgtgcgt atcgacccgt
   104581 gcagtgctgt agctaacgcg ttaagtatcc cgcctgggga gtacgttcgc aagaatgaaa
   104641 ctcaaaggaa ttgacggggg cccgcacaag cggtggagca tgtggtttaa ttcgatgcaa
   104701 agcgaagaac cttaccaggg cttgacatgc cgcgaatcct cttgaaagag aggggtgcct
   104761 tcgggaacgc ggacacaggt ggtgcatggc tgtcgtcagc tcgtgccgta aggtgttggg
   104821 ttaagtcccg caacgagcgc aaccctcgtg tttagttgcc atcgttgagt ttggaaccct
   104881 gagcagactg ccggtgataa gccggaggaa ggtgaggatg acgtcaagtc atcatgcccc
   104941 ttatgccctg ggcgacacac gtgctacaat ggccgggaca aagggtcgcg atcccgcgag
   105001 ggtgagctaa ccccaaaaac ccgtcctcag ttcggattgt aggctgcaac tcgcctgcat
   105061 gaagccggaa tcgctagtaa tcgccggtca gccatacggc ggtgaattcg ttcccgggcc
   105121 ttgtacacac cgcccgtcac actatgggag ctggccatgc ccgaagtcgt taccttaacc
   105181 acaaggaggg ggatgccgaa ggcagggcta gtgactggag tgaagtcgta acaaggtagc
   105241 cgtactggaa ggtgcggctg gatcacctcc ttttcaggga gagctaacgc ttgttgggta
   105301 ttttggtttg acactacttc acacccaaaa agaagcgagc tacgtctggg ttaaacttgg
   105361 agatggaagt cttctttcgt ttctcgacgg tgaagtaaga ctaagctcat gagcttattt
   105421 tcctaggtcg gaacaagttg ataggatccc ctttttttcg cccccatgtc gccacacggg
   105481 agggacatgg gaacgtaaaa aaggaaagag agggatgggg tttctctcgc ttttggcata
   105541 gcgggccccg gcgggaggcc cgcacgacgg gctattagct cagtggtaga gcgcgcccct
   105601 gataattgcg tcgttgtgcc tgggctgtga gggctctcag ccacatggat agttcaatgt
   105661 gctcatcagc gcctgaccct gagatgtgga tcatccaagg cacattagca tggcgtactt
   105721 ctcctgttcg aaccggggtt tgaaaccaaa cttctcctca ggaggataga tggggcgatt
   105781 caggtgagat ccaatgtaga tccaactttc tattcaatcg tgggatccgg gcggtccggg
   105841 ggggaccacc acggctcctc tcttctcgag aatccataca tcccttatca gtatatggac
   105901 agctatctct cgagcactgg tttaggttcg gcctcaatgg gaaaataaaa cggagcacct
   105961 aacaacgtat cttcacagac caagaactac gagatcgccc ctttcattct ggggtgacgg
   106021 agggatcgta ccattcgagc cttttttttc atgcttttcc cggaggtctg gagaaagctg
   106081 caatcaatag gattttccta atcctccctt tccgaaagga agaagttgaa attctttttc
   106141 ctttccgcag ggaccaggag attggatcta gccataagaa gaatgcttgg ctgataaata
   106201 actcacttct tggtcttcga ccccctcagt cactacgaat gcccccgatc agtgcaatgg
   106261 gatgtgttta tttatctatc tcttgactcg aaatgggagc aggtttgatt tgaaaaagga
   106321 tcttagagtg tctagggttg ggccaggagg gtcctcttaa cgccttcttt tttcttctca
   106381 tcggagttat ttcacaaaga cttgccatgg taaggaagaa ggaggggaac aagcacactt
   106441 ggagagcgca gtacaccgga gagttgtatg ctgcgttcgg gaaggatgaa tcgctcccga
   106501 aaaggaatcc attgattctc tcccaattgg ttggaccgta ggtgcgatga tttacttcac
   106561 gggcgaggtc tctggttcaa gtccaggatg gcccagctgc gccaagtaaa agaatagaag
   106621 aagcatctga ctccttcatg catgctccac ttggctcggg gggatatagc tcagttggta
   106681 gagctccgct cttgcaattg ggtcgttgcg attacgggtt ggatgtctaa ttgtccaggc
   106741 gataatgata gtatcttgta cctgaaccgg tggctcactt tttctaagta atgggaaaga
   106801 ggaccgaaac atgccactga aagactctac tgagacaaag atgggctgtc aagaacgtag
   106861 aggaggtagg atgggcagtt ggtcagatct agtatggatc gtacatggac ggtagttgga
   106921 gtcggcggct ctcctaggga tccctcatct gggatccctg gggaagagga ttaagttggc
   106981 ccttgcgaac agcttgatgc actatctccc ttcaaccctt tgagcgaaat gcggcaaaag
   107041 gaaggaaaat ccatgggccg accccatcgt ctccaccccg taggaactac gagatcaccc
   107101 caaggacgcc ttcggcatcc aggggtcgcg gaccgaccat agaaccctgt tcaataagtg
   107161 gaacgcatta gctgtccgtt ctaaggtttg gcagtaaggg tcggagaagg gcaatcactc
   107221 attcttaaaa ccagcattct taagaccaaa gagtcgggcg gaaagggggg gggctttccg
   107281 ttcctggttc tcctgtagct ggatcctccg gaaccacaag aatccttagt tagaatggga
   107341 ttccaactca gcaccctttt tttgagattt tgagaagagt tgctctttgg agagcacagt
   107401 acgatgaaag ttgtaagctg tgttcggggg ggagttattg tctatcgttg gcctctatgg
   107461 tagaatcagt cgggggcctg agaggcggcg gtttaccctg tggcggatgt cagcggttcg
   107521 agtccgctta tctccaactc gtgaacttag ccgatacaaa gctatatgat agcacccaat
   107581 ttttccgatt cggcagttcg atctatgatt tatcattcat ggacgttgat aagatccttc
   107641 catttagcag caccttagga tggcatagcc ttaaagttaa gggcgaggtt caaacgagga
   107701 aaggcttacg gtggatacct aggcacccag agacgaggaa gggcgtagta agcgacgaaa
   107761 tgcttcgggg agttgaaaat aagcgtagat ccggagattc ccgaataggt caacctttcg
   107821 aactgctgct gaatccatgg gcaggcaaga gacaacctgg cgaactgaaa catcttagta
   107881 gccagaggaa aagaaagcaa aagcgattcc cgtagtagcg gcgagcgaaa tgggagcagc
   107941 ctaaaccgtg aaaacggggt tgtgggagag caatacaagc gtcgtgctgc taggcgaagc
   108001 agtggagtgc tgcaccctag atggcgagag tccagtagcc gaaagcatca ctagcttacg
   108061 ctctgacccg agtagcatgg ggcacgtgga atcccgtgtg aatcagcaag gaccaccttg
   108121 taaggctaaa tactcctggg tgaccgatag tgaagtagta ccgtgaggga agggtgaaaa
   108181 gaacccccat cggggagtga aatagaacat gaaaccgtaa gctcccaagc agtgggagga
   108241 gcccggggct ctgaccgcgt gcctgttgaa gaatgagccg gcgactcata ggcagtggct
   108301 tggttaaggg aacccaccgg agccgtagcg aaagcgagtc ttcatagggc aattgtcact
   108361 gcttatggac ccgaacctgg gtgatctatc catgaccagg atgaagcttg ggtgaaacta
   108421 agtggaggtc cgaaccgact gatgttgaag aatcagcgga tgagttgtgg ttaggggtga
   108481 aatgccactc gaacccagag ctagctggtt ctccccgaaa tgcgttgagg cgcagcagtt
   108541 gactggacat ctaggggtaa agcactgttt cggtgcgggc cgcgagagcg gtaccaaatc
   108601 gaggcaaact ctgaatacta gatatgacct caaaataaca ggggtcaagg tcggccagtg
   108661 agacgatggg ggataagctt catcgtcgag agggaaacag cccggatcac cagctaaggc
   108721 ccctaaatga ccgctcagtg ataaaggagg taggggtgca gagacagcca ggaggtttgc
   108781 ctagaagcag ccacccttga aagagtgcgt aatagctcac tgatcgagcg ctcttgcgcc
   108841 gaagatgaac ggggctaagc gatctgccga agctgtggga tgtaaaaagg catcggtagg
   108901 ggagcgttcc gccttagagg gaagcacccg cgagagcggt ggtggacgaa gcggaagcga
   108961 gaatgtcggc ttgagtaacg caaacattgg tgagaatcca atgccccgaa aacctaaggg
   109021 ttcctccgca aggttcgtcc acggagggtg agtcagggcc taagatcagg ccgaaaggcg
   109081 tagtcgatgg acaacaggtg aatattcctg tactgcccct tgttggtccc gagggacgga
   109141 ggaggctagg ttagccgaaa gatggttatc ggttcaagga cgcaaggtgc ccctgctttt
   109201 tcagggtaag aaggggtaga gaaaatgcct cgagccaatg ttcgagtacc aggcgctacg
   109261 gcgctgaagt aacccatgcc atactcccag gaaaagctcg aacgaccttc aacaaaaggg
   109321 tacctgtacc cgaaaccgac acaggtgggt aggtagagaa tacctagggg cgcgagacaa
   109381 ctctctctaa ggaactcggc aaaatagccc cgtaacttcg ggagaagggg tgcctcctca
   109441 caaagggggt cgcagtgacc aggcccgggc gactgtttac caaaaacaca ggtctccgca
   109501 aagtcgtaag accatgtatg ggggctgacg cctgcccagt gccggaaggt caaggaagtt
   109561 ggtgacctga tgacagggga gccggcgacc gaagccccgg tgaacggcgg ccgtaactat
   109621 aacggtccta aggtagcgaa attccttgtc gggtaagttc cgacccgcac gaaaggcgta
   109681 acgatctggg cactgtctcg gagagagact cggtgaaata gacatgtctg tgaagatgcg
   109741 gactacctgc acctggacag aaagacccta tgaagcttca ctgttccctg ggattggctt
   109801 tgggcctttc ctgcgcagct taggtggagg gcgaagaagg cctccttccg ggggggcccg
   109861 agccgtcagt gagataccac tctggaagag ctagaattct aaccttgtgt caggacctac
   109921 gggccaaggg acagtctcag gtagacagtt tctatggggc gtaggcctcc caaaaggtaa
   109981 cggaggcgtg caaaggtttc ctcgggccag acggagattg gccctcgagt gcaaaggcag
   110041 aagggagctt gactgcaaga cccacccgtc gagcagggac gaaagtcggc cttagtgatc
   110101 cgacggtgcc gagtggaagg gccgtcgctc aacggataaa agttactcta gggataacag
   110161 gctgatcttc cccaagagct cacatcgacg ggaaggtttg gcacctcgat gtcggctctt
   110221 cgccacctgg ggctgtagta tgttccaagg gttgggctgt tcgcccatta aagcggtacg
   110281 tgagctgggt tcagaacgtc gtgagacagt tcggtccata tccggtgtgg gcgttagagc
   110341 attgagagga cctttcccta gtacgagagg accgggaagg acgcacctct ggtgtaccag
   110401 ttatcgtgcc cacggtaaac gctgggtagc caagtgcgga gcggataact gctgaaagca
   110461 tctaagtagt aagcccaccc caagatgagt gctctcctat tccgacttcc ccagagcctc
   110521 cggtagcaca gccgagacag cgatgggttc tctgcccctg cggggatgga gcgacagaag
   110581 ttttgagaat tcaagagaag gtcacggcga gacgagccgt ttatcattac gataggtgtc
   110641 aagtggaagt gcagtgatgt atgcagctga ggcatcctaa cagaccggta gacttgaacc
   110701 ttgttcctac atgacccgat caattcgatc aggcactcgc catctatttt cattgttcaa
   110761 ctctttgaca acacgaaaaa ccattgttca actctttgac aacatgaaaa aaccaaaggc
   110821 ctctgccctt ccatcccttg gatagataga gggggggcag aggcctttgg tgtcccctcc
   110881 agtcacgaat tggggcctca caatcactag ccaatatgct tttctctcat gcctttattc
   110941 gttcatggtt cgatattctg gtgtcctagg cgtagaggaa ccacaccaat ccatcccgaa
   111001 cttggtggtt aaactctact gcggtgacga tactgtaggg gaggtcctgc ggaaaaatag
   111061 ctcgacgcca ggatgataaa aagcttaaca cctctcattc ttattacttt tcaatatgaa
   111121 aaagaaaaaa aatgaaaagg tcgtcttatt caaaacccca attatgaaac cccttctctc
   111181 ccacttcacg cctcggaacg taccgttctt atagagagag aggcgctttc acatcttctt
   111241 aacccgaaat ggctggggag aggaaaggtt cttttttttt tagggtactc ccgggaacag
   111301 atccagtgga gacggggtgg ggcctgtagc tcagaggatt agagcacgtg gctacgaacc
   111361 acggtgtcgg gggttcgaat ccctcctcgc ccacaaccgg ccaaaaaggg aagggccttt
   111421 acccctgggg gtaggaaaat catgatcggg atagcggacc caaagctatg gaacttgggt
   111481 gtgggtcttt tgtcgaaatg taatggcctt actttttctt tttatttatc gttaatttaa
   111541 tggtttatta attaaatata gtatgtctac ctgaatcagc atattttttt gttttacgcc
   111601 ccgtaattct tcctcagccg ggcttgggca gaatagcaga gcaagtacaa gtatacaagt
   111661 attagtagaa tagcaaaaat gcgttcttcg tcattaatac gtttgctcgc ggtaattgtg
   111721 gccttttggg agaatcgatg actgcatcaa agatgcactt gctagtacta gtacatctga
   111781 gaattcttaa ttggctagtt gtaaatagcc ccagactgcg gaacaaagga ttatcccgga
   111841 cctacaccga ggtattgacg gtgattcccc aatatcgcag aacagaatgt gatacgatga
   111901 gatagaatgc aatagaaaca aagacacagg gaacgggtta cctactctta acggtcaaag
   111961 cgaacccttt cattcggaat gaatcaaatc tccccaagta ggattcgaac ctacgaccag
   112021 tcagttaaca gccgaccgct ctaccactga gctactgagg aacaacggga gattagatct
   112081 catagagttc aattcccgtt ctcaacccat gaccaatatg agctcgaagt ttccttcgta
   112141 actccgggaa cttcttcgta gtggctccgt tccatgcctc atttcataga gaacctcaaa
   112201 gtggctctat ttcattatat tccatccatg tcccaattcc attcatttaa tatccctttg
   112261 gtgtcattga gataagagat gtcgtttcta gtctatctgt ttctatttct atatctatgg
   112321 aaagtttaaa aatcatcata taataatcca gaaattgcaa tagaaaagaa aaagggaggt
   112381 ttgtgatgat ttttaaatct tttatactag gtaatctagt atccttatgc atgaagataa
   112441 tcaattcggt cgttgtggtt ggactctatt atggatttct gaccacattt tccatagggc
   112501 cctcttatct cttccttctc cgagctcggg ttatagaaga aggaatcgag aagaaagtat
   112561 cagcaacaac tggttttatt acgggacagc tcatgatgtt catatcgatc tattatgcgc
   112621 ctctgcatct agcattgggt agacctcata caataactgt cctggctcta ccgtatcttt
   112681 tgtttcattt cttctggaac aatcacaaac acttttttga ttatggatct actaccagaa
   112741 actcaatgcg taatcttagc attcaatgtg tattcctgaa taatctcatt tttcaattat
   112801 tcaaccattt cattttacca agttcaatgt tagtcagatt agtcaacatt tatatgtttc
   112861 gatgcaacaa caagatatta tttgtaacaa gtagttttgt tggttggtta attggtcaca
   112921 ttttattcat gaaatgggtt ggattggtat tagtctggat acagcaaaag aattctatta
   112981 gatctaataa gtaccttgtg tcagaattga taaattctat ggctcgaatc tttagtattc
   113041 tcttatttat tacctgtgtg tactatttag gcagagtacc gtcacccatt gttactaaga
   113101 aactgaaaga aacctcagaa acggaagaaa ggggagaaag tgaggaagaa acagatgtag
   113161 aaatagaaac aacttccgaa acgaagggga ctaaacagga acaagaggaa tacaccgaag
   113221 aagatccttc tccttctctt ttttcggaag aaaaggagga tccggacaaa attgatgaaa
   113281 cggaagagat ccgaatgaat ggaaaggaaa aaacaaagga tgaattccac tttaaagaga
   113341 cacgctataa aaatagaccg atttatgaaa cttcttatct agatgggaat caagaaaatt
   113401 cgaagttaga aatatttaaa gaaataaaaa aattaatata taagataaat acactaaaag
   113461 ataagaagaa atgcggccac ctcctatata tttgataccc tctccgacaa aaaaacttgt
   113521 aataccggcc ccattggtaa ttccatcaat tactcgtcta tcaaaaaatt gagttaattc
   113581 agctaatcct cttataccat aagttaagga tattacataa aaaacatcta tgtaaccacg
   113641 attatctgac cactcatata taaaatcttt tatttttgaa aaaaaaaatt tattaggaac
   113701 acttttaaca aaggaatttt gaaagttcaa attttgtaaa gatgaataaa caggcttata
   113761 taaaaaagac gctataaata ttccgatata agctatactc aatgaaaaac ttgcatttgt
   113821 cacaaattca taccaatcca ccgaattatt tgacttttga tgtaaaaggt ttctatctgt
   113881 agttaacaat tttgataata tatccgaatc cattccttgt tgattgaatt gattaaaagg
   113941 aattcctata gccccaacga ccaaagtaaa tacccctaat agaagcatag gaaatagcat
   114001 agtagtatct gattcatagg gatacgaaaa agtgtttgta attccaaaac gagtaatagt
   114061 aataaagggt cgcgtcgtct ttcttacatt aatatcaatt ggatatgttt tcttccaaaa
   114121 aaaagaaatc ctttcattct tattatttat tgttttatta ttattatttg ttaataaaga
   114181 taataaatta attttttttt gaattttctt tttcctctct tttccccata tagatattga
   114241 ataaaacgag ttatttgttt tgccactgta attttgaaaa ttaacattta aatatccttc
   114301 aaaagtaagt aaatagatcc gaaacatata aaatgcagtt aatcccgctg tagaacaagc
   114361 aattattgca aaaatcggtg aatacaacca aacatcatta agaatttcat ctttggacca
   114421 aaaacaggca aggggtggaa taccgcaaag agaaagtata cctaataaaa aggtggtttt
   114481 tgtaattggt acatgttttg ttaaaccccc cataagaacc atattttgac ttttatctgg
   114541 agaatatcca acaatcgctt ccattgaatg gataattgat ccggatccta aaaacaacaa
   114601 tgctttcgaa taagcatgag taatcaaatg aaataaagca gctcgataag acccaatacc
   114661 tagagctaac atcgtataac ccaattgaga cattgtagaa taggctaaac ttctcttaat
   114721 atctttttga ccaagagcta aagtagcccc taatagtaat gttattatac ctatcaaagc
   114781 tattatattc attatgtaag ggataactat aaaaagagga agaagccgag ctacaagaaa
   114841 aattcctgct gctaccatag tagcagcatg tataagagct gaaataggag taggtccttc
   114901 catagcatca ggtaaccata catgaagggg aaattgggcg gatttggcaa ttgcgccaga
   114961 aaataagaaa agtgcacaca aagtaacaaa gaaaaaatta acttcattat tataaattaa
   115021 gttattgact atttcaaaca aatctcgaaa ttcgaaactg cccgttatcc aataaagacc
   115081 taaaattcct aataataaac caaaatctcc tacacgatta gttacaaacg ctttttgaca
   115141 agcattcgca acgctaggtc gtgtgaacca aaaacctatt aatagataag agcacactcc
   115201 aactaattcc caaaaaatat aaatttgtat caaattagaa ctagtaacta atcccagcat
   115261 tgaagtattg aaaaaactca tataagcaaa aaatcttaaa tatccttgat catgagacat
   115321 ataattgtcg ctataaataa gaaccagaat tccaacagta gtaattaaga ttgacataat
   115381 agaagtaagt ggatcaatca agtggccaaa ctctaacgaa aagtcattat tgatggtcca
   115441 agaccataca tattgataga tataactgtt atttatttgc tgaatagaaa gattggctga
   115501 aaaaatcata actatactta acaataaaac actaggaaaa gcccacatgc ggcgaagatt
   115561 tattgttgcc gtcggaaaaa ggagaagtcc cactcctatt aacataggaa ttagaactgg
   115621 aatgaaaggt atgaaccatg aatattgata tgtatattcc ataaaaataa ataaaaatct
   115681 ttttttattc ttaattaact gtttcggatt cgccagctct tatttttttt gtttgaaagg
   115741 agtcagttaa tgttaataaa aaaatgaaga tatgtaaaac taaaatagaa ttttagaatc
   115801 ttttataatc ttaattattc taaatctttt tcaaatactt caaaaaaggt gaaaatatat
   115861 atattatata gatatataaa caaaagtgat tgtaccttta tgttgtttat tttggtcatg
   115921 ctatagttat acatgtaata aaataatcaa aaagtttaag aaaccaatct tataattata
   115981 attgaattta acaaaaaaac ttgcctcatt ttttctatta attggttagg ttagttaaat
   116041 tggagaagct cgacaaaaga gtgcacctaa ttcaaatttc caaattaaaa tgagactagt
   116101 agttaatcta ttaaagtata tatctaaagt atatatcatt ttttttagag aaaggaaaaa
   116161 aagtcagttt acattttagt aattacttca ctcaattcaa aactgcattg gttaatgatt
   116221 ctgaatagaa acgaactaaa atccaaagtt cttactttat tgggttaagt tgtgggctgt
   116281 gtctgtcttt tatcaatcat ataaaaatac cccttttggt gtaattattt gtccttactc
   116341 gctctataga ttaaaacatt gtactacgta aattgtaatt aagtaatagt aattgaaatc
   116401 ttttgtagtt tcataaaaaa tcttacttaa aaaaaataag tatttatttt gcaatagtaa
   116461 cttggtcata tcatttgatc aattcgaact tattgatttg aaattttttt gaagagagtc
   116521 taatttagac aacaaataga gaattaatag taaagaacaa ttggttttta acaatagatg
   116581 tctttcacat tcaactatag aaatgaataa cctattctaa ttttttaatg gcagttccaa
   116641 aaaagcgcac ttctatatca aaaaaacgaa ttcgtaaaaa tatttggaaa agagaggggt
   116701 attgggtagc attgaaagct ttttcgttag cgaaatctct ttctacaggg aattcaaaaa
   116761 attttttgta cgacaagaaa taaataagca aacgttggaa taatttgaat ctatatctga
   116821 ctctaaaaaa agtaaaaagt ctaccttaag tttcattttt cggttcgttt ctaatttttt
   116881 agaataaatc attaaaaaga aaaaagtaat cattcccatt ccttaatgtt ttgaatggat
   116941 caatattcaa ttcgttttgc tattattgta tgtaaaataa gaagtctttt gtctactgaa
   117001 tttgaaaaat tatatttttt tgtttgaaaa agaaagaata aatataagat attaaagttt
   117061 caactgtctt tttagtatgt ttgattattt tagagatggg gatgcatatt ttccccatca
   117121 acataatact aagatataaa gttttgtctt tttggatatt tgtattatac tatttcttat
   117181 ataagatttt tatataagat aagagcagat ataaataaga tctttaatca aaattaatga
   117241 gtcatcgaaa ctcatttatt aagtttaaaa cttgttttgt aattttctga acactcaatc
   117301 attttgataa atcattatca ctatatctat aatacggtgc aattacgata gaaataaaaa
   117361 cttttttatt ctatgataca cacaatacct aacctaattg aattagtttg cgaaatacta
   117421 tactaacaca aatactttcc aaagcgaaaa ctcgaagtag taatacaagg ttatgtaaat
   117481 ttttagtgta tgtattcatg aaattgtgat cgataaaaat ccgatttttt cttttttttt
   117541 ttttcagtaa caaattttgt attttagatt cataaactaa actaaaataa gataaatgag
   117601 acaaaaaatg aattgttaaa aacaaaaaat gaaaaaagaa gattgaatta ggttaaaaac
   117661 tattttaaaa ctatctagtt acaagagttc cattttagaa gagtataaat tagcgtaact
   117721 ctagtgttta tgttaagtta aataaaattg acactataac taagaaataa aatgttgaaa
   117781 aatggaatat aataaaaaat aaggattatt attgaaaata tgttcaaatc gctatttttt
   117841 aaactagttt ttattcatca atttccatgt ttcctataaa actcaaaaat cgtgcatgat
   117901 tgagtacttc aacctggacg attgaataaa aataggttat tatgagttcg aacaagccgc
   117961 tatggtgaaa tcggtagaca cgctgctctt aggaagcagt gctagagcat ctcggttcga
   118021 gtccgagtgg cggcatggca tcttatcaaa gagtaagtcc tataatgaat tcaattcccg
   118081 atttctattc ctataattgt gagatccctt tctaattttt atgatatttt caattttaga
   118141 gcatatatta actcatatat ccctttcggt cgtttcaatt gtaattacaa ttcgtttgat
   118201 aatcttatta gttaatgaaa tcgtaggact atatgattcg tcggaaaagg gcataataac
   118261 cacttttatc tgtataacag gattattagt tactcgttgg atttattcga agcatttacc
   118321 attaagtgat ttatacgaat cattcatttt tctttcatgg agtttgtcca ttattcatat
   118381 ggttccatat ttcaaaaaaa ataaaaacca tttaaacgca ataaccgcgc caattgttat
   118441 ttttacccaa ggatttgcta cttctggttt tttaaccgaa atgcaccaat ccgtaatatt
   118501 agtacccgct ctccaatctc attggttaat gatgcacgta agtatgatgg tattgggcta
   118561 tgcagctctt ttatgtggat cattattatc agtagcactt atagtcatta catttcgaaa
   118621 agtaataaga aattttgaga aaagcaataa tgagtcattt tcctttggtg agatccaata
   118681 cattaacgaa aaaaacaacg ttttatggaa cacttccttt atttcttcca agaattatta
   118741 tatgtctcaa tttattcaac aattggatca ttggagttat cgtattatta gtctagggtt
   118801 tatcttttta accataggta ttctttcggg agcagtatgg gcaaatgagg catggggctc
   118861 atattggaat tgggatccga aggaaacttg ggcatttatt acttggaccg tattcgcgat
   118921 ttatttacat attcgaacaa ataaaaattt ggaaggtgta aattctgcaa ttgtagcctc
   118981 catgggattt cttataattt ggatatgcta ttttggggtc aatctattag gaatagggct
   119041 acatagttat ggtgcattta cactaacatc gaattgaaga aaggacctga taaatacaaa
   119101 caaacatggg acagcatata tataagaaaa cgtcgtgtaa gccatcacga accttttgaa
   119161 tcactacttt gattcaaaag gttcttacaa acaaaggcca aacatacata tctggttaaa
   119221 atcaaaagtc taattcattt ttttatttgt aacttaaatt aaagttcaat tttagagaag
   119281 aaaaaagatt tctttttagt tttttaattg tacaacgaag tttttttaag catcctattc
   119341 tagttatagt ataggattgc tctttgattt tttattttat tcggtaaaat gttttatttt
   119401 ataaaataat tagatataat agtttcgacc ttgtcaactg atagtgagaa aacgaaatcc
   119461 ggataaagac caatacctat tacaggtaaa aaaatagaga tcgaaataaa taactctcgc
   119521 ggtccagaat caaaaaaaga agagtttggg gcattaaaaa acctgtatcc atagaacatt
   119581 tggcgtaaca tagataatga ataaatagga gttaatatca ttccaactgc cattacaaat
   119641 gtaattagta tttttgttat taaaaataga ttttggttgg gaattattcc aaaaaatact
   119701 attaattccg caacaaaacc actcatcccc ggtaatgcaa gggaagccat cgataagata
   119761 ctgaaagtcg tgaatatttt tggaaccggg atcgccagtc cgcccatttc atcgagataa
   119821 acaagacgta ttctatcata actcgttccc gccaagaaaa aaagtgcagc gccaataaat
   119881 ccatgagaga ttatttgcaa aatgactcca ttgaggccca tatcacttag agagccaatt
   119941 cctataatta tgaaacccat atgagatacg gaggaatagg ctattctttt ttttaaatta
   120001 cgttgaccag gagatgctga agctgcatag attatttgaa ttgtgcctac tatcatcaac
   120061 cagggagcaa atatagaatg agcgcggggc aagaattcca tattgatccg aaccaaccca
   120121 tacgccccca tttttaataa gattccggct agaagcatac aagtactgta atgtgcctct
   120181 ccatgggtgt ctggtaacca tgtatggaaa ggtataatcg gtgatttgac agcaaaagca
   120241 ataagaaacc caatatagaa tattatttcc agtgctactg gataggattg attagccgat
   120301 gtttcaaaat tgaatgttgg ttcattggaa gcatataaac cgatacccag aactcctatt
   120361 aataaaaaaa cggagcttcc cgcagtgtac aaaataaact ttgtagctga atacaagcgt
   120421 tgttttcccc cccacacgga tataagtaga taaacgggaa ttaattcaaa ttcccacatg
   120481 atgaaaaaaa gtaaaaggtc tcgagaagaa aatgatccta tttgaccgct atacattgct
   120541 aacatcagga aatggaataa tcgggaatct cgagtaaccg gccaagccgc taaagtagct
   120601 aaagtggtta taaatcctgt gagcaaaata gggcctatag aaagtccatc tattcccaat
   120661 ctccagtaaa aatcaaaaaa atgaatccat ttataatcct ccgtcagttg cattaatgga
   120721 tcatccaatt ggaaataata atagaatgca taagttgtta taaggagttc tattatgcat
   120781 agaaatatag tatacaatcg aattacctta tttcctctat gagggagaaa gaaaattaag
   120841 gaacccccaa atattggcaa aactacaact attgttaacc aaggaaaaag attcgtagta
   120901 aaaacaagat acacttggac cagaaaaatc cgtgctcgaa aacaaaaaaa aaaaagatat
   120961 taaattacgt tttttgtttt cgagcacggc gatttttgtc ggtaaaaaaa attaaatgta
   121021 ttcaggtggg ggttttgaaa cgtatcaata agcgaggccc atgcttcgag ttgtttcatg
   121081 ccataaataa actcgaacgc tcaagaaatc cgttggacag gcggattcac atctcttaca
   121141 accaacacag tcctccgttc ttggagcaga agcaatttgc ttagctttac atccgtccca
   121201 aggtatcatt tctaatacat ctgtgggaca ggctctgaca cattgagtac accctataca
   121261 tgtatcataa atctttactg aatgtgacat tggatatatc cattttttaa catcataaat
   121321 tttcgatcta gtaaacttgt aaatgaatta tacattagac accagatgaa tcaatgattt
   121381 accagaattt tcgaatcaat ctacttccgt atcgattcat gcgggagggc caagatgctt
   121441 tgatttctta cattttttgt aaacacgatc aatacgttat gtatcatcca gtataataaa
   121501 tagaattcga cttgagaaat attataattt ctatgattaa tactacttat tcaacaaatt
   121561 cgattgattg atacgagttg attttcggtt acgataaatt gaggaaacaa tagccggtcc
   121621 aatagctgct tcagcggctg caatagctat aacaaaaatt gaaaaaatat ttccttttaa
   121681 ttgacgacta tcaaaaaaat cagaaaatgt tacaaaattt atattaactg cattaagtat
   121741 aagttcaaga cacataaggg ctctaaccat atttcgactt gtgaccaatc catagatacc
   121801 gatagaaaat aaataggcac tcacaacaag tacatgttcg agcatcattg accaactcct
   121861 tattaattta gattcatttc aagatgaaaa acaatttgat gggttcaatt gactagaata
   121921 taaaaagtac ggaacaaggg aatctattgg taatagatca aataaaagaa tttctatttt
   121981 agacagaaaa aaaaagcttc aaataaaatg gatgtgataa catagaacaa agttttattt
   122041 ttatttttct tattagttcg aaagatttat tattgacgag ccacaacaat tgcgcctatt
   122101 aaagcagcta aaagaattat tgaaatgagt tcaaatggaa gaaaaaaatc tgttgataaa
   122161 tgaattccaa tttgttgact gttacttatc aaatcttgct ctataatctg gtttgatctg
   122221 gtagtccaaa taataccgta ccatgacgta tctggaatag tagccattag tgaaccaaaa
   122281 ataattgtac aaaccagcaa agtaacccca ttcccaacgg tccaaagatt aaaatctttg
   122341 taatattctg aaccattcat aaacatcaca gcaaatatga ttaaaacatt tatagctccc
   122401 acgtaaataa ggagctgtgc ggcagctaca aaatgggaat tggatagaat atagaataag
   122461 gatatacaaa caagaaccag tcccaatgaa aaggcagaaa aaattggatt ggtaagtaat
   122521 actactccta tacctccgaa tataagacct gatccaaaaa agactaaaag aaaatcatgt
   122581 atcggtccag gcaaatccat tatatgtaaa gagataaata aatcgaaatt tttttcatga
   122641 ccttattgac cccaccagga attttttttt tatgaaaagg tttttaattg aatgaaattc
   122701 taaggaatgt gaattgatgt aggtacagct attggactaa tatcattttt gatcttaaag
   122761 agtagttcta gactagatat ttatatttcg aaataattag agatatagtc atagattttc
   122821 tatacaaatt gaagcacgac caaataactc aatagttgga atttagagtt agtgactaaa
   122881 caaaataaaa gaaagaaagc gcactccttt ctatcaaaac aaaacactga cccttactaa
   122941 ttctaattgg aaattactct ttatctttaa tcaaaggatt tacttatttt tttattttag
   123001 gtgaatttaa aattgttcga attgtataat cgtcaattac tgacatcggt aaacgaccca
   123061 aggcaatttg attataattc aattcgtgac gatcataagt ggaaagctca tattcttcag
   123121 tcattgataa acaatttgtt ggacaatact caacacagtt accacaaaat atacagattc
   123181 cgaaatcaat actgtaatta agcaaccgtt tctttcgaat attcgtttcc aagtcccaat
   123241 caacaacagg tagatctata gggcatacac gaacacatac ttcacaagca atgcatttat
   123301 caaactcaaa atgtattcga ccgcggaaac gttctgatgt gattaatttt tcataaggat
   123361 attgaatagt tacaggtaaa cggtttgcat gggataaggt aatcatgaaa ctttgaccaa
   123421 tataccttgc agctcgtact gtttgttgac cataattcat gaccctggtt accataggga
   123481 acatatcgta aatatctatg aaaattgtta tgtttgtttc tttctcttgt ttgagacaag
   123541 ccgtaggtat agaatatagt attcctttac agcgaaagaa gttggaaaga agttgttaat
   123601 aatagattac cgagagaaat aggtaaaaga aatttccatc ccaaatttaa tagttggtcc
   123661 attcttagcc tcggtaaagt ccatcttatt gtgataggaa tgaacaagaa caaataagtt
   123721 ttgactaatg taataaagat accaattgtc gttccaaaga cctcgcgtgc tttatttatt
   123781 tcaaaaagct caccaacgag tatgtacgga ctagagatag agatattcca accgcccaag
   123841 taaagaactg ttacaaataa tgaagaaact aataggttta gataggaagc aacataaaat
   123901 aaaccaaatt tgatacccga atattcggtt tgataacctg ctactaattc ttcttctgct
   123961 tccggtaaat caaaaggtaa tctctcacat tctgctaggg aagaaattag aaaaacgata
   124021 aaccctatag gttgacgcca caaattccaa ccccaaaaac catattttga ttgagcctca
   124081 actatatcaa ctgtacttaa actattagat aatcatagtc gatgataaca tcactgttat
   124141 catctctatt acagaaccgt acatgagatt ttcatctcat acggctcctt tagggccata
   124201 aagaaatcta agggccgagt ctgtattatt tatcttgatt tataggatag ataggataga
   124261 taggatagat aggttcaaaa tcgagtaaac ggccctgaat tagaccactt taattctgtt
   124321 ggttatataa taaataaaaa agactacgtc tgaattgatc ttatccttta tttaattcaa
   124381 aaagaattat tttgtgagta ataactttaa gtctttaata aaatactgct tgtagaaata
   124441 taaataaccc gtcgttttca attatgaaaa aaaaaaaaaa gatctatttt tttttattga
   124501 attgtattct ttctattttt tattttcgtt cctattcttc tttcttttct ggaaaaaaaa
   124561 agggggggtc caagaaaaag ggggagctta caaaataaag gattttttcg tttcgatagt
   124621 cgtttattta atcggtggat tgaagtatac tctggatagg aatcttgggg agtacggcct
   124681 gatcatttct actaacttaa agcccctatt agtattcttt ttatattatg tataaatgtc
   124741 cttggggata aatcacataa tctctattac caatcctttg cgtaatttgg cgtttctaac
   124801 catccactca tttttgctaa acccccgctt tatggtaata catacaaaca ctagtgaaaa
   124861 cttaatacgg tgggtctttt gaacccgctt caaactagga tgacatgact aatcaaccaa
   124921 tcttggggta aacgggttct tcttctgttt atttacgctc aactctttaa ttcttcttat
   124981 acatcgaaga cgagactcaa gaatttgact gcgaatatat atatattata tacctgttag
   125041 ctgttttctt tcactcatat aactatctaa tttcattcat taatccgaat aatgaatgaa
   125101 aaatgaagat atctattcaa ttcattccac ctctttttct ataaagactc taaagaaaga
   125161 aatagggaaa agtttatgtt tcaacgaatc gcacgtagag atattgctaa tacacataga
   125221 gttaatggta tttcataatt aatcgattga gcagcagctc gtagaccacc taaaaaggaa
   125281 tatttattat ttgaaccata tcctgacata agaagtccaa tgggagcaat acttgaaacg
   125341 gaaatccata aaaaaacccc tatattgaga tcggataaaa caaggtgata gtcaaaagga
   125401 attactgaat aacttagtag aattgatata actgctatgg atggtcctat actaaataaa
   125461 cgagtatctc ctctagatgg aagaatattt tctttgaaaa gtagttttgt cccatctgct
   125521 agagcttgaa gaacgcctaa aggaccggcg tattcgggtc caatacgttg ttgtagccct
   125581 gcggatattt ctctttctaa ccatacaatg actagtacgc ctattgtgat tcctaataca
   125641 agagtcaaaa tagggacaag cacccataga attccataga cccctttgaa ggattccact
   125701 ctgtaaaaag aattgatatc ttgtacttcc gttatatcaa ttatcatttc aacgatcgac
   125761 ttctcccata atgatatcta tgctacctag tattgtcata atatcagcca atttcattct
   125821 tttaactaac tgaggaagaa tttgcaaatt gataaaacca ggtgggcgaa ttttccatct
   125881 ccaaggaaaa ccactctgat cccctatcag aaaaattccc aattctccct tgggggcttc
   125941 gactcgcaca taaagttctt gtttcggcaa ttcaaaagta ggagaaggtt ttttactaat
   126001 gaatcgatat tcaaaatcat gccattctgg atacctttct ctatcaaagt atcgtatttc
   126061 taaattctca tagggccctc ccggaattcc ttccagagcc tgttgaataa tttttatgga
   126121 ttctgtcatt tcgccaattc ggactaaata acgggctaat gaatccccct ctttttgcca
   126181 ttggacttcc caatcaaatt cgtcataaca ctcataatga ttaactttac gaagatccca
   126241 ttgtattccg gacgcccgca acatgggtcc tgataaaccc caattaatta cttggtctct
   126301 cccaataata cctacgccct caactcgttc taaaaaaatc ggatttcttg taataagttt
   126361 ttcatattca gtaactcctg ttaaaaaata atcgcagaaa tccaaacatt tatctatcca
   126421 gccataaggt agatcggccg ctactcctcc gatacgaaaa taattatgca tcattctcat
   126481 acccgtagca gcttcgaata gatcatatac taattcccgt tctctgaaaa tatagaagaa
   126541 aggggtctgt gcaccaatat ctgccataaa agggccgagc cataacagat gagaagctat
   126601 acgactcaat tccaacataa ttactctgat ataactggct cttttaggta cttgaatatt
   126661 tcctaactgt tctggcccat ttacagttat tgcttctgtg aacatagtag ctaaataatc
   126721 ccaacgggtt acataaggga gatattgtat aatagttcgg ttttccgcaa ttttttccat
   126781 ccctctgtgt aaataaccca atattggttc acagtcaata acatcttcac cgtccagagt
   126841 aacgatgagt cgaagaacgc cgtgcattga cgggtgttgg ggtcccatat ttactaccat
   126901 gagatccttt cttgtagctg gtatattcat aagtttttcc tcgattcatt tttctacgaa
   126961 ttgcgtaaaa cgaaaaaagg ttcatcaaaa ttcaagatct aataaatcaa ataattcaaa
   127021 atgactctta aaattaacga gtttttgatt ctcgaatacc caactgatta attaagtgtt
   127081 tataacgtac tccatttttc tttgacaaat aagacagcag cctttgacgt tttcccagaa
   127141 ttttacgtag acctctttga gaggaatagt cttttcggtg caattccaaa tgcgaagtaa
   127201 gtcttcttat tttagtggtc aaactcaata cttgaaattc aacggatccc ctcttttttt
   127261 ctttttcttc ttgcgaaaga aacgagatga atgaattttt taccataaaa cgccccctct
   127321 ctctcttttt tcgatatttt tatccatata tatttattca tcagtaataa taattacact
   127381 cgttttaatt tgatatacac aatcattctt aatttcgtta agaattctta actttgtcaa
   127441 ataaaattac ttactttaga aatcaataat aatgaatcca attttgaaat tggattcgga
   127501 taggatatac tatacaaaag catggtatgt ttatgcactc acaaaaaaat tagacctaaa
   127561 aattaaaaat gaagaagatt ttgttgattc atttctagat ctaatgatta atataataca
   127621 atgcatcagt aaattagtat cctttatcag aatgaaataa tgggtgtgtt tatttctttg
   127681 tgttcatata ctcgctatgg tacagcaatc tagtaaaaaa aatgtaccat taatgaattt
   127741 tcaatctcgg atacatctga atccttacca gactgaaacg actaccatta ttggtatcaa
   127801 accaatagcg attcatacaa gataaatctt ctaatcgata attgggccaa agaaataact
   127861 ttaatttaat tagtttattt tcatctctat caagattttt tcttttattc aaaacttgat
   127921 cgcaatcata attttttacc ttatttccat tgcaaaatac tgtatttcta tgtataccaa
   127981 ttctattact agaattgaaa caaattagaa ttctcaattc tctacgacgt ctcggggata
   128041 aaatattttc aggaacaagc aaatcataat gatttttgtc tctatttcca ttcatttttt
   128101 catgtagtgc aatggattca tcaaaattct tcttattctt atcaacatag accccgcctt
   128161 tttctaggta tctttgatga atttggtgtt tcctcttagg aaccaatgaa atacctatga
   128221 tttgatatag aagaaactgt ccatccgttt ttacagacag acgaactggt tcgataataa
   128281 atattcccct tttcatcaat tctgtaagag ttaaatcctt atgtaccatc agaatatcca
   128341 gactcatttc ttccctttga atagcggata tggcaatttc tgttggattt atcagcctaa
   128401 gcaggagaca atatactttg atgttattga ttattctttg attgaaagaa taatcccatc
   128461 tcaattgaaa acgcaaatac ctttttagta ataactcaag ctccccttct gtgttattct
   128521 tgtattgctt tttgtttcta cgtttttgtt ttttcatgta cgatccccta gaatcttgtt
   128581 caacatcttt gtctttgttt gagagagccg attcgggatc cgcttggtcc gcgaattctt
   128641 tttctacttg atttctattt tctaattcaa gagttttttc attcgataat ataaaaatat
   128701 ctcttttttg atttccagtg atgcttttat gtttattaac attttcgttt ccattaaaat
   128761 taaaaaaaag taatttgatt ggtatgcccc acggttgaat cttatatgta ttataaagta
   128821 tcggaaattc tgggaagaac caaagttcta gattcgatat tggattactt agtatttctt
   128881 cattcattcc catccaatca aaaaaaaaac ctttttgatt ggatgggttc attttctgat
   128941 cttgatgaat cgtgagataa aaaaggcctt tcttatccat tttatcgatt atttgataat
   129001 tattaaaccc agtcttagta tttttattcc tgacggtatc gatatcggcc caggccttaa
   129061 tatcgatctt ctttctaaga caaaaattga gaatcttcca atcaaaatat tttctatctg
   129121 aatttttttc tatatctata ctatcatctt cgacgagata attcttgata aggatacctc
   129181 ccatcatatc aaaaaatttg tgtttagttg tattgtaatt ataagaaatc tcttggttat
   129241 tatttacttg taatggtaat ctataaatat atgagtcttt cttattttca taattaatag
   129301 atttatacga tacacgatca tatccatatt gttttgtcaa attttctttt tgatttggca
   129361 acgaggctat ttcaaaatat ttttcttttt cataatgaat aaatcggttt ttttcatatt
   129421 catatgaatc acatttgttg aaattttcat ttttagtcat acggcattga ttgatcctag
   129481 ttcgccattt ttgtggtact aatctagacc atttaagctg agataaatca tattgatatt
   129541 gataatgacc ccttagccag tttttcaatt cattaattct aaaatttcga gggtttttat
   129601 gtcgtaattc ggaatcaaat attccttgcg ttccaacaaa atactctttt atttcatttt
   129661 taagaaaaaa atatgttccg taatatttaa agacagatct taacttatct aggttactga
   129721 cttgagtttg tgataattta tagaatacat atgcttgtga caagtaagct aagtccccaa
   129781 aaatctttga attcttatta ataatacaac gtgacttttt tatagtcaag caaaagttaa
   129841 ttatactttg atttgtttta tcaattcttt ctcgatttgc ttcattattg taaatgtatt
   129901 tattaatcat tttttttgtt aattcaagaa aaagctgtgc attgattcta ggtatattaa
   129961 tgatacatag aaaggtatct atgtatagct tttcaataaa gaattttaca aaaaaatgtg
   130021 atttacgaag caatcgaaga ttttttcgtt ttaatatctg ccaaatattt tttggtgatt
   130081 ctaatccttt atcttcataa cttagtttgt tagggttaat atttatctct ggggttataa
   130141 accctctttt cttgtctttt ttcatttttt ctattttatt tatgattgtg tttgttctat
   130201 taaccagatc tttcattttt ttttcagtca atgaagaagt tgaccaatcc atagatcgaa
   130261 ttttaatgga cgattcttga atcattcgat tatgaattat cgaatttttt tcttttttag
   130321 tttgacttaa ttcatataaa tctatttttt tcaatccaaa taagagattt ctttttgaga
   130381 gctctttttt tatttttttt agaaatagaa tgactttgat gacccctttt tttgtttctt
   130441 ttgctacatt tagaaaaaat tttgtttttt cttttaaaac tcttagaact agaaaaagct
   130501 ttttttttaa ttttaatttt tttttttcga gtcctttaaa aacgggttca aaaatggaaa
   130561 atcggtttcg gggagaacca aaaggcagtt cagcttccat tccccaaact gttaaaaaac
   130621 aaaaatcatt tttttgccct ttcccgttct ttttaatttg atctttatga ggggatcgta
   130681 acttagatct gtgccaaggt ttcaaacgaa aaggaaatag gatctttatc tgaataccgt
   130741 ctgttaacca gtttttcgga aattcttttt ctgataattg aactccgtta taggtgcatt
   130801 taacatgcat ttcctttttc caatccttta aatcctcgta acattcggga aattgaaata
   130861 atagtatacg aaccatattt ttagctatta tcaatgaagg taatagaata tattttctaa
   130921 gaatcgattg tattactaat aaagaacctc ttattacttg agcaaatata atgctatccc
   130981 aggcttcccc tatttctata cgaactttct cctctctttt gtatttttcg cttttgtcct
   131041 cttccgtttt ctcactttct tttttctttt cctctgtata atccgaaatt ttgaattctt
   131101 tttttttcca aatcaaattt agaaaaatga ttttcatcag ctcggggata tcaaatgaaa
   131161 aaaaaggggg gttgtctagt ctatccaaaa acaggggtga atgtacattt gcttcaaaaa
   131221 gttcccaaat aactgtttta cgcctttgag ctcggataga cccttttatt atatctcgac
   131281 gaaaatccga ttgttgtgaa taacgtatta aagctacctc gtcagcttta tcaggattat
   131341 cagtatcttt ggtattagta taaggatcgg tattttgcgg agtatcagta aaaatcacga
   131401 cacgtttgga ttttcttgaa cgaatttcat gatcttgtac cacattttct tctttttctc
   131461 cttcctgttg ttccaactcg tcgattaatt tgtatgacca ttgaggaact tctttagtta
   131521 tttcttttat tccaatatcc ttttgtctaa ttgttttatc cttgagatca gttataactt
   131581 gatcgaataa aaagtttaaa atttttattc gatcttctga ataaattctt acttgtttgt
   131641 tttcaggaaa taaaaaaagc cctttaccat tcaaattgga tattgatttt cctgcaacct
   131701 tacttattat gtttaataaa tacccgattt ctgttgataa tggttttcga tcaaatagat
   131761 ccacgttccg atcaaattcc gggtaattct tagtaagaag gatgccatga atcttattta
   131821 ctccaattgt ctccatgcaa ttttttacag aagtttttag gattgagaat aaaaaaaaat
   131881 ttttgatttg tccgcgatag ggtccgttca ataaaggatc agatattgtg gggaaatatt
   131941 cttttttagt ctcattatta cacaatctaa ttcttttttc gagtacctcc agagcaagga
   132001 atctcttatc gtaagtttct attctatgta tgaatttttt gcttatgttg ttcttttttt
   132061 gttcattggc ataactccaa tgattataca attcattata ggagattttt tttattgtaa
   132121 acaaagacat ctttctttct attattttca aaaaagttga caaacttggc ggatgcgtga
   132181 aggatatcct ttcttttcca tcacttttac atgtatgaaa aaaagattgt gacatttcat
   132241 tttttacaga attctcaaat cggtcgtttt ttatatatcg gaatggacga tggaatcgtt
   132301 tatagtcgaa aagaatagtt acaagaggtt tttcaaacca gaatctctct ttatccttta
   132361 tttctttaaa tatttctaac ttcgaatttt cttgattccc atctagataa gaagtttcat
   132421 aaatcggtct atttttatag cgtgtctctt taaagtggaa ttcatccttt gttttttcct
   132481 ttccattcat tcggatctct tccgtttcat caattttgtc cggatcctcc ttttcttccg
   132541 aaaaaagaga aggagaagga tcttcttcgg tgtattcctc ttgttcctgt ttagtcccct
   132601 tcgtttcgga agttgtttct atttctacat ctgtttcttc ctcactttct cccctttctt
   132661 ccgtttctga ggtttctttc agtttcttag taacaatggg tgacggtact ctgcctaaat
   132721 agtacacaca ggtaataaat aagagaatac taaagattcg agccatagaa tttatcaatt
   132781 ctgacacaag gtacttatta gatctaatag aattcttttg ctgtatccag actaatacca
   132841 atccaaccca tttcatgaat aaaatgtgac caattaacca accaacaaaa ctacttgtta
   132901 caaataatat cttgttgttg catcgaaaca tataaatgtt gactaatctg actaacattg
   132961 aacttggtaa aatgaaatgg ttgaataatt gaaaaatgag attattcagg aatacacatt
   133021 gaatgctaag attacgcatt gagtttctgg tagtagatcc ataatcaaaa aagtgtttgt
   133081 gattgttcca gaagaaatga aacaaaagat acggtagagc caggacagtt attgtatgag
   133141 gtctacccaa tgctagatgc agaggcgcat aatagatcga tatgaacatc atgagctgtc
   133201 ccgtaataaa accagttgtt gctgatactt tcttctcgat tccttcttct ataacccgag
   133261 ctcggagaag gaagagataa gagggcccta tggaaaatgt ggtcagaaat ccataataga
   133321 gtccaaccac aacgaccgaa ttgattatct tcatgcataa ggatactaga ttacctagta
   133381 taaaagattt aaaaatcatc acaaacctcc ctttttcttt tctattgcaa tttctggatt
   133441 attatatgat gatttttaaa ctttccatag atatagaaat agaaacagat agactagaaa
   133501 cgacatctct tatctcaatg acaccaaagg gatattaaat gaatggaatt gggacatgga
   133561 tggaatataa tgaaatagag ccactttgag gttctctatg aaatgaggca tggaacggag
   133621 ccactacgaa gaagttcccg gagttacgaa ggaaacttcg agctcatatt ggtcatgggt
   133681 tgagaacggg aattgaactc tatgagatct aatctcccgt tgttcctcag tagctcagtg
   133741 gtagagcggt cggctgttaa ctgactggtc gtaggttcga atcctacttg gggagatttg
   133801 attcattccg aatgaaaggg ttcgctttga ccgttaagag taggtaaccc gttccctgtg
   133861 tctttgtttc tattgcattc tatctcatcg tatcacattc tgttctgcga tattggggaa
   133921 tcaccgtcaa tacctcggtg taggtccggg ataatccttt gttccgcagt ctggggctat
   133981 ttacaactag ccaattaaga attctcagat gtactagtac tagcaagtgc atctttgatg
   134041 cagtcatcga ttctcccaaa aggccacaat taccgcgagc aaacgtatta atgacgaaga
   134101 acgcattttt gctattctac taatacttgt atacttgtac ttgctctgct attctgccca
   134161 agcccggctg aggaagaatt acggggcgta aaacaaaaaa atatgctgat tcaggtagac
   134221 atactatatt taattaataa accattaaat taacgataaa taaaaagaaa aagtaaggcc
   134281 attacatttc gacaaaagac ccacacccaa gttccatagc tttgggtccg ctatcccgat
   134341 catgattttc ctacccccag gggtaaaggc ccttcccttt ttggccggtt gtgggcgagg
   134401 agggattcga acccccgaca ccgtggttcg tagccacgtg ctctaatcct ctgagctaca
   134461 ggccccaccc cgtctccact ggatctgttc ccgggagtac cctaaaaaaa aaagaacctt
   134521 tcctctcccc agccatttcg ggttaagaag atgtgaaagc gcctctctct ctataagaac
   134581 ggtacgttcc gaggcgtgaa gtgggagaga aggggtttca taattggggt tttgaataag
   134641 acgacctttt catttttttt ctttttcata ttgaaaagta ataagaatga gaggtgttaa
   134701 gctttttatc atcctggcgt cgagctattt ttccgcagga cctcccctac agtatcgtca
   134761 ccgcagtaga gtttaaccac caagttcggg atggattggt gtggttcctc tacgcctagg
   134821 acaccagaat atcgaaccat gaacgaataa aggcatgaga gaaaagcata ttggctagtg
   134881 attgtgaggc cccaattcgt gactggaggg gacaccaaag gcctctgccc cccctctatc
   134941 tatccaaggg atggaagggc agaggccttt ggttttttca tgttgtcaaa gagttgaaca
   135001 atggtttttc gtgttgtcaa agagttgaac aatgaaaata gatggcgagt gcctgatcga
   135061 attgatcggg tcatgtagga acaaggttca agtctaccgg tctgttagga tgcctcagct
   135121 gcatacatca ctgcacttcc acttgacacc tatcgtaatg ataaacggct cgtctcgccg
   135181 tgaccttctc ttgaattctc aaaacttctg tcgctccatc cccgcagggg cagagaaccc
   135241 atcgctgtct cggctgtgct accggaggct ctggggaagt cggaatagga gagcactcat
   135301 cttggggtgg gcttactact tagatgcttt cagcagttat ccgctccgca cttggctacc
   135361 cagcgtttac cgtgggcacg ataactggta caccagaggt gcgtccttcc cggtcctctc
   135421 gtactaggga aaggtcctct caatgctcta acgcccacac cggatatgga ccgaactgtc
   135481 tcacgacgtt ctgaacccag ctcacgtacc gctttaatgg gcgaacagcc caacccttgg
   135541 aacatactac agccccaggt ggcgaagagc cgacatcgag gtgccaaacc ttcccgtcga
   135601 tgtgagctct tggggaagat cagcctgtta tccctagagt aacttttatc cgttgagcga
   135661 cggcccttcc actcggcacc gtcggatcac taaggccgac tttcgtccct gctcgacggg
   135721 tgggtcttgc agtcaagctc ccttctgcct ttgcactcga gggccaatct ccgtctggcc
   135781 cgaggaaacc tttgcacgcc tccgttacct tttgggaggc ctacgcccca tagaaactgt
   135841 ctacctgaga ctgtcccttg gcccgtaggt cctgacacaa ggttagaatt ctagctcttc
   135901 cagagtggta tctcactgac ggctcgggcc cccccggaag gaggccttct tcgccctcca
   135961 cctaagctgc gcaggaaagg cccaaagcca atcccaggga acagtgaagc ttcatagggt
   136021 ctttctgtcc aggtgcaggt agtccgcatc ttcacagaca tgtctatttc accgagtctc
   136081 tctccgagac agtgcccaga tcgttacgcc tttcgtgcgg gtcggaactt acccgacaag
   136141 gaatttcgct accttaggac cgttatagtt acggccgccg ttcaccgggg cttcggtcgc
   136201 cggctcccct gtcatcaggt caccaacttc cttgaccttc cggcactggg caggcgtcag
   136261 cccccataca tggtcttacg actttgcgga gacctgtgtt tttggtaaac agtcgcccgg
   136321 gcctggtcac tgcgaccccc tttgtgagga ggcacccctt ctcccgaagt tacggggcta
   136381 ttttgccgag ttccttagag agagttgtct cgcgccccta ggtattctct acctacccac
   136441 ctgtgtcggt ttcgggtaca ggtacccttt tgttgaaggt cgttcgagct tttcctggga
   136501 gtatggcatg ggttacttca gcgccgtagc gcctggtact cgaacattgg ctcgaggcat
   136561 tttctctacc ccttcttacc ctgaaaaagc aggggcacct tgcgtccttg aaccgataac
   136621 catctttcgg ctaacctagc ctcctccgtc cctcgggacc aacaaggggc agtacaggaa
   136681 tattcacctg ttgtccatcg actacgcctt tcggcctgat cttaggccct gactcaccct
   136741 ccgtggacga accttgcgga ggaaccctta ggttttcggg gcattggatt ctcaccaatg
   136801 tttgcgttac tcaagccgac attctcgctt ccgcttcgtc caccaccgct ctcgcgggtg
   136861 cttccctcta aggcggaacg ctcccctacc gatgcctttt tacatcccac agcttcggca
   136921 gatcgcttag ccccgttcat cttcggcgca agagcgctcg atcagtgagc tattacgcac
   136981 tctttcaagg gtggctgctt ctaggcaaac ctcctggctg tctctgcacc cctacctcct
   137041 ttatcactga gcggtcattt aggggcctta gctggtgatc cgggctgttt ccctctcgac
   137101 gatgaagctt atcccccatc gtctcactgg ccgaccttga cccctgttat tttgaggtca
   137161 tatctagtat tcagagtttg cctcgatttg gtaccgctct cgcggcccgc accgaaacag
   137221 tgctttaccc ctagatgtcc agtcaactgc tgcgcctcaa cgcatttcgg ggagaaccag
   137281 ctagctctgg gttcgagtgg catttcaccc ctaaccacaa ctcatccgct gattcttcaa
   137341 catcagtcgg ttcggacctc cacttagttt cacccaagct tcatcctggt catggataga
   137401 tcacccaggt tcgggtccat aagcagtgac aattgcccta tgaagactcg ctttcgctac
   137461 ggctccggtg ggttccctta accaagccac tgcctatgag tcgccggctc attcttcaac
   137521 aggcacgcgg tcagagcccc gggctcctcc cactgcttgg gagcttacgg tttcatgttc
   137581 tatttcactc cccgatgggg gttcttttca cccttccctc acggtactac ttcactatcg
   137641 gtcacccagg agtatttagc cttacaaggt ggtccttgct gattcacacg ggattccacg
   137701 tgccccatgc tactcgggtc agagcgtaag ctagtgatgc tttcggctac tggactctcg
   137761 ccatctaggg tgcagcactc cactgcttcg cctagcagca cgacgcttgt attgctctcc
   137821 cacaaccccg ttttcacggt ttaggctgct cccatttcgc tcgccgctac tacgggaatc
   137881 gcttttgctt tcttttcctc tggctactaa gatgtttcag ttcgccaggt tgtctcttgc
   137941 ctgcccatgg attcagcagc agttcgaaag gttgacctat tcgggaatct ccggatctac
   138001 gcttattttc aactccccga agcatttcgt cgcttactac gcccttcctc gtctctgggt
   138061 gcctaggtat ccaccgtaag cctttcctcg tttgaacctc gcccttaact ttaaggctat
   138121 gccatcctaa ggtgctgcta aatggaagga tcttatcaac gtccatgaat gataaatcat
   138181 agatcgaact gccgaatcgg aaaaattggg tgctatcata tagctttgta tcggctaagt
   138241 tcacgagttg gagataagcg gactcgaacc gctgacatcc gccacagggt aaaccgccgc
   138301 ctctcaggcc cccgactgat tctaccatag aggccaacga tagacaataa ctcccccccg
   138361 aacacagctt acaactttca tcgtactgtg ctctccaaag agcaactctt ctcaaaatct
   138421 caaaaaaagg gtgctgagtt ggaatcccat tctaactaag gattcttgtg gttccggagg
   138481 atccagctac aggagaacca ggaacggaaa gccccccccc tttccgcccg actctttggt
   138541 cttaagaatg ctggttttaa gaatgagtga ttgcccttct ccgaccctta ctgccaaacc
   138601 ttagaacgga cagctaatgc gttccactta ttgaacaggg ttctatggtc ggtccgcgac
   138661 ccctggatgc cgaaggcgtc cttggggtga tctcgtagtt cctacggggt ggagacgatg
   138721 gggtcggccc atggattttc cttccttttg ccgcatttcg ctcaaagggt tgaagggaga
   138781 tagtgcatca agctgttcgc aagggccaac ttaatcctct tccccaggga tcccagatga
   138841 gggatcccta ggagagccgc cgactccaac taccgtccat gtacgatcca tactagatct
   138901 gaccaactgc ccatcctacc tcctctacgt tcttgacagc ccatctttgt ctcagtagag
   138961 tctttcagtg gcatgtttcg gtcctctttc ccattactta gaaaaagtga gccaccggtt
   139021 caggtacaag atactatcat tatcgcctgg acaattagac atccaacccg taatcgcaac
   139081 gacccaattg caagagcgga gctctaccaa ctgagctata tccccccgag ccaagtggag
   139141 catgcatgaa ggagtcagat gcttcttcta ttcttttact tggcgcagct gggccatcct
   139201 ggacttgaac cagagacctc gcccgtgaag taaatcatcg cacctacggt ccaaccaatt
   139261 gggagagaat caatggattc cttttcggga gcgattcatc cttcccgaac gcagcataca
   139321 actctccggt gtactgcgct ctccaagtgt gcttgttccc ctccttcttc cttaccatgg
   139381 caagtctttg tgaaataact ccgatgagaa gaaaaaagaa ggcgttaaga ggaccctcct
   139441 ggcccaaccc tagacactct aagatccttt ttcaaatcaa acctgctccc atttcgagtc
   139501 aagagataga taaataaaca catcccattg cactgatcgg gggcattcgt agtgactgag
   139561 ggggtcgaag accaagaagt gagttattta tcagccaagc attcttctta tggctagatc
   139621 caatctcctg gtccctgcgg aaaggaaaaa gaatttcaac ttcttccttt cggaaaggga
   139681 ggattaggaa aatcctattg attgcagctt tctccagacc tccgggaaaa gcatgaaaaa
   139741 aaaggctcga atggtacgat ccctccgtca ccccagaatg aaaggggcga tctcgtagtt
   139801 cttggtctgt gaagatacgt tgttaggtgc tccgttttat tttcccattg aggccgaacc
   139861 taaaccagtg ctcgagagat agctgtccat atactgataa gggatgtatg gattctcgag
   139921 aagagaggag ccgtggtggt cccccccgga ccgcccggat cccacgattg aatagaaagt
   139981 tggatctaca ttggatctca cctgaatcgc cccatctatc ctcctgagga gaagtttggt
   140041 ttcaaacccc ggttcgaaca ggagaagtac gccatgctaa tgtgccttgg atgatccaca
   140101 tctcagggtc aggcgctgat gagcacattg aactatccat gtggctgaga gccctcacag
   140161 cccaggcaca acgacgcaat tatcaggggc gcgctctacc actgagctaa tagcccgtcg
   140221 tgcgggcctc ccgccggggc ccgctatgcc aaaagcgaga gaaaccccat ccctctcttt
   140281 ccttttttac gttcccatgt ccctcccgtg tggcgacatg ggggcgaaaa aaaggggatc
   140341 ctatcaactt gttccgacct aggaaaataa gctcatgagc ttagtcttac ttcaccgtcg
   140401 agaaacgaaa gaagacttcc atctccaagt ttaacccaga cgtagctcgc ttctttttgg
   140461 gtgtgaagta gtgtcaaacc aaaataccca acaagcgtta gctctccctg aaaaggaggt
   140521 gatccagccg caccttccag tacggctacc ttgttacgac ttcactccag tcactagccc
   140581 tgccttcggc atccccctcc ttgtggttaa ggtaacgact tcgggcatgg ccagctccca
   140641 tagtgtgacg ggcggtgtgt acaaggcccg ggaacgaatt caccgccgta tggctgaccg
   140701 gcgattacta gcgattccgg cttcatgcag gcgagttgca gcctacaatc cgaactgagg
   140761 acgggttttt ggggttagct caccctcgcg ggatcgcgac cctttgtccc ggccattgta
   140821 gcacgtgtgt cgcccagggc ataaggggca tgatgacttg acgtcatcct caccttcctc
   140881 cggcttatca ccggcagtct gctcagggtt ccaaactcaa cgatggcaac taaacacgag
   140941 ggttgcgctc gttgcgggac ttaacccaac accttacggc acgagctgac gacagccatg
   141001 caccacctgt gtccgcgttc ccgaaggcac ccctctcttt caagaggatt cgcggcatgt
   141061 caagccctgg taaggttctt cgctttgcat cgaattaaac cacatgctcc accgcttgtg
   141121 cgggcccccg tcaattcctt tgagtttcat tcttgcgaac gtactcccca ggcgggatac
   141181 ttaacgcgtt agctacagca ctgcacgggt cgatacgcac agcgcctagt atccatcgtt
   141241 tacggctagg actactgggg tatctaatcc cattcgctcc cctagctttc gtctctcagt
   141301 gtcagtgtcg gcccagcaga gtgctttcgc cgttggtgtt ctttccgatc tctacgcatt
   141361 tcaccgctcc accggaaatt ccctctgccc ctaccgtact ccagcttggt agtttccacc
   141421 gcctgtccag ggttgagccc tgggatttga cggcggactt aaaaagccac ctacagacgc
   141481 tttacgccca atcattccgg ataacgcttg catcctctgt attaccgcgg ctgctggcac
   141541 agagttagcc gatgcttatt ccccagatac cgtcattgct tcttctccgg gaaaagaagt
   141601 tcacgacccg taggccttct acctccacgc ggcattgctc cgtcaggctt tcgcccattg
   141661 cggaaaattc cccactgctg cctcccgtag gagtctgggc cgtgtctcag tcccagtgtg
   141721 gctgatcatc ctctcggacc agctactgat catcgccttg gtaagctatt gcctcaccaa
   141781 ctagctaatc agacgcgagc ccctcctcag gcggattcct ccttttgctc ctcagcctac
   141841 ggggtattag cagccgtttc cagctgttgt tcccctccca agggcaggtt cttacgcgtt
   141901 actcacccgt ccgccactgg aaacaccact tcccgtccga cttgcatgtg ttaagcatgc
   141961 cgccagcgtt catcctgagc caggatcgaa ctctccatga gattcatagt tgcattactt
   142021 atagcttcct tgttcgtaaa caaagcggat tcggaattgt ctttcattcc aaggcataac
   142081 ttgtatccat gcgcttcaga ttcgcctgga gttcgctccc agaaatatag ccatccctac
   142141 cccctcacgt caatcccacg agcctcttat ccattctcat tcgatcacgg cgggagagca
   142201 agtcaaaatt gaaaaactta cattgggttt agggataatc aggctcgaac tgatgacttc
   142261 caccacgtca aggtgacact ctaccgctga gttatatccc ttgccccccc atcgagaaat
   142321 agaactgact aatcctaagt caaagggtcg agaaactcaa agctactatt ccactattct
   142381 tgaacaactt ggagtcaggc cttccttctt ttcgcactat tacggatacg aaaagaatgg
   142441 gaaaaattgg attcaattgt caactgttcc tatcggaaat aggattcact acggattcga
   142501 gccatagcac atggtttcat aaaaccgtac gattttcccg atctaaataa agcaggtttt
   142561 acatgaagaa gatttggctc agcatgttct attcgatacg ggtaggagaa gaacccaact
   142621 cggtattctt aaaaaaatag agaaatcaga accaagtcaa gatgatacgg atcaacccct
   142681 tcttcttgtg ccaaagatct taccatttcc gaaggaactg tagttacatc ccttttcaat
   142741 ttccattcaa gagttcttat gtgtttccac gccccttcga gaccccgaaa aatggacaaa
   142801 ttccttttct tttcttatag gaacacatac aagattcgtc actacaaaaa ggataatggt
   142861 aatcccacca ttaactactt catttatgaa tttcatagta atagaaatac atgtcctacc
   142921 gagacagaat ttgtaacttg ctatcctctt gcctagcagg caaagattta cctccgcgga
   142981 aaagatgatt cattcgaatc gacatgagag tccaactaca ttgcattgca ttgccggaat
   143041 ccatgttgta tatttgaaag aggttgacct ccttgctttt ctcatgttac aatcctcttc
   143101 ccgccgagcc ccctttcttc tcggtccaca gagaaaaaat ggaggactgg tgccaacagt
   143161 tcatcacgga agaaaggact cactgagccg ggatcgctaa ctaatactaa tagaatagaa
   143221 aatattaata gaatagaaaa gaactgtctt ttctgtatac tttccccggt tcggttccgt
   143281 tgctaccgcg ggctttacgc aatcgatcgg atcatataga tataccttca acataggtca
   143341 tcgaaaggat ctcggagacc caccaaagca cgaaagccag gatctttcag aaaatgaatt
   143401 cctattcgaa gagtgcataa ccgcatggat aagctcacac taacccgtca atttgggatc
   143461 caattcggga ttttccttgg gaggtatcgg gaaggaattg gaatgtaata atatctattc
   143521 atacagatac agaagaaaag gttctctatt gattcaaacg ctgtacctgc gggataggga
   143581 tagagaaaga ggaaaaaacc gaagatttca catagtactt gtgatcgaaa aatcaatctg
   143641 attgatttcg tacctttcgc tcaatgagaa aacgggccag attctacagg atcaaaccta
   143701 tggaacttaa ggaatgatgg aagggaataa aaaaagaaat aaaaaaagaa aagagaggga
   143761 aaaataatca aaaaaaagaa ttaaataaaa atgaagtaga agagcccaga ttccaaatga
   143821 atgaaaacgt gactgaattg gtcctagtta ctcttcgggg cggagtggaa gaagggagga
   143881 gattctcgaa cggggaaaag gatccaacga cttcgaaaga attgaacgag gagccgtatg
   143941 aggtgaaaat ctcatgtacg gttctgtaga gtggcagtaa gggtgactta tctgtcaact
   144001 tttccactat cacccccaaa aaaccaaact ctgccttacg taaagttgcc agagtacgct
   144061 taacctctgg atttgaaatc actgcttata tacctggtat tggccataat ttacaagaac
   144121 attctgtagt cttagtaaga gggggaaggg ttaaggattt acccggtgtg agatatcaca
   144181 ttgttcgagg aaccctagat gctgtcggag taaaggatcg tcaacaaggg cgttctagtg
   144241 cgttgtagat tcttatccaa gacttgtatc atttgatgat gccatgtgaa tcgctagaaa
   144301 catgtgaagt gtatggctaa ctcaataacg aaagtttcgt aagggaacag gagcaggcta
   144361 ccatgagaca aaagatcttc tttctaaaga gattcgattc ggaactatta tatgtccaag
   144421 gtccaatatt gaaataattt cagaggtttg ccttgacttt gtccgtgtca acaaacaatt
   144481 cgaaatgcct cgactttttt agaacaggtc cgagtcaaat agcaatgatt cgaagcactt
   144541 ctttttatac tatttcggaa acccaaggac tcaatcgtat ggatatgtaa aatacaggat
   144601 ttccaatcct agcaggaaaa ggagggaaac ggatactcaa tttaaagtga gtaaacagaa
   144661 ttccatactc gatctcatag atacatatag gattctgcgg aaagccgtat tcgatgaaag
   144721 tcgtatgtac ggcttggagg gagatctttc atatctttcg agatccaccc tacaatatgg
   144781 ggtcaaaaag ccaaaataaa ttattttagc ccttataaaa agaaaactga ttcttgaacc
   144841 cctttcacgc tcatgtcacg tcgaggtact gcagaagaaa aaactgcaaa atccgatcca
   144901 atttatcgta atcgattagt taacatgttg gttaaccgta ttctgaaaca cggaaaaaaa
   144961 tcattggctt atcaaattat ctatcgagct atgaaaaaga ttcaacaaaa gacagaaaca
   145021 aatccactat ctgttttacg tcaagcaata cgtggagtaa ctcccgacat agcagtaaaa
   145081 gcaagacgtg taggcggatc gactcatcaa gttcccattg aaataggatc cgcacaagga
   145141 aaagcacttg ccattcgttg gttattaggg gcatcccgaa aacgcccggg tcgaaatatg
   145201 gctttcaagt taagttccga attagtggat gctgccaaag ggagtggcga tgccatacgt
   145261 aaaaaggaag agactcatag aatggcagag gcaaatagag cttttgcaca ttttcgttaa
   145321 tccatgaaca ggatctatat agacacatag acccatggat ccatacatct cgatcggaaa
   145381 agaatcaata gaaaaagaaa gaatcggaat tgatcgatat atttatcgaa acaaacgaaa
   145441 aggaaacgaa agacgaaaca gaaatcatgt atcaactaag ccctctcggg gacatgatta
   145501 agaataagaa agaggaatcc catgtaaatg ccatggaata aggtttgatc ctattcatgg
   145561 ggattccgta aatattccat tccaaaaaga gaaagttcga aacaattggg attttttttt
   145621 ggagattgga tgcagttact aattcatgat ctggcatgta cagaatgaaa acttcattct
   145681 cgattctacg agaattttta tgaaagcctt tcatttgctt ctcttcgatg gaagtcttat
   145741 tttcccagaa tgtatcctaa tttttggcct aattcttctt ctgatgatcg attcaacctc
   145801 tgatcaaaaa gatatacctt ggttatattt catctcttca acaagtttag taatgagcat
   145861 aacggcccta ttgttccgat ggagagaaga acctatgatt agcttttcgg gaaatttcca
   145921 aaggaacaat ttcaacgaaa tctttcaatt tcttatttta ctatgttcaa ctttatgtat
   145981 tcctctatcc gtagagtaca ttgaatgtac agaaatggtt ataacagagt ttctgttatt
   146041 cgtattaaca gctactctag gaggaatgtt tttatgcggt gctaacgatt taataactat
   146101 ctttgtagct ccagaatgtt tcagtttatg ctcctaccta ttatctggat ataccaagaa
   146161 agatgtacgg tctaatgagg ctactatgaa atatttactc atgggcgggg caagctcttc
   146221 tattctggtt catggtttct cttggctata tggttcatcc gggggagaga tcgagcttca
   146281 agaaatagtg aatggtctta tcaatacaca aatgtataac tccccaggaa tttcaattgc
   146341 gcttatattc atcactgtcg gaattgggtt caagctttcc ccagcccctt ctcatcaatg
   146401 gactcctgac gtatacgaag gagtgcggtt cgttcgagaa attcctacct ctctatctat
   146461 ctctgagatg tttggatttt tcaaaactcc atggacatgt agaagagaaa tgctataccc
   146521 actcggacca agacataact tttacttgtt caaataacaa ttaaggtgaa gcagggtcag
   146581 gaacaacgaa tctctttatg ataaacagat tcattttgca agttcgttat tacgggtagt
   146641 tcctacaaag gatcggacta atgacgtata caatacttga attctcgatg tagatgctac
   146701 atagttggtt ctcatccttc agagactacg agtgtaatag agcatccgtc gacaaaagga
   146761 tcaccctaag atgatcatct catggctatt gagaacgaat caaatcagat ggttctattt
   146821 ctcaatcttt ctgacttgct cctacggaac caaggtcgaa aagattgaga aaaatcggtc
   146881 attcacagcc actgagaaag gattcctcga aaagttaagg attagtaatc ctttttagaa
   146941 atcgaatgga ttcgatctta tacatacgcg aggaaggtaa taaaaaaaag gaaagaagac
   147001 gagttcttct ttcttttata acttaggagc cgtgcgagat gaaagtctca tgcacggttt
   147061 tgaatgagag aaaaaagtga ggaatcctct tttcgactct gactctccca ctccagtcgt
   147121 tgcttttctt tctgttactt cgaaagtagc tgcttcagct tcagccactc gaattttcga
   147181 tattcctttt tatttctcat caaacgaatg gcatcttctt ctggaaatcc tagctattct
   147241 tagcatgata ttggggaatc tcattgctat tactcaaaca agcatgaaac gtatgcttgc
   147301 gtattcgtcc ataggtcaaa tcggatatgt aattattgga ataattgttg gagactcaaa
   147361 tggtggatat gcaagcatga taacttatat gctgttctat atctccatga atctaggaac
   147421 ttttgcttgc attgtattat ttggtctacg taccggaact gataacattc gagattatgc
   147481 aggattatac acgaaagatc cttttttggc tctctctttc gccctatgtc tcttatcctt
   147541 agggggtctt cctccactag caggtttttt cggaaaactt catttattct ggtgtggatg
   147601 gcaggcaggt ctatatttct tggtttcaat aggactcctt acgagcgttg tttctatcta
   147661 ctattatcta aaaataatca agttattaat gactggacga aaccaagaaa taacccctca
   147721 cgtgcgaaat tatagaagat cccatttaag atcaaacaat tccatcgaat tgagtatgat
   147781 tgtatgtgtg atagcatcta ctataccagg aatatcaatg aacccgatta ttgaaattgc
   147841 tcaggatacc cttttttagc ttctagaatc tatttcttag ttcaagatcc ctcttaccta
   147901 actggaatca aagaattagt agatctgttc cgcccaaaac gggaatgggc tagggttatg
   147961 aacttataat ctgatgatcg agtcgattcc atgattataa gttcattcca taccgggaca
   148021 gaccggaata gggttaggtt atatacattc taattatgag aaggggttat tcgagcgtat
   148081 ctaaatagat actatgttta catatggatc cctacgtcgt tacattccat ttaggattag
   148141 gaataggcgt aatcggacct gctttttaca tctctctcgt tatttgggac cctatttatc
   148201 tctttgggct tctattgaat cgagaaatag gtttgattgt ctatcttttt gatataatat
   148261 atataaggca tcctccggat aattcaaatc gaagcaattg gatgtccgac tcgagcctat
   148321 atgacatgac caatcaatag aaatactcta acactccacc tttgtcatat attccataca
   148381 tcacactaga tagatatcat attcatggaa tacgagtcac tttcaagatg ccttggtggt
   148441 gaaatggtag acacgcgaga ctcaaaatct cgtgctaaag agcgtggagg ttcgagtcct
   148501 cttcaaggca taatattgag aatactcact gaatgagcaa ttcaataaga ggcgcctgtt
   148561 ggcattccag acttccttct cctttcaggg cctatccgaa agagaatcca gtacttcttg
   148621 gtcgtgaata tctgaatagg acaaaccgcc ccgtggatat ctttgcttcg gaacaaaaca
   148681 attagaatta ggctcgcggt caactggaat gtgtattatc catatagggg atctttcaat
   148741 tgagaagatc cgtcgacctg agagactaag agaaaggtct atctatttta tttagttatt
   148801 cagttaaacc aatgattcgt tattgtaaca gatagcaaca accatttcat ccgacatgcg
   148861 tatttttgat tttccaatgg atttacatct ttcattaatg gaaatctttt gatgtagtga
   148921 gtactagctc tggttgttcg ctgttcaaga attcttgttt aggcagttca tatcatccat
   148981 acataatgtt ttgatctaag atttcaattc ttccgtgttt cagcagtagt aagtatattg
   149041 ttccacggag ctaaggtcca aaatatggaa gaaagaggtg tttccacgac tctaccaccc
   149101 agtcaattct gttccgctta atccctattt catggccaca tatctttccg gctaaggaat
   149161 ggtaaacctt tctcttgtta catgaatcca attttcgttt catccgggaa aagccatctt
   149221 ttgttcaaca atgtctttgt catttgatcc aatagcgttc cgttagatag gaacagattt
   149281 gataaatact gataactctc ggatggagta ttagaacgga aaaatccatt agataatgaa
   149341 ctattggttc taagccatct ctggcgataa atcaacaatt cgaagtgctt ttcttgcgta
   149401 ttcttgataa accagcgttt atatatagat gtaggaagat ctgtttggta agtaagaagc
   149461 ccctttggca tctcttcatc tgcaaagaat tctcgatgtg aaaacacaga gaaaaagggc
   149521 tgatctttga ataggaaaaa aagtggatct gcagggtccc aaatgaattg gcttattaga
   149581 aaaaagcctt gttctttgga agatctatct cttgtctggt cctgcacggt tccactctgc
   149641 aagaactccg aatcattctc ttgaagctca tcctcttcat cataaatgat ccgcttgccc
   149701 cgaaatgacc tagcccaata gggaaatccc aattcattgg gcctttcgat acaatcaaat
   149761 agaaagcccc aagggcgcca tattctagga gcccaaacta tgtgattgaa taaatcctcc
   149821 tctatctgtt gcgggtcgag gactccttct cgttcccctt cttcaaactc cgattcgtat
   149881 tgttcataga gaaatctctg atcaacgata gaacaagatc cattttgcat catatctaag
   149941 ggattccttg gttcgggccg aagaagcaat gtcactcgat cattatcaaa ctgactgcaa
   150001 tctttttctg tccgtgagga tcccaccagg gcgccttcta cttctaatag gccatgaact
   150061 agatcagaat cattctcaac gagtccataa gaagtgatcc catttttttc atcgggtccg
   150121 ggtaaagacc aaaggtcttg agcgaccgat ccggcagaac aactcaaaag ataaagaagt
   150181 atcgttaatt tcttcatgct cgttccaagt tcgaagtacc atttgtacaa ataagaatcc
   150241 ccttcgttac atgatttctt cttcatatag atagatatag gatctatgga gcaattactt
   150301 agaagtacat tttgtgcaac agcccttcct atctgataga aaaggatccc atgatcatga
   150361 accgatctta cctgggatcg caaatcccaa gtttgtctat gaagagcaga tctaattata
   150421 ttagtgtcta taatgaattt cttctgtgta atactaattg atagggcctc attggtaagt
   150481 gctacaagat ctcgtacatt ggaacccatg gttatggacc cgaatccatt agtatggaac
   150541 atcttctttt ccaagtgaaa tcccctagta tatgaaagag tgaaaaagtg ctttcgttgt
   150601 tgtggaataa gaagccttcg tatcttaatg catgtattta atttattcgg agctattaga
   150661 gcgggatcta ctttttgggg aatatgagtc gaagcaataa caagaatatt tctagtggaa
   150721 cgtctttcac aatccctgga gagatagttc actaatagac cgagggataa gtaattcgac
   150781 tcattcacat ctagatcatg aatgtttgga atccatattc tgcaaggaga cattgctttt
   150841 gctaattcga attgaagggt gatataaaat cggtctattt ccggcatcat atccatagtt
   150901 agcgcattcg tcatagttag aagctccagc tccgtatcaa gttcacggtc aatatcgtca
   150961 ctatcatcaa tatcgtcact atcatcaata agaaaaccct taggcttgtt atccaggaac
   151021 ttgttcagaa atactgtaat gaaaggaata taggagtttt ccgctaggta tttgaccaaa
   151081 taggattgtc cagttcctat agaacctatc actaaaatac ccttagaggg ggatagggct
   151141 aagcggagcg aaaagggttt tccatgagat gggaaatgaa aactattagc cccacacgag
   151201 gtttgtgaat aagtgattgt ctgataatga gcaagaaata tccgtctttc tgctaaacag
   151261 gatgtattga actcataatt cattagatac tttttatgaa tgtcaactaa gtatcgtaag
   151321 taaattgctc ccggttgttc aatcatttga taaccagagt cattctttga taaatgatca
   151381 ctatgagtca gactcaatag aatttgatca atcctttttt ctgtcgttaa ggtggagaac
   151441 tgaaccaaga attctctttc tttatcatca atcgaatcac tgttcgagac ccaggattct
   151501 attttatcat caatccaatc accgttcacg ttttttcttt ttcttatcaa tgaatagatc
   151561 tctttacttg tatgacttag atgtctcgta tttctcgaaa aagcgattcg attgatggga
   151621 tttggtatga tacttatgag atcgatgaga ttgatattca aatatttctt cttagaacgt
   151681 attgatttga ccccataagc gggcccaccg ccccatagca tgttgccgcc ggaagcataa
   151741 ccccgtattt cttctataga atctcctaat tgttccagag caactagaaa gagattcttt
   151801 aaccagaaag aattcagttc agatgtagga tacctatcca gaagttttcg caactcaatc
   151861 atgtatgatg gaatcatcaa agatttgacc ttttcgaatt ctgtctgtaa ctcactatag
   151921 gctcgagaaa caaagagaag atgtgtacga acgagatatc cagcaacaag aagaaggaaa
   151981 aggattgaat agaggaactc ccgaacattt ggcgatctca gatgtgtcga tatcaatggt
   152041 gactcattat tattatttcg atgaatcatt tcttcggaca gaagaagatt atgtaaacac
   152101 ttactcgaaa tctcacttat cagattccat tgtggaagac acaatttttt ctgaagaatt
   152161 cgccatgata tatctgatcc atgcataata tcatgaaaaa tggatacaaa tttttggctg
   152221 ctacttagta tcggcaatag gtctgaaaaa gtatctaaaa atatcaaatt tagatatttg
   152281 taccctgtcg aagtaaggaa ccatggcata tatgtttgga atagattcca ttttgagaga
   152341 gttgaaaaag aactatctcg ttgaaaggtt ctatacatct gccctttctc aaggcatttc
   152401 tttagacaaa gactccgttt tttcctcttt tcggatggta aatatttctc agaacatgga
   152461 gtgtgaatca aacccatgtt tgaattgaaa ttgagatact gctgcaagtt cttcccctct
   152521 gaatcagata aattcatatc tgaaggaggt ttccaataag ttctttcaaa attgactatt
   152581 tgtccctctg ttagaggtgt tccaaaaatg tctgcgatcg agtaaatagc tctacgaacg
   152641 aatggatcgg atcgaattgg aaaatggaaa gatttgtaca agttatacct ttcgtcacca
   152701 ctttgtggaa aatcgttagg tatgaatatg ttagatacct gtaactcgat tggtgaaata
   152761 gtatctgtct ccaaaaaagc atgttttttt ttaccgccgc acaaagaaaa tattttgttg
   152821 cgaatgaaca agatattgag gaattgtcca tacgtaaaat cataattatt gaaacgggcc
   152881 ttttccacat aaaaagggaa tcttttgtta caatcgaagc agaagtgatg tggattattc
   152941 aagaatcgaa gtcgatttgc tttataaaaa gaagatatca atgaacttct atgaaatggt
   153001 ttcgcgggat tcggccaatt gtcttgatcg tgggatatcg ttgagaaata ggaatccgtg
   153061 ttatcaaaag atttcctgcg attatttcta gtatggaatg agtcaatcat ccaccacttt
   153121 ggtatcttat tgaacaaaaa tggtgatatt gttcctccgt tgatcaagaa tttcgatttc
   153181 tgggaagtat catgatcatc caataagaag ggtttccatt ttttcaaatg aacgatttga
   153241 agacctattg attctaacaa ctgattgcag agttgatcat tcggaccttt caattcatag
   153301 atgtggatct cggacctatg aatggggata ttcccgaaac tcacaaagaa aaaaggaagt
   153361 gagttagaca aaaagagaag aaacttggac aaaaaaagaa gtaacttgga caaaaagaaa
   153421 ggaagtgact tagacaaatc ttttttgtcg ataacctcag accaatcaat cgaatattga
   153481 ttaatacgta atcgatcgaa cactacttga aaatgaaaac ggctcttctg ttcagaaatg
   153541 aaatgttcca aatgttcctg gaaattcttg ctcccattgg accatttgta tctatatgca
   153601 ttaggatccc gattcatgga tctctcggtt cgagaaatca aaataaaaat acgaggatcg
   153661 aaccatttct tctggctctt tttcaaattt gataaatgtt ggttgatcgt atatttcatt
   153721 atagttctat gattcagagt atcatttcct atttgatccc tttgaattcc atattcgaag
   153781 ttgcgatcgg atcgattcat taaaaagaat cgattcaata catttattat gtacccacag
   153841 gtgttatatt ggatttgaat cagatttcgg atcaatttat attgattgac tgcctccatt
   153901 atgttgttgc tagcaaatac cactattttt ggttttggat cttccaaatc attcccgcag
   153961 gaggtccgga cccatttttc tctgatcctt cgataaaagg attcattctc ttcataaaaa
   154021 ataggaggta gaaccaataa atatttcttt ttcgattcat ccctggagtt gaatacctca
   154081 ttcaagaatt gtttttgatc caatctgcag gaatcaatag aaaaggtaaa tcccttatga
   154141 tacgccagat ccggctcggt tattgataga gtgaatatat ccgccatttc ttgaaatctc
   154201 tcttctgatt caaaatcgtg gtgtaacgtg tatccccccc tgttccggtc acgaaataaa
   154261 tcaaaaaatg gatttttgtt caagaatgaa atcttattgg aactgtccat atccagttca
   154321 tccttcggaa ccatatcaca tcccggatct gatgaaatag gatgaattga gacggtattt
   154381 tgtaaataag taattatctt gaatatatta actatttctt tattttccga tcgcctggaa
   154441 gggacaaaag aaacatcttg ttctttcttc aacaatttct gatctctagt ggacctctca
   154501 gtaggattcg aacccagatg aagttctgac catctgtcag agaaaaaaga acgaatggat
   154561 cttgtaggat tcccaagaaa ttcttcgatt tcttccggaa gcagatgatt attcatctgc
   154621 ttctcacgtt ccgtgaatag ccgggacatt gaggaatatc cagaaaggca tttagggaat
   154681 cggtctgatt ctatctctgt tcgttccgtt tgaagaaagg aaggatccca aagaatcgat
   154741 ctttctttta gttgttgaat ctctctttga ttgatcaatg tgtgatattc cgactcctca
   154801 ttactaatgg aatcgaaatg atctctggat tgatcagaag atcctttcaa ttggctagaa
   154861 tccgttactt gaacgaaact agatcttgtg gaatcatatt gaatatttga cgatacattc
   154921 cgtaccttgc taaaaaaccg atccttgttt aacaaccaca cattgtctaa ccaaatccaa
   154981 ttctctctcg atatgttcct caaaaaatcc gattcgtgcg gattcttccc ccaactaaag
   155041 aagagatctt ggcggaattg ccacatatga aattgagcac aattttgcaa agaaatagcc
   155101 cacgtgtttc tcgagaagag ataggaaaca tgctcaatat catttgattg aatagttgac
   155161 ccagctactt gttgtttgaa gaaaccctcc acttcaattg gtattttttc acgaaaagca
   155221 aagatgagat agcaaatcca gtctttcact aagatttcga atagctgtcc cgaattcaag
   155281 ttgattatgt ttcgcctctt cctcggagaa agacgatcaa acaattccca atcatgggcc
   155341 ttgcggatcg gatcatcaat ataatataca aaaagaaact ccagatattt gatatctttc
   155401 tctttgaatg agatctcaat tccagcgacg gtttcattag atatcttaca actagaatcc
   155461 ctcttttttc cgatccagtt cctccaccac cgcgaacccc agttagattc aggcatgata
   155521 cactttttag ttattgggag agcccaagta ctctttttcg gatccaggaa acggctctca
   155581 gagatctttt ttccttttgg aagatacagg agcgaaacaa tcaacctatt gatattggaa
   155641 gagccaaaag agtcttccaa tgtatcattt ctgggtccaa tgaaattcat aggtatagga
   155701 agaagtcctg tcaaatagag attctttatt tcgaccatct ttcgattgtt aatacgatat
   155761 ataaggacca ctactacaaa tagtactaca cccttgatcg tgaaatatcg attgcttgtt
   155821 gaaccctgtg aattgcgtga aagtaagata ctccaaattc gggagtccaa gagttttata
   155881 aaacgttctt gatggaaaaa aatgtgaatg aaagatccca ctgaattgaa ttgggtccat
   155941 gaatctaaga aatagtgaga attcttgatc tctctcaata tctctctaaa ttcgaaaatc
   156001 caggatttga attgatgtcc tttcattgag tcctcctaaa ttgcattgat ttatcctaaa
   156061 gatttcattt caattggaat ttggttattc accatgtacg aggatccccg ctaagcatcc
   156121 atggctgaat ggttaaagcg cccaactcat aattggcgaa ttcgtaggtt caattcctac
   156181 tggatgcacg ccaatgggac cctccaataa gtctattgga attggctctg tatcaatgga
   156241 atctcatcat ccatacataa cgaattagtg tggtatattc atatcataac atatgaacag
   156301 taagaactag cattcttatt gagactaaaa ctcataggga agaaaataga tttatgaatg
   156361 gaatcaaata cgcagtattt acagacaaaa gtattcggtt attgggtaaa aatcaatata
   156421 cttctaatgt cgaatcggga tcaactagga cagaaataaa gcattgggtc gaactcttct
   156481 ttggtgtcaa ggtaatagct atgaatagtc atcgactccc gggaaagggt agaagaatgg
   156541 gacccattat gggacataca atgcattaca gacgtatgat cattacgctt caaccgggtt
   156601 attctattcc acctcttaga aagaaaagaa cttaaatcaa aatacttaat agcatggcga
   156661 tacatttata caaaacttct accccgagca cacgcaatgg agccgtagac agtcaagtga
   156721 aatccaatcc acgaaataat ttgatctatg gacagcatca ttgtagtaaa ggtcgtaatg
   156781 ccagaggaat cattaccgca gggcatagag ggggaggtca taagcgtcta taccgtaaaa
   156841 tagattttcg acggaatgaa aaagacatat atggtagaat cgtaaccata gaatacgacc
   156901 ctaatcgaaa tgcatacatt tgtctcatac actatgggga tggtgagaaa agatatattt
   156961 tacatcccag aggggctata attggagata ccattgtttc tggtacagaa gttcctataa
   157021 aaatgggaaa tgccctacct ttgagtgcgg tttgaactat tgatttacgt aattggaagt
   157081 aaccaattag gtttacaacg aaacctagaa atcgatcact gatccaattt gagtacctct
   157141 acaggataga cctcaacaga aaactgaaga gtaacggcag caagtgattg agttcagtag
   157201 ttcctcatat aaaattattg actctagaga tatagtaata tggagaagac aaaattgttt
   157261 caagcaccga caaaaccaga agcgcccctt gtttcaaaga gaggaggacg ggttattcac
   157321 atttcatttg atggtcagag gcaaattgaa agctaagaag tggtaattct aaggattccc
   157381 ccgggggaaa atagagatgt ctcctacgtt acccataata tgtggaagta tcgacgtaat
   157441 ttcatagagt cattcggtct gaatgctaca tgaagaacat aagccagatg aaggaacggg
   157501 aagacctagg atgtagaaga tcataacatt actgattcgg cagatttgga ttcctatata
   157561 tcactcatgt ggtacttcat tatatgatat atataagaat tatacgatat atataagatc
   157621 catctgtata gatatcatca tctacatcca gaaagccgta tgctttggaa gaagcttgta
   157681 cagtttggga agaggttttg attgatcaaa aagaagaatc tacttcaacc gatatgccct
   157741 taggcacggc catacataac atagaaatca cacttggaaa gggtggacaa ttagctagag
   157801 cagcaggtgc tgtagcgaaa ctgattgcaa aagaggggaa atcggccaca ttaaaattac
   157861 cttctgggga ggtccgtttg atatccaaaa actgctcagc aacagtcgga caagtgggta
   157921 atgttggggt gaaccagaaa agtttgggta gagccggatc taaatgttgg ctaggtaagc
   157981 gtcctgtagt aagaggagta gttatgaacc ctgtagacca tccccatggg ggtggtgaag
   158041 ggagggcccc aattggtaga aaaaaacccg caaccccttg gggttatcct gcacttggaa
   158101 gaagaagtag aaaaaggaat aaatatagtg ataatttgat tcttcgtcgc cgtagtaaat
   158161 aggataggag agaaaataaa atttgtttct tcgtctttac aaaaaaaaga aaaaatatag
   158221 gagttct
//
