# Supplementary material for: The complete chloroplast genome of Fagus crenata (subgenus Fagus) and comparison with F. engleriana (subgenus Engleriana)
Source: PeerJ. 2019 Jun 7;7:e7026. doi: 10.7717/peerj.7026 (PMC6557254; doi:10.7717/peerj.7026)
Supplement: Supplemental Information 2 [file peerj-07-7026-s002.phy]

 15 159614
NC_014674.1 TTTATGGGCGAACGACGGGAATTGAACCCGCGCATGGTGGATTCACAATCCACTGCCTTGATCCACTTGGCTACATCCGCCCCTACCCCCCACTCCCTGTATGTAGTATAAATTACAAATTTCTTTCTACCATTCCTCTTGTTTTATTTCCCTTTCTTATAAGATAAAAGACAAGAGGCAGAAAATAAATTGAAAGCTTTATCTTTTAAATAAAATAAAAACTTACCGATAAAACCATATATAAAATAAAAATTACTACATAAG-------------TCAAATACTTTTTCGTATCTTGAGTTAAAATAAAAAAAAGCTTTATTCTATTAAGTAAAAAAGTAAAAGAAAAGACGACTAAATAGTAATTACAATTATATAATAATTGGCTAATAAATAAGAAAGGAGCAATGTCAACCCTCTTGAT------AAAAGTTGATTATTGCTCCTTTCTTATTTATTTTCAATAACTCATATATACTAAGACCTAAGTCTTATCCATTTGTAGATGGAGCTTCGACAGAAGCTAAGTCTAGAGGGAAATTATGAGCATTACGTTCATGCATAACTTCCATACCAAGGTTAGCACGATTAATAATATCAGCCCAGGTATTAATTACACGACCTTGACTATCAACTACAGATTGGTTGAAATTGAAACCATTTAAGTTGAAAGCCATAGTGCTGATACCTAAAGCGGTGAACCAGATACCTACTACAGGCCAAGCCGCTAGGAAGAAATGTAAAGAACGAGAATTGTTGAAACTAGCATATTGGAAAATCAATCGGCCAAAATAACCATGAGCAGCTACGATATTATAAGTTTCTTCCTCTTGACCGAATCTGTAACCTTCGTTAGCAGATTCATTTTCTGTGGTTTCCCTGATCAAACTAGAAGTTACCAAGGAACCATGCATAGCACTGAATAGAGAACCGCCGAATACACCAGCTACACCTAACATGTGAAATGGGTGCATAAGGATGTTGTGCTCAGCCTGGAATACAATCATGAAGTTGAAAGTACCAGAAATCCCTAGAGGCATACCGTCAGAAAAGCTTCCTTGACCAATGGGATATATCAAGAAAACGGCAGTTGCAGCAGCAACTGGAGCTGAATATGCAACAGCAATCCAAGGGCGCATACCCAGACGGAAACTAAGTTCCCACTCACGACCCATATAACAAGCTACACCAAGTAAGAAGTGTAGAACAATTAGCTCATAAGGACCGCCATTGTATAACCATTCATCAACGGAAGCAGCTTCCCATATTGGGTAAAAGTGCAAACCTATAGCTGCAGAAGTAGGAATAATGGCACCAGAAATAATATTATTTCCGTAAAGTAGAGATCCAGAAACAGGTTCACGAATACCATCAATATCCACCGGAGGAGCAGCAATGAAAGCAATAATAAATACAGAAGTTGCGGTCAATAAGGTAGGGATCATCAAAACGCCAAACCATCCAATGTAAAGACGGTTTTCAGTGCTGGTTATCCAGTTACAGAAGCGACCCCATAGGCTTTCGCTTTCGCGTCTCTCTAAAATTGCAGTCATGGTAAAATCTTGGTTTATTTAATCATTAATCATCAGGGACTCCCAAGCACACGATTCTCTATAAATAGAAATAGATAATTGAGGGCTTGTTATTCAACAGTATAACATGACTTATATACCCGTGTCAACCGATATCAAAATCGATCGATCTTTATCTAGCTGGATTCATCAGATTTTTTTAACTCATTTCATTCATTCAAAAAAAAAAATAGAATTCGATTTACATACATATAATTTAGATATTCGAATGGGTTGCCCGGGACTCGAACCCGGAACTAGTCGGATGGAGTAGATAATTTACTTGTTAAAAAGTAGGTAAAAAATCCCTCCCCAAGCCATGCTTGCATCTTTCATCGCACATGGCTTTCCCTATGTATACATTTAACACTCAGTGCATTTCCTAGAGGGGACTCTAATAAGAAAGTCGAATACTTAGTCGATCAACCTCTACTCTTACTGCATAAACATTTCATAATAGAAATGAATGAATTTTTTTGTTATCTCTTCATTCATTTAAGAATAAGTACCATTTCCAAGGTCTCATAACCAATCATTCGTGATTGGACAGACCATTGATGAAAATAATATCCAAATACCAAACTCGCCCGCTATATAACCTTCGCAAAGCAAAGGAAGCTCTTGGGAAGATCAAAGAAATAAACCCCCCTTCCTCGGTAAAGAATTCTTGGAAGAATTCCGAATCCACTCTTTTTAAAAAAGCGCGTGCAGTACTTTTGTGTTTACGGGCCAAAGTTTTAACACAAGAAAGCCGAAGTATATATTTTATTCGATACATATTCTTTTTTTTTGAGGATCCGCTGTAATAATGAGAAAGATTTCTACATATATGCAAAAATCGATTGATAATCTCAAAATCCGATAAATCGGCCCGAGTCAGCTTACTAATTGGATGCCCTACTGCGTTACAAAATTTCGCTTTAGCCAATGATCCAATCAGAGGAATAATTGGAACTATTGTATCGAGTTTATTGGGAGCATTATTTAGTGGAAATGAATTTTCTAGCATTTGATTCCGCACCACTGCAGGATTTCGTCGAACACTTGAAAAGTAACTCAAAAAATCGAGGGAATGCTTGGATAATTGGTTTATACGGATACTTGCCGCGTGAGACCATACATCAAAATGACATTGCCATAAATTGACAAGGTAAGATTTCCATTTATTCATTAGAAGAGGTGTGTCTTTGGAAGCCAGAATTGATTTTCCTTGATATCTAACATAATGCATGAAAGGATCCTTGAGAAAGCATGGGATGACCGGAAAATCATTAGCAAAGACTTCGGCAAAATGTTCTATTTTTCTATATAAACAGAGTCGTTCAAAAAGGACTCCAGAAGATGTTAATCGTAAATGAGAAGATTGGTTACGGAGAAAAAGGAAGATGGATTCGTATTCACATATATAAGAATTATATAGGAATAAAAAGAATCTCGGATTACTTTTTGAAAAAATGGAAATATATTTATTTGTAATAATAAGACTGTTACAATTAGAATACTCATGAAGAAAGAACCGCAATAAATGCAAATAAGAAGCATCTTTCACCCGGTAACGAAGGGTTTGAACCAATATTTCCAGATGGGCAGGGTAGGGTATTAGTATATCCGCCGAATAATTTAAATGTGGGAACTTTTCCTCTAAAAAGGGAAATATTGAATGAATGGATCGTAAATTGTAAAATCTTACGATTTCTGCCCCTTCTAAATAAGATATTAATCGTAGATAAAATGGAATTTCCACAATGATTGCAAATCCTTCTGATAGAATTTTAGAATGCAAATTCTTGTTGTACCCAAAAAATGGATTTTGTTTAGAATCATTAGCAGAAATTATCAAATAATTCTGTTGACACATTGTAGTAATTAAGCGTTTTACAATCAGTAAACTAGATTTATTATCATAACCTATATTTTCCAACAACATGTATCTATTTAA------ACCATGAGCAAGTGCATAACTATATTCCCGAAAGATAAGTGGGTATAGGAAGTCATGTTGCCGAAATCTATCGAGTTCTAAATATCCTTGAAATTCCTCCATTTAAAATTAGATGGGATAAGGGATTTCTTTTGGGTTATTAAATGACACATAGTACGATACAGTCAAAACAGGATATTATAGTAAGAAATAAATAGATATATACCCCGGAACCAGATAAGACTGATCGACGGACTCTTTAGCCTCTCCTTTTCCATCTAATTTAATTGGTTTATGTTCATTCGAGGATAACAAGATGGTTAGAAATCCTTTATTTGTTCAACCCAATCGCTCTTTTGATTTTGGAAAAAAAGGATTTTTATCTTTATCAATAGACTGCTTTTTCTACACATTTACCCCCACACTCTAATGGAGAATAGCTACTAATAATTAGGATTTAAAAATAAATCGATGATCCACTTATGGGAAAAGCATTTCCCGCATCAAGGACTAATCTATTTTTAACGTTTAATTAGATCGGGTAATCGTTCAAATTAAGAACAGAAGCTCGTTTCTTTTTTTTTGTTTACCTATAATTGGAGCCATAGGGCTCTATCCATTTATTCACTTAACCCAAAATTTCATTTTAT-TTTTTTCGTCAAGAATTTAAACAAAGTTTTGAACCGATCCGCTAAGAATAAAATATTCTCAGAATTCCACATTGATACGACATGCTGCTTTTTCCATTCATTCCTTTGAGGATCAGTCGCGGTCTTACAAGCTCTAGAGATAGTATCGACGAAGACGTTGCTTCATACAAATGTGTAAAAATTGCCAGTCGCACTTAAAAGCCGAGTACTCTACCGTTGAGTTAGCAACCC--AAAAAATGTGTAGATCCAATCGGAATAAAAAATTAGATTTAATTGCACACCGAAATCCAAATAGTAAAATAGCAAAAATATTGCTAATTGATTCTGAACATAAAAAAAATAATGAACATATTAGATGCAAATACACTGACTTCTAAA-----AATCTAGATTAAGATACGGATATGGATTAAGTCAAAATTGATGTACTACCACGGATTTAGTTCGTATCTTATCCATTATTATCTTATCCG-TTTTTTTTTCAATAAAATAAATAAATAAAGGCTTCTCGTATCCCAGCAAATCCGACGAATCCATCGTTTAAATAAAGTAAAAAAAAAACCAAGTCCATAGATGGAACAGAGGGAAATAGATACATTTATTCATGATCGGATTATATTTGTTTGATACACTGTTGTCAATATGAATGTAAATCTTAAGAAAAGAACACAATGTGGAGAACCATAAATTAAAATAAAAAAAAAATTAAATATATAATAAAATATAAATTATACAAATAAAGAAAAAACTAATGACTTGTATTGAATTGGCACTAATTATATATGGATAATAAACATGGATACAAAAGGATGTAAGCGTAAGAATCAATATTCGTAGCAAAGTATCGCAATGCTTGGGTTTACTTAATCCATATAAGTAAAAAAAAAAAAGAAATCTTAAATCCCATTTGTTTTTTTTATTTACTTGTTCATAACATAAAAAAAGTGAAAGTTTCAACTAAAAACCAACTAGTATTGAATTAGCAATAATGTAAATATTTTGGATTTAGAAATCCAACTACTTCGGTTATTCATTTGATCTTTTTTTCATCTGTCTTAAATTAAATGAATTTCTATCACTAAAATAAAAATAAATTTTTGTCGTTATAGAAGACGACATTTTTTAGTAGTAGACATTTTTTGGTAGTAATAATAAATAGGTATGAATAGAACAAAAGAGGGGGACTTTGTATAACCTTTTATATACTACCGCCCCCCCC-TCTTTTGTTCTATTCATTAATTGAATTTAATCTGTTGATTAAGGCAAAGTTCCATAAAAACTCCCGCCTTCTTCGAAATATCATGAACAGTTCCCGTAGGTTGAGCGCCCCTTTCAAGGAAATATAGAATAGCAGGAACATTTAAATAGGTTTGATTCTTTAGCGGATCATAAAAGCCCACTTTCCGAAGAGCTCTTCCTTCTCTTCGGCATCGAGCATCAATTGCAACGATTCGATAAACCACCCATTGGGATAGATGTAGATGAATAATACCCCCCCTAGAAACGTATAAGAGGTTTTCTCCTCATACGGCTCAAGAAAATTCGAAATTATGTCTACGGATCGAATTTTAAATTTTTAATTAGTAATGTCAAATGGATCCATAAAATAATCAAATCAATTAAATATGAGTTAAGTACTTTTTATTATTCCTTATTCTTATCCGAAAAAGAAAATAAAATCATTTGTATTCGCATCCTCATAACTCAAGTTGGATAACTCGCTAATAACCCAAGGAAACCCTTTACTTTCGGTATTTCGTTTATTGAGCGATCTCTAACCACGCACC-TTTTTTTGTCTTTAGAATCTATTTTGATTCTTAATTAGAATCTATTTATTGAGACAACTGAAAGTGGTATTTCCTTGTTCCAGGATTCTTTATCGTTTCTTTGAATCATTGGGTTTAGACATTACTTCGGTGATTTTTAATCGTTTCAAAAAACGTCAGCAACATACCCTTTTTGTGATTTCTTTTTATCAAAAAATCATACAAATGGTCGATTTGATTCCTGCGCGATACACTTTTAATCGAAAGA-------------------GTTTTACTTATAAATTAAAATTGGATCCTTTCGATTTTTATATGGAAAATATACTTACGAAGCTGTTTCAACTTATTAATTAACACTAACCCTAGATCCGTTCCCTTAAAAAATGAATCAATACTTTTTTTTACTCGAGCTCCATTAAGATCATGTACTATTTTCATCCCAACCCCCGACCTCAAAAAGGAGGGTTCTAGTGAAACAGAACAAACGATGTCGAGCCAAGAGCACCCTCATTCCTATCTAATTAATATAAAAAGAAAATGATGGATGTAAGAATCCACAGACGACCATATCCCTCAAGTCGCACGTTGCTTTTTACCACATCGTTTTAAACGAAGTTTTACCATAACATTTCCTAGTAGGTTGCTGTAAACAGTATGTAATTGATTCCATTATGGACTCATGAATAATCATTGGTTCGTTCGATACATAGTAATCCATACTTTTATGAATGGGTAATTTCTCAAGAAGTATCAGCACGAATTAAATTTAACCCCTTTAGAATTATAATCTAAATAT-TAGAATATAAAAAAATTGAACTAATAAATAACACAAATAAGTTTTTT--AATCTGCATCTTGAGGTGACTTGCTAAAATAGATTCACCAATTTCACACTTCTTCCAGTACCAAGGACTCATAAGACATTATTAAAAATATTTAATTGATTGAAAAATTTCCTATTTCACTATCATTACATTATTTGAATAAGGCTTTACAGTAAAAATCGCATTTTGATAAAGAGAAAAATTCATATTCGGATTAAACCATAAAAAAAATGTAAATTCTTTTTGTTTTTCACGAGGTGGTGGATAAAGACTTTTTTGATAAATCATAATTAAAAGAGGATCCCCATACCTATCAGGTAGACTAAACAAATATCTTTGAAATTAGAAACATTCTAAAGTTAAATATTAAAATTTAGGGATAACAAATCTATTGTCACAAAACTCAATTGAAATAAAATAAGTTTTCAATGAATCAATGAAATTGAAGAAATAGAACGATAACAATACATATAAGCCTTCGCTTCCTTTCTGCGTAGTTTATTTGACTTGGAGTCAATAATCCGGCTGCAATTATTTCCTAAGGAAAAGCGACTAAGATGTATGAATACACTTTGTCTCAATTGGTACATATCATATATTTACAATTTTTCATAAAAGAAAACACAAAATACTTAAAAACGGGGTTCAAAGAAAAGACATATGTTACGTATGTAACTTGATTTTTTTTTTGAAATTCAGACAGCCGCATATATTGAAATTGGTATTTTACATTGACTCTACTGCGTCAATTCTATGAAGATGATGAATCCTAAATAAAAAAAGAATCCTATTAGAGTGTTCCAGACTATTACTATTTTGTATAAAATTAAAATAAACAGATTAAATCATGGCTCGTATTTTTATTTTATGAAACTAACTTATTAAATAGAAATATGATTTAATCTATGCTCTCATCTTACCTCTTACCTGTATACAAATAGATTCAATTACATCTGTGTGTTATTTGAACACGATTCGATTTTTTATTTTTGAAAAAGATATAATTCATATAAGAATCAATCATTATAGGAAAGCAAAATCAGATTATAACCAATCTTATTCCACTCTTAAAAAAAAAATAAGGTTGTTTAAAAAAGGGCAATCTTTCTTTTATTCTGATATAAAATAGAAAATCTATATTCTGATATGATATATATAAATAATAGGTATGCTCTGGGACGGAAGGATTCGAACCTCCGAATACCGGGACCAAAACCCGTTGCCTTACCACTTGGCCACGCCCCATTTTTTATTTCTATTCGACATTAATAAAGACTAATATTGATAGTAGTTCTTCGTCAATTCTAGTCCAAATCTATATAGAATAGATTAGAGTGTTGCTAGGATTTTGAGACATTTAGATAAGAATTAAACGACATTTATTGATCATTACATACAATTCAATTAAGATATTGTATGAAAGTATGGTTTTGTCTATTCTCTTTTGATTTGAGAATTGAAGGATTTTTGATTGGGTTAATTCAAAAAAAAAAAAAAGATTATAATATTAAGAACTCAATTAATAACTCAATCAAAATAAATACAATTATCTTCAAGAACAAAGAAAAAAATGTTTGTTATGCTTAATATCTTTAGTTTGATCTGTATTTGTCTTAATTCTGCTCTTTCTTCAAGTAGTTTTTTCTTCTCAAAATTGCCCGAGGCTTATGCTTTTTTGAATCCAATCGTAGATTTTATGCCAGTAATACCTTTGCTCTTTTTTCTCTTAGCTTTTGTTTGGCAAGCTGCTGTAAGTTTTCGATGAGATCTTTAATACGGTCCTAGAAAAATTCATGATTTATTCTTAAAAAAAAAATTCTAACAATTCATAAGATCAGATAAGTCTTATAGTATAACCCTTCGATTCAAATAATGAAATTCTTGGATCGCCACAATAAGTCTGGGCTCCCCCCAGTTCCTCATTCGGACCCTTTTTTGCAGTGAAAGAACCTAGTAGATTCCTCCGCAATATCTAATTGCGGGTATGAAAAAGTTTTGGTAATGAAAGACTTGACTCTTATTACAAATGAATTTCTGAAAATTATTTTTTCTATAGATTTAGAAAAATAATTTCGTGGTGTCAAAATAAGGTATGTGGTATAAAAATGGAGAATCTATTATCT-TTTTTTTCCAAAAAAAATGATCTTGGAGATTGTGTAATGCTTACTCTTAAACTATTTGTTTACACAGTAGTGGTATTCTTTGTTTCTCTCTTTATCTTCGGATTCCTATCTAATGATCCAGGACGGAATCCTGGAC-GTGAAGAATAAAAAATAACAATAAAGTTTCTGTTTTCCTTGCTTGATTTTAAAATGTTCTTAGGATTTTATTTATTCCACATTTTTAACTATTAATTAAAATGAAATAAAAAAAAAGACTCGTTGAAAGAGAAATTGAAAGATAAAGAAAAAATACCAAGTCATTGACTAAAGCGGAAAGAGAGGGATTCGAACCCTCGGTACGAAAAACCCGTACAACGGATTAGCAATCCGACGCTTTAGTCCACTCAGCCATCTCCCCAAATTGAAAGAAAAAGGATAATTACTAGATTATATTACACAAAAACAGTAAGGCTTG-AAAAGGGCCCTCTCTTTATACCTCTTTATTATTCAGTATATAATTATTATATAGATATCTAATTATAGAGACATAGAAAAATAGAAAAAAAATATAGAAAATAAAAATCAGTGATTTCATTTAGGTAAAGTAAGGGCTCGAAAGCGATATCTCAACTCCACTATTCCAATGAATATAAATTTAGATATATAACCACCTAATGCCCCAAGAATATTATATATTATATAAACTATAAACTATAAATTATATAGCAATGAATTTCTTATATAAAAAAATTATAGAATTAATAAATAGTAAATAGAAAGTAATAATAAATATATAAATTAAAATTAAATAAATAATAAAAAAAGAGTACCTCTTTGCTTTCGTCTGCAAGATCCTTTTTTACTTTTACTTCCACAGCGCGGCCCCCGGTCCTGACCGGGCCGGGTCTTTCGTTTTTGTTCCAATGAATCATAGAAAAAAATGATTTATTTGATTTGAAAAAAAAAAATGATTAATGATTGTTGTTGTTTCAAGAACAATCATAATAAAGGCAATTTCTATTCCTATCATACAGAATAGAATCCGAGTGTCATTTCTTAATTATTTTATTCTTTCTTTTTTTTT-ATTCCAGTAAAGAATGGAATAAAAAAAAAAGAATAGAACCATATATTCTTGCACAATTATGTTATGGCATACGCCTTTTTTTTATCGAGACGTATCCATCTCATTTAAATAACAAAAAAGCGTGTTTTTTTAGTTATTTAAATAAATCCTCTTTCCCCAATCTCATTAGTCTCCTTGGCCAAAGCATGTCAACGCTCTAATTTTCATTATTCTTTTCTGATCCTATCGTCTTAATTATGAATTTTTTTGTTCGACAAAAGATACATTTATATACAATAATCACATTGTAGCGGGTATAGTTTAGTGGTAAAAGTGCGATTCGTTCTATTAATCCCTTAAATGGTTAAGGGGTCCTTCGTTTAATTAATATTCCGATCAAAAACTTTATTTCTTAAAAGGATTTAATCCTTTACCTCTCAATGAAAGATTCGAGGAAGAATAGACATTCTCGTGATTTGTATCCAAAAGAGTCAATTAGAAATTGAAAAAACAAAATTGGATTATGAAATTACGAAACATAATTGGTTTTTGAATTGGATCAATATTTCCAATTGAATAAGTATGAGTAAAGGGTCCATGGATAAATAGAGAAGGGAGTATTTCTAATCGTAACTAAATCTTCAATTTATGATTTGTATAAAAGAGATTGAAGCAAAACAGCTATTAACTAATGGCTTTGGTTTACTAGAGACATCGACATATTATATTGTTTTAGCTCGGTGGAAACAAAATCCTTTTCCTAAGGATTCTTTCAAATAGAAATAGAGAACGAAGTAACTAGAAGGGTGGTTCTAACCTGTTCTATAGGGATCATCTATAAAGCGGGTTTTGTTTTGAATGCATTCAAACAGAAAAGCTGACATAGATGTTATGGGCCGAAATTTCTTTTCTTTTTTTTGTAATTTAGTTCACATCTGACATATGTGAAATTTGTCCATCTTTCATAAAGGAGCCGAATGAAACCAAAGTTTCACGTTCGGTTTTGAATTAGAGACGTTAAAAACGATGACTCAACGTCGACTATAACCCCTAGCCTTCCAAGCTAACGATGCGGGTTCGATTCCCGCTACCCGCTTATATCTCTATATTATATTAATTTATTCTCTATATTTCTAAAATTCTATATTATATTTAGAATATGTTTAATAGTAAAAGTTATAGTTTTTATCTATTATAAAATATTATATTATTTAAATTCTATATTAAATAATCTATAATATAGAGGATCTAATTATTCATGTAATGAATCTAATTGTAATTATTAATATAATGATAATGAATGTATCATTGAATTGAATGCGCAATTCCTGGAATTCTCTCAATGGTCTTTTTTCTGACCAAGAGATGTGAAAACAAAACTAAGAAAAGCGTCCATTGTCTAATGGATAGGACAGAGGTCTTCTAAACCTTTAGTATAGGTTCAAATCCTATTGGACGCGACGGATTTCCATATATTTCTTTTCTACTAACTAGGTATTTTGAATGATTTGAACAAGAGACCCTTATACTTATTTATATATTTAATAATAATTTTTTATTACTATAAAATTAATATAAAAAATATATAATAAAATAAAAGATTAGATTATAGAAATAATTATTTCTAAAAAATTATAAAGTTATTTAAAGGAATTTCTTTATACCTGTTCCTGAAGTAGAAAGCGTTCCATTTGTTCTTGAATAGCGTCTTTCAAAAGGGCTTCTGCTTCCTCATTGAATATCTTGGTAGAAGATATGATTTCTTGGAACTGCGGTTTATTCGTTTTTAAATAAGTCCGTAACTCAACGAGAAATTTCTTTACCTGTCCAATTTCTAATGAATCAAGATAACCATTCGTTCCAGTATAAATAGTCATTACCTGTTCTTCCACCGTGAGAGGGGATGATTGAGATTGTTTGAGCAACTCGCGTAATCGTTGACCTCTTGCCAATTGATTCTGAGTAGCTTTATCGAGATCAGACGCGAATTGTGCAAAGGCTTCTAATTCTGCGAATTGTGCCAATTCTAATTTTAGTTTGCCGGCTACTTGTTTCATGGCTTTAATTTGAGCGGCAGATCCTACTCTGGAGACGGAAATCCCCACGTTAATGGCAGGTCTGATTCCAGCATTGAATAAATCGGCGGATAAGAAAATTTGGCCATCTGTAATTGAGATTACATTAGTAGGAATATAAGCTGAAACATCTCCCGATTGGGTCTCAACTATTGGTAAAGCAGTCATACTTCCTTCACCTAAACGCGAACCTGATTTAGCGGCTCTTTCCAAAAGTCGTGAATGCAAATAAAAAACATCTCCTGGATAAGCTTCGCGACCCGGCGGTCTTCGTAATAGAAGAGACATTTGGCGATAAGCCTGTGCTTGTTTGGAAGGATCATCATAAATGATTAAAGTGTGTCGTTTACGGTACATAAAATATTCAGCCAGAGCTGCTCCTGTATAAGGAGCGAGGTATTGTAATGTAGCCGGAGAATCCGCCGTTTCGGCTACCACAATCGTGTATTCCATTGCTCCCTTTTCTTGTAAAGTAGTCACTACCTGAGCCACAGAAGATGCCTTTTGACCAATAGCGACATAGACACATATTACATTTTGCCCTTGTTGATTGAGAATCGTATCTGTGGCTACTGCTGTTTTACCGGTCTGCCTATCCCCAATAATTAATTCTCGCTGACCACGTCCTATAGGGATCATCGAATCGATAGCAATAAGTCCTGTTTGAAGGGGCTCATATACGGAACGTCTCGAAATAATACCAGGAGCCGGTGATTCAATTAACCTAGATTCAGAAGCTGAAATTTCACCTCGACCATCAATAGGTTTCGCTAGGGCATTTATAACACGACCTAAATAAGCCTCGCTTACGGGTATCTGAGCAATTCTTCCTGTTGCTTTTACAGAACTTCCTTCTTGGATCATCAAACCGCCACCCATTAATACAACACCGACATTATTTGATTCCAAATTCAGAGCAATGCCTATTGTACCCTCTTCAAATTCTACTAATTCACCCGCCATTACTTCATCAAGACCATAAATACGGGCAATGCCGTCGCCTACTTGAAGTACGGTACCGGTATTTACAACCTTTACTTCTCTATTATATTGCTCAATACGTTCCCGAATAATATTACTAATTTCATCCGCTCGAAGGGTTACCATGAGTATTTCTTAATTTTTTTTGGAAAAAATAATGCCTACAGTAGACAGTAGAAGGACTAATCGATTATTTCTGTCAGCGTCCCAAACATGCCAATATTAGCATTGATGGTACGTAAATGTAACTCGTTGTTCAAAGAACTAGTCAGAGTTCCTAGAGCTCCTTTTAAGGCTTGTTGGAAAACCCGTTGTCGGACTTGATTACTCGCTCTTTGTTGTTCAAAACGAATGGTTTCATTTTTGTAAATTTCGAATTGTTCCAAAGTTTGATAAGTTGAATTAATCAAGTTCGACTTTTCTCGTTCTATATCAGAGTATCCATTCACCCGAAACTGATCCGCTTCCATTTCCACTTTCCTTAAACGTGCCCGGGCTTTTTCCAGCTGTTCAATGGCTCCCCTGCGTAGTTCTTCTGAATTTAGAATAGTCTTCAAGATCCTCTGTTTTCGATTATCTAATAAATCACTTAATGAAAGTAGATTATCTTTCCATTTATTTCAAAACTTCCACGATCCCTTCCCGAACCAAACATGAAGCTTTCAAATCATTTGGCTCTCGCGCCCAATTACTTCAATTATTTATGAGAAATTCCCATTTTTTTTTTGAATATAATGAACCTATCCTCTCTTCTCTATTCATATTTCATATTCAAAAATATCAAAATGGATCATTAATCCAAGACCAGAATATTCGGAGGACTCTTCTGAACAAACAAATAATTGTCAGCAACGTTGTTTCTTTTATCCAAAAAATTTTTATTAATTTATACGTAGGTCATCGATTCAGCATTGGATAAAAAAGAGGGGTTGAAATACTCATAATTTTTTTCCAATAAATAATAAATAAATAGAAAAAAATATTATAATTATAATAAAAGGGTTCAAATCATTTTATCGACATGAGTGTTATATATCGAAAAAACTTTCTAACTATTCATTTTGAAACCGTTTCCATATTAACCTAATAGTAGCCTAATAGTAGAAAGAATACCTTGCTGAGTATGGACTTCAAACGATTTAGCTTTAACCATGTTAATTATTCCACATCATTATGATTGGTTCATAGAGAATCAAAGCTAATTTACCAATGAATCGCGAAATGCTATGGTTCTGAAATATGATTTTTAATTTATTCAAAAGTAATTCGCGCGATCATGCACCCTTCCCTGTTATAACAAAAAAAGTGCAGTTGGTTGGATCCAGCCTATTCTTGAAATAAACAACTCGCACACACTCCCTTTCCAAAAAAAATCAATAGGCCGAGCACTACACTTAGATTTATTGGATTTGTTGCTAAAATATCGGTATTAAACCCGAAACTCCCGGCGGATGACCATAAACCCAAGGAAAGGAAAGAATCGGTTAGATTTTTCATATAATCTCCTCTTATATATAGATAGACTAATTATCTATTTATTTTTTTTTCTATTTTATATTTTATTTAACTATATTTAGAAAAAAATAGATTTTTCTCAATTGGAAATTTCCAATTGAGAAAAAAAGTGATACTTAGTATTATTAGAATTAAGTCCCAGGCCTTATGCTTATGTCATGTCAATTGCGAAATATCTCGTTTGTTGTAACACTTCCTAAAAAACTATTCCATTGGACTAACAATGGGAAGGAAGAAGGCGAGTCGTTCTGCTAATTCCCCATTCTCCAATCAGTCCTTCCCATGGGTTAGTGTCCCACCAAATAATTGGAGGAGTGAAATCCTAATCGAATTCAAAAAAGCAGTAAGTCCAAGGAAATAAACTAATAAAAAATACGTATTTTTTTTTTCGGATTAAACAAAGGGATTCGCAAATAAAAGTGCTAACGCTACAACCAGTCCATAAATTGTTAAAGCTTCCATAAAAGCCAGACTAAGCAATAAAGTACCTCGTATTTTTCCCTCCGCCTCGGGCTGTCTCGCGATCCCTTCTACAGCTTGGCCCGCAGCAGTACCTTGACCAACCCCAGGTCCAATAGAAGCAAGCCCGACGGCCAACCCAGCAGCAATAACGGAAGCGGCAGAAATCAGTGGATTCATGATAAGTTCCTCACACCAAAATAAGTAAATAGTTAATGATACAATCAACCAATAAATTATGACTTAATTATTCCATCGCTAAGATCTATACAGTCGAAGGAAATAAGAACTCGGAATTGAAGTAATAATATTATTATTGAATCATCAGAACGGCTTCGATATTTCTTTTTAGTTTTTATTCACAGAATTTTTTTGAATCCATACCATTCTTTTTGAATTTTTCGTTTTTTCTTATTTTCTTGATTGAATCTCTTTCAATAGTCACTTTATTATTCATTTAATATTCAATTCACAACTACAAAGGAAATGGAGGGGATTCCATTGGAATTCCTATCTAAATTCACAGTAATAGAGCCGTTAGATATTACATATATAACTAATTAATATCTAATATTACATATACATGTGTTTCTTGGATAACGTAAATCAACCATTCATATCTTACATTCAATCGGATTATAGAATCATTCTTCGAAACATTCACAAGAGTTGTCTTATACTAATTAGAGTACATACATCTAGTTCGGCCCCCCCTAACCAATCCATTTTTTTTTATAAATTTGAATTTAGTTTTTTGTAAATCTTTATTTTTTCTTTCTTTACTCGCCGACGCAGGTACAATCAATCTACATGGACAAATTCGTTAGATCGAATCGTTGCATCGAAATAGAAGTATTTGATTGATCTAAGTTCAGGTAATTTATTATTTATTAAAATTCTCTTTTGGTCAACCGTTTAATTGGATGAAATCAACTTGAATGGGAATTTTTCTATATAACAATAGCATCTTTTTTAAAATAGCACACTATAATACTATAAGTATTACAACCCTAATTATTATTCAGATTATGATTACTAATATCTAATAATATTGAATATTGGAATTAAATGAACAAAACAATATAAAGATAGTATTCATT-GGGGGGG-ATAAATAGACCGAACTGGAATTTTAGGAAAAAGATCTTTTCGATCTCTTTCCTTTTTTTTACTTCCCCTTTTGTTTGTTGCAATTCCCCAATACCGCTAATATCTTATTTTTTACTATTATATACTTTATTTTATATTTATATAATTTATCTATTTATTTTTATATATTATGCTCCTTAAGCAGATTATCTTGATACGCACATATATTGCGTAAGGCTTAAACTAAAAAAAGACTATTTCGAAAACTAGTCAATGATGACCCTCCATGGATTCGCCTATATAAGCCGCAGCTAAAGTTGCAAAAATAAGAGCTTGAATACCGCTTGTAAATAATCCAAGTAACATGACGGGTATAGGAACCACTGAAGGTACTAAAGAAACAAGAACAAGAACTACTAATTCATCAGCTAATATATTTCCGAAAAGTCGAAAACTAAGTGATAGGGGTTTTGTGAAATCTTCTAAAATATTAATGGGTAAAAGGATTGGAGTTGGTTGAATGTATTTACCAAAATAACCTAATCCTTTTTTACTAAGACCCGCATAGAAATATGCTACTGACGTGAGTAAAGCTAAAGCAACAGTAGTATTTATATCATTTGTAGGCGCGGCTAATTCCCCATGAGGTAACTGTATGATTTTCCAAGGTAAAAGAGCACCCGACCAATTCGAAACAAAAATAAATAGAAACAAAGTTCCAATAAAGGGAACCCATGGACCGTATTCTTCGCCAATCTGAGTTTTGCTCACATCTCGAATGAATTCAAGAACATATTCGAAGAAATTCTGACTGTCAGTAGGAATGGTTTGTGGATTACGAACAGCTATAATGGCTGAACCTAATAAGATAGCAATTACAACCCAAGAAGTAATAATTACTTGGGCATGGACTTGAAAACCTCCTATTCTCCAATAGAAATGTTGGCCGACTTCCACACCGGATATATCATATAAGCCTTTTAGTGTGTTGATATAACATAAT------TTCATATTGCCCTCTGAAAAAAATAGAACTTTAAAAAGAATTATTTTGATTCAACCTTCTCTTTTTTCGACTTGCCTAGTTGACTTATATATATTTGTATACCAATTAATTACATAATATCCTTACTTGTATCTCTTTTAGGAATCATAACCGATTTCATAAATCTATGGAGTCCCCAAAAGAATTTTTTATTTTATTATTCATTATTAATATGAATCAAGGATTTCGTATATAACTAGAACGACCCTCACAAATTGCAAATACTAATTTGTTAAGAATTAATCGGATTGAAGCTATCGCGTCATCATTTGCTGGGATCGAAATATCAGCGAGATCTGGGTCACAATTTGTATCGATTAAACAAATCGTTGGAATTCCCAAAATCATACATTCTCGAAGAGCCATATATTCTTCTTGCTGATCAACGATTATTACAATATCGGGTAATCCAGTCATATATTTGATCCCGCCCAGATATGTTTGCAAGTGAGATAATTGTCTCTTCAACATAGCTGAATCTCTTTTCGGAAGACGATTGAGTCTCCCCATCTTTTGTTCCGTTCTCAAGTCCCTGAACTTATGAAGTATCGTTTCCGTAGTATACCAATTCGTTAACATACCGCCTAGCCATTTTTTATTAACATAATGACAACGGGCCCTTATTGCAGCCCGTGCTACTGAATCGGCTGCTTTATTTTTGGTACCAACAATTAAGAATTGCTTTCCCCTACTTGCTGTATCAAAAACTAAATCACAAGCTTCTGATAAAAAACGGGCAGTTCTAATAAGATTTATAATATGAATACCCTTACGCTTTGAAGAGATATAAGGTTCCATTCTAGGATTCCATTTACTAGTACCATGACCAAAATGAACTCCTGCTTCCATCATTTCTTCCAAATGGATGTTCCAATATCTTCTTGTCATTTATTTATCCACACCTCCTTTCTTTATTAAAAAAAAGAGAGACGAGGTGCCCTGAAATAGAAATAAATAATTGTTCCGATGGAACCTTCGTTTCTACCTCTAACGGATATTGGCCATTGATACACGATTCAAACCATTAATATTAATTTCTTTCTATTCTATTTGTTATTTTA-TCTTTATTACTATATACCAAATAAAAATAAAAAAAAAAATGACCGCAAATACAAATAGCTAAAAAGAAAGGGGGTGAATCCGCTCTTAGGAATCATTCAACCCTCGAAATGATTGTCTCAGTGTATCGTGTAAATTCCTTGAAATGAAAAAATAAAATAATTCTCTGTGGTGGAACAAAATATCTCGCATTTCTGCCTCGAATAGTTTATTGTTTTTGGTTTCCAAAGGAATGTTGGTATGTTGCCTTGAACGTTGCACTAATCCGTTGAATCCCGTACCAACGGGTATCATCCCCCCTAGAACAACGTTCTCTTTCAGACCTTTCAACCAATCGATACGACCCCGGAGAGCGGCTTTTGCTAAAACTCGAGCAGTTTCTTGAAAACTTGCTTCGGATATAAAACTTTGAGTATTTAGAGATGCTTTCGTTATTCCCAATAAGATAGCTCGGTAACAGATCGCTTCTTCCAAAGCGCGCCCTGTTCGTTCCGCCCGCAACAATTCAATCAGTTCTCCGGGTGAAAAAACATTAGACATTCCCTCTTCTGAAACCAACACTTTTGATGTTATTTGACGCACAATAATTTCTATATGTCGATTATGAATCTGCACCCCCTGAGATCTATAAACTTTTTGGATCTTATTAACCAAAGAGATACGCCCTTGCACTATAGTTAGCTCAGCACCAATCAAGAATCTCCAAGGAATTCCAATAATTTTTGTTATACTCTTGTTCCAACCCTCAATTCTCTTTTCTAGGTTCATCGATATTGAATCAATCGAACGCACTTCTAACACTTGTTCCACTTTTGGAAGACCTTGCGTTATATCCCTAGATCTCGATTTTTCATATATAAATGTAACTAATGTATCTCCTTCGTAAAGGATTTCTCCATAATGGCCATGAACGGTTGCTCCCGGAGTGGCCAAATAAGCTTTAGCTGATCTTATTACTACAGAGTCAATTTGAACAATTAGAACTTGACCCGATTTTAAGTGCGGTCCGTTTTTGGCTATACATAAATTTTCACAAATAAACTGCCCAAGGCTAATTATTCTAGACGCTTCTTCACAATAATTATGATGGAGAAAATTCCAATTCAAATTGAATGGATTCAAAACGATGTTACCGCGCGGATCGGGATTATTATAAATAGAAACCCTACCATTTTCATCCATTAAATAATATTTAAGCACTTGAAAAGTCTGTTTGAAATTGTCAAGTTGTAAATATTTAGTTACCGAGATCTGATTATAAGTTATTAAATGGTAAAATGAATAAAAATGCGCAATTTGAGGGGTTCTTCCTAATCCTAAAGGTCCCAAGGAATTCCTAATTGGAATTAGACTATCTCTTTTCATTGATTCTTTTTTTATTACATCATTGTAATATTTTACATCGTTGAATGGACCCATTTGAAAACAATTAGATGATGACAAAATTATAAAAGATTGGCATTCCTTATTCCTCTTCAACAACATACGAATAGTTACTTGATTTTGGCTAAGTGATTGTTGAATCCCTGCCTTGGAAGAAATAGAATAAAATGGATTGATACTGGTGCGGTCTGGCCTCTTATCAAAGATCAATCCTGAACCTGACGGATCTTTCCTTTTTCTGATATACGAAATATGGGATTTCACTAAATCGATTCGCAGGAAATCTCGACTCATACCATTTGTATTTACTTCAACAAAAGAAGCGTGGGCCTCTTCGACAGAAGAACTTTTTTTGTCTTGTTTCCAATTCAACAATAAACAAGTCCGAACTAATTGAATACTTGTTCCATAAATTCCCCGAATTGGTTTGCCATTGCCATAAAGGATATAATTGACAATTCTAAGTTCCATATTATCCCTTTCGTGCAACAGATCCTGGGAGAAAAGTGTTACTAAATTTATACCGTCCGCTATCTCATATATGATTACGGGTCGAGCCAAAACAAAATACTTTTTCTTGTTAGGTGGGATCCATTGGACATAGATCCAATTTTTAAATTTTTTTTTTGATTCCTTAGCATTTTTTTTTGCCGCTCCAAGCGGGAGCAAGATATCATTGTGTCGGGATATCTTATCCATCTCTCCAGGAAAATGGATATCTCCAGAAAAGATTTTAAGTTCAATCCATTTTTTTTTTCTCTCCACTCGGACCAATCCGCCCGCTCGGCTTCTTGTATTTAAAGTGATTCGTGTATCTAGTCCAATGAGACTATTGTTCTGTACCATTATGGAAGAAGATTCTGGCAAAATATGTACTTCCTCGGGAATGAAAAAAAATCGATCTATTTTCATTTGGTATTTTGGCTTCAATTCTTTGACTCCTCGATACTCAATCAAATCCTCCTTTTTGAGGATGGAATGCCCCCCTGTAGTCCCATATTTCGTAATGCCTGAATTCTTTCTTCTGTATTGAAGATCATCAAAATAAGCAAGAATACTTTTTTTACGAAAAATACCATTTCCGGGTATTTCAATCGAAATACCGGAAGGAGGCATTAGCCCTTTTTCTCGTTCTGGAATCAATTGTAATGGAATGATGAATCTATTTCTTCGTCTCTTTGCCAATAAATAAAAATTTTCGTAGAGAATAACAGGATATATTAAATTACAATGACCCTTCGATTAAGTTCTGAATAATCAGGAATCTCACTTTGTTTTTTTTTTTTACCAAAGATATCTGAACTAAAGAATTTTTGTCTTACTTGATCATTATTTCCTGACAGACTAGAAATAGATCTTCCTTCAGCAGAAAGAGAATGAACGCTAATTTTATCTTGATCCTTTTGAAGCGAAAAAGAGGCTACACTAGAGCGGCATGAACCTCCTGATACTATCCATAAATGACTTGTTTTTGGTAAGAGATGTACATTGCTGTATGTAAATTCCGGTGCATGGTATACATCGGTACTCCAGTGCATTTCTCCCTCTGAGTTAGAATAAATATGTTTTCTAACCCTCTCTTTAAAATTAAACGTATAGGTTCCCGCGCGAATCTCAGCAATAACTTGTTCTGATTGTACATATTGATCGTTTTGGACTAAAAGAAAACTTTTTGGCGGAATAGTGACCTTGTGTAGAATATCTTCACTCTCAATAGTTACATACAAGTATATATAACATATAAAAGCGGGATGCCCATGACGTGTACGTGTGGGATGAACTAAATCTTCATTGAATTTAATTTTTCCATTGGAAGGGGCTCGTACATGTTCTGCAGTACCCCCTGTGAATACTCCGCCGGTATGAAAGGTTCTTAATGTTAGTTGAGTGCCGGGTTCCCCAATAGATTGACCCGCGATAATACCTACAGCTTCTCCCAATTCGACCAGGCCCCCATGAGCAGGACTTCGGCCATAACATAATTGGCAGATCCAAGATGTACTACTACAAGTAAAAGGGGTTCGAATAGATATTGGTTGTGTTTGAAAGGTTATAAATCGATTGACAAGTCCAATCCCAATATCTTGATTTCTAACGGCAATGCATCGCGGGCCCATATATATATCATCTGCTAATACACGACCAATTAATGTTTGTATAAAAATCCTTTCCGGTATCGTCCCATTTTGAGGACTCACAGAAATACCTCGGATAGTACCACAATCTGTTCTACGTACAACAATGTGTTGAACAATTTCCACAAGTCTGCGTGTAAGATATCCAGCATCTGATGTTCGTACAGCAGTATCTACAACTCCTTTTCGGGCTCCGTAGCAAGAAATTATATATTCTGTTAAAGACAGTCCTTCACGTAAATTGCTTTGAATGGGTAAATCGATCATTTGTCCTTGTGGATCCGACATTAACCCTCTCATACCTACTAATTGGTGTACTTGAGATGCATTTCCTCTAGCTCCCGAAAAAGACATCATATGTACTGGATTAAAAGGATCAGTCATCCTAAAATTAGGATTCATTTCTTGTCGCAAATATTCACTTGTAGCATACCATATCTCAATGGATTGTCGTAATTTTTCTACTGCGTGTACATTTCCATAATAATGGTGTTTTTCCAAAACCAAACTTTGTTGTTCCGCATCTTGGACTAACCATCCCTTAGAAGGTATTGTTAAAAGATCATCAATTCCTAATGAAATGGATGTAGCAGTGGCTTGCTGGAACCCGAGGGTCTTTACTTGATCCAGAATGTGTGATGTATATGCCATTCCGAAGTGATCTATTAATCTGCTAATAAGTCGTTTAATGGCAGTTCCATCTATCACTTTATTGTGAAAGACCGTATTGGCCCGTTCTGCCATAAGTACCTCCATATTCCGCTGAGTGGGGTTCGACAATGGGTTTGAGTCAATGATTGGAAAACGTCCTTTTCTCGATTTAAATTCGCGTAAAAATTCAGGAACTATGGTCCTAATTGAACCAGAGAGACGCTAATTCACATCAGTGTCATAGAATTACTTAGCATAAATACCATACTATTAGGTTAGGTACCATATGAGCAGGTCCGGCACAACCCTTGGATAGCTTCTTCGATTTCTCGATAAAGAGAAATAGGACCAACAGTGGTTCGAATGTATGTACAAAGAATTTCTTTTTTTATACTTCTTACTATTAAGTAGTGCTCATAAATCTCATGATAAGTACCCAAAGATTCATAGTGAACTTCGATAGGAGCTTCTCTTGAAGCAATAACGCGTTGGTCTAGTTTCCACCGGAGCCATAAAGTACTATCTAAATTGATTCTTTTCTGACGATAAGCTCCAATTGCATCATAGGAATTACAAAAAAAGGGTTCTTTTTCTTTCGTATACTTATAGCTATTGGCATCCATTTTTTCATTTTGATAATTTATGCGATTACATGGATTATACCTATTTGCACAAATACCTCGGCGATTCCCGCTCGTTAATACATAGAGCCCAATAAGCATATCTTGGGTTGGTAGGGAAATTGGATTCCCAATAGATGGAGACAATAGATTCATATGAGAAAACATAAGTAAACGAGCCTCCACTTGAGCCTCCAAAGATAAAGGTACATGAACCGCCATTTGATCCCCATCAAAATCTGCATTGAATCCCTTACAAACTAATGGATGTAAACAAATAGCGCGCCCTTCCACTAAAATGGGGTGGAATGCCTGTATGCCTAATCTATGCAGAGTAGGTGCTCTATTCAGCAATATGGGGTGCCCCTGCATAACTTCCTGAAGTATTTCCCATACAATTGACTCTTTTTCCCTAATTTTACTCTTAGCAACTCCCATGTTCGAAGCACGATGTTGTCTAATTAGACCACGAATTACAAATGGCTGGAAAAGTTCTATTGCTATTTCGCGAGGCAATCCACATTGATGTAATGAAAGGGAGGGACCCACGACAATGACAGAACGACCCGAATAATCCACCCGTTTGCCAAGCAGAGTCTCACGAAATCTTCCCTCTTTGCCTTCAATTACATCCGAAAACGACTTGTAAACCTTATTATGACCGTCCCTCATTGGTTGTCCGCGGATTCCATTATCAAGAAGTGTATCCACAGCTTCTTGTACCAATTTCTCCTGGCACATTACTAATTCCCCCGGTGTCGATCTACTTGTTGCTAATAAATCGATAAGAGTATTGTTCCGATAAATAACTCTTCTATAAAGTTCATTAATATCCGAGCTCATTAGTTTACCCCCGTCTATCTGAATGATCGGTCTCAACTCGGGAGGAAGAACTGGTAATAGACATAAAACCATCCATTCTGGTTCTATATTTGTTCGAATAAAATGCTTAGCTATTTCGATGCGTCTAACCAAAAAATCCTTTCTTCTTCCAACCTTTCTATTTTCCCACTCATTACCCGGGGGCCCTTCTTCCCCTAATTCTTTCCATTCTACCAACGAATAATCTATAATAATTCGCAAATCCAGATCGGCTAATTGTTCTCGTATAGCACCTGCTCCAGTAGACATTTCTCGATTTCGAAATGCATCGAAGCCTTGGGTAGTAAAGAAAAGTGGGATGCTGTATTTCCAGGATTGGATTTCATATTCGAATGAACCTCGTAATCGTAAGAAAGTAGGTTTTTTAGCTATGGGCCTAGCAAAAGAAAAATTTGGGTAGGATCCTATAGGATATCCCCCTTCAAAATCGGACGTGAAAGTTTCCTTTCATCCGGCTCAAGTAGTTACACCAACTAAAGATAAAGAAAGGAGTTTCCACTTTATTTTCTTTATCTATAAAACGGAACCCCCCCCCCCCAAAAAAAAAAGAAAAGATCTACTCTTTACTCAAGTTTCCAATTTAGACCAAGCAACATTTCATTAATTCATTTTTTTTT-CTTTTTGTAGATTTCGATTTTATTTTATGAATTTTTTATTCAATTAGAAATTGCGACGTAAAATCAATGAAATAAAATTCTTGAGTAGTCTACGTCCCTTCGAATGAGAGATACCCTTACTTAATTTTTAAATTCAATTAAAGTAAAGAAGTACCTTGGAATTCATAAGGGATTTACTTGTCTATGTATCATTACATTCGATCTTTTAGGTCCCTACTTTGCCTCGACGGTTATGCCACGATGTCCTTAAAGTCTCTATGCGATGGATAGGCTCCTGCAACCATGACATGACAGAATTTGCTTATTTTAATAAACATAATTTCATTTCTTTATAAAGTAAAAGAAAGGGAATGGTTAATTCCACAAAAGAAGTCTTTTTTTTACGAGGTAGAACTAGAAATTCCTATTTATTTGTTACTGAAGAGCCCATAGACCAATTCCCCCTTTTATTTGGGAGTATTGAATACACCCATAATTCTGAGCTTCATGTTCTTCCTACCAAGAGACATGTCAGATCCAGGGCATACCAATTCACTTGAATGGTATGACAGTTTCTCATTCTGAATCTGTAAAATCAGAGTTTTGATCAAATCACACATCGCAGTATACCAGTCCTTCTAATTCTTTAAGAGGTTTATCTAAAAGATTCGCGATATAACTAGGAAGACGCTTCAAATACCACACATGGGTTACTGGGCATGCCAGTTTGATATAGCCCATTTGGTATCTTCGTATCCGAGAATCCACGAATTCGACTCCGCATTGTTCACAAAAATTAGGGTCTTCTTTTTCATCCCCGATTACTCGATAATTTCCACAAGCGCAAATCCCACTTTTTATCGGCCCAAAAATTCTTTCACAAAACAATCCATCTTTTTCAGGTTTATTGGTTTTGTAATGAAAAGTATACGGTTTTGTCACCTCTCCAACTATCTCCCCATTAGGTAGGATTTTATTGGCCCAAGCACTTATTTGTTGAGGAGAAACTGATCCAATTCGGAGTTGTTGATGTTTATACCGATCGATCATAGAAGAAAAATTCTGATTCATTCCGATTAAGCTTCCTTCCTATTCATCTGGAAGTTCTTCTCAGATACAAGGAAATGATTAAGTTCCAAAGCCAAGGATCGTAGTTCTCGAACGAGTAATCGAAAAGATTCTGGCGCATCCTCAGGTTTAGGTATTGTTCTTCCAATGATTGTAGTACCAAGTATTTCTTGGCGAGCTCTAATATGATCAGATTTATAAGTAAGCATCTCTTGTAAAATATGAGCAACACCAAACCCTTCTAGAGCCCAAACCTCCATTTCTCCTACCCGCTGTCCTCCTTGCTTAGCCCTTCCTCTAAGGGGTTGTTGTGTAACAAGTGCATAATGTCCGCTGGAACGTCCATGTATTTTATCATCAACTTGATGAATTAATTTCAAGATATAAGGCTTTCCTATTAAAACAGGCTGCTCAAAAGGATCCCCCGTTCTTCCATCCAATATTCTGCTTTTTCCCGGATACTCGGGGTCAAATACCCATGGATTTGCTGTTTGCTTACTGGCTTCATATAATTCAGAAAACACTAGTTTTCTAGAAGCCTCTTGTTCATATCTCTCATCAAAAGGTGCTATTCGATAATGTCTACCTAGCAGATCCCCCGCTAACCCGAGCGAACATTCAAATATCTGCCCTACATTCATTCGTGAAGGTACCCCTAATGGGTTGAAGACCATATCAACGGATCTTCCATCTTGCAGATACGGCATATCCTGTCTAGGCAAAATTTTGGAAATGATACCCTTATTTCCATGCCTTCCAGCGACTTTATCGCCTACTTTTATTTCACGTTTCTGTGAAATATATACATGAATTTTTTCTGGATTATAACTGGAAACTCCCTTTTTCTGGACCCACCTCACATCAATAACTCGACCCCTACCACCTATGGGTAGTTTTAGACAAGTTTCTTTTGAAGTGGATACCTGAATGCCAAGTATGGCTCTTAATAATCTGTCCTCCGGGGTATACGACGATTCTTTTGCTACCTGAGGCGTTAATTTACCTACTAAAATATCGCCCGTTTCGACCCAAGACCCCAGCATCACAATTCCATTTTTGTCTAAATTTCGAAGTAGGTAGGCTTTGAGATGCGGTATTTCATTAGTGATTCTTTCAGGGCCGTAGCTTGTCACATGAGTCTGAATTTCATATTTCCGTATGTGAAAAGAAGTATAAATATCTCCATATACTAGACGCTCGCTAATGAGTACCGCATCTTCAGAATTGTAACCCTCCCATGGCATATAAGCTACTAATACGTTTTTTCCCAAAGCAAGTTCGCCGCCAACCGTAGCAGCACCATCCGCTAAAATTTGTCCCTTTTTGATGCATTTACCTCGCGGAACCCTCGGTTTTTGATGCATACAAGTATTTTTGTTAGAACGTTGATACATAATTAATGGAATGCTTATAATATCCCCCTTGCCCGATAAAAGTATCTTGTCAGCATCGGTAGAAATGATCTTTCCCTCGTGTTCAGCTATAGCGAGAGCCCCTGAATCTAGAGCCACTTGGCGTTCCAACCCAGTTCCAACAATACACTTTTCGGACCGGGAAAGTGGAACTGCCTGACGTTGCATATTAGAACTCATTAAAGCTCGATTCGCATCATTATGTTCGATAAAAGGAATGAGGGAAGCTCCAACAGAAAAATATTGGAAGGTAAAAATACTTCGAAGATGTACCCGTTCCCATTCAACGGTCAGGAATTCTTGACGGTATCTAACCGGAACAACCTGCTCTTCTTGAATACCTCGATTCAGCCCCAAAGAATTTCCTGATGCTACAATAGAGTATTCGTCTCGACTTGGTGATAAATAAAGCATCCGCACTTTTTTTGATCTCTCAGAGATTTCATAAAATGGGCTTTCTAGGAACCCCCAATGACCAATTCTCGCATGAATTGCTAAGGATCCAATGAGTCCAACATTGATTCCTTCAGACGTGTCAATTGGGCAAATGCGCCCATAGTGACTAGGATGGATATCTCGTATCCGAAAACTAGCAGTTCGACCTGTCAATCCTCCAGGGCCCAAATAACTCAATTTTCTCCCATGAACTATTTGCGTTAATGGATTAGTTCGATCCAAAACTTGAGATAGGGGGTGTAATCCGAAAAAAGATTCATAAGTGGTTGTTAATGGAGTTGAAGTTACTAAATTCTGAGGAGTTGGTATCAATTTATGCCTAATTGCTCCGCCTATAGTTCCTCTAATCATATTTTCTAAACGAAACAGAGCCACTCCGAATTGATCTTGTAAGAGATCCGCTACAGACCGAATACGTTTATTTTTCAAATGATTCATATCGTCAAGTGTACCCATTCCAAATTTCATTCCAATCAAATGATCCGCAGCTGCCAATATATCTCGCGGTAACAAAAATGGAATGTTCTGAGGTATATCAAGATTCAGTCTCTGGTTCATATTTCGGCGACCAATCCTTCCTAATTCACATTTTTGTTGAAAGAATTTCTTTTGTAATTCCTTACATAAGGATTCAGAAAATACCGGATCTCCGCCTACACAAGCAAATTGTTGATAAAACTCCAAAATGGCATTTTCTTTTGACCCAATTTTTTTTTTCTCCTTATCATTCAGGAAAGACAAAAAAATTTCAGGGTAGCAAACATTCTCTAGAATTTCTCTTAGGTTCGAACCCATAGCTGATGATAGAACTAGAATAGATATTTTTTGTTTCCTACTCACACGAGCCCATATCCTTGCCTTTCGATCAATCTCTAATTCTAATCTCCCCCCCCAATCTGATATTATGGTGCCTGTATAAACCGAAATTCCGGTATTGTCCAATTCTGACAGGTAATAGATACCGGGGCTTTGCAATATTTGATTGATCACAATTCTGTATATTCCATTTACTATAGAAGTTCCCAAGGAATTCATTAGAGGAATGTTTCCAATAAAAATTGTTTGTTCTTGCATATCTCTACTGTTTTTCCAAATTAATCCCGCGGATACATATAATTCAGAAGAATATGTGAGCGATTCATATACAGCATCTCTTTCTTTTATCACCGGTTCTACCAATTGATATGTTTCCACAAATAATTGAAATTCAATTTCTTGATTTATATCTTCCATTTTTGGAAACTTATAAAGTTCTTCTGTTAAGCCCTGATCAATGAACCTACAAAACCCTTCAAATTGTATTTGATTAAACCCAGGTATTGTATACATTCCCTCATTTCTACCCCCAAGCATTTTAATTTCCCTTTTTCTATATAGAAACCATTCATTATTTGCTCATCCTTCATCGAATCATATGGATCGATCTAGCAATGATCTAATTTATATTCTGTTTACTGAATCACATGAAATTTTACCTAACCTCATCTTCATATATGTAACGTATGTAACGTATGAACGGAGGAATAAAAAGAGAATTGTATACTCAAAGTAGAATTTGCAACAAAGAGAACAAATACAAATGGAAAGGAATTGATAAATTATACTTAGGCTTTATTTTATGGAGGTTTTTATAGAATATCAAAATATCAAAACAAAAAGTGACCCCATTTCTACCATTATTATGATATTACAATCTGATTGTATACCAGAAAAATAAACGGATTCGGGATTTGATCTGTTCAATGAGATAAGAACAGAATAATCAGAAAGAATATAGAATTCATTTTAAAATTTTTTTTTGCACTTAACCTTTTCGCGGATTCAATTGTTCAAAAAAGAATTTGCGGAGAAGAGAGATATTTTTACCTATATTTTTTTTAGTACAATTTGTAGAATCGAATACGAGTGAAGCGCGAAAGAAGGCTTGGACTTATTAAACATGCGCAGATATAACTATCTTATAGATACGCCCCCCCTTATTATAGCTCTATTCGGTACAACGCATGTCGTGTTCTATCAAAATCTCGATTTTATACAAATGAAAATTTGTATAAAAATTGAAGCACGATAATTTACCGAGAATTTCCTATAAGCATCATAGACAGATAAGATACCCGATTAGATTTAGATAAGATTTGTGTAACAAGTTATGTTCTGGGGTTTACATATATTCATAATTGCTGTTATTATTATGATTGAAATTGAGAAGGATTTCTTTATTGATTAATTAGTTACGTAGCAGTTTGGATTTTCTTATATTATTAGTAAAACACAATTTTCTAAAACCCGGGAATCGTTCCTAAATTTTAATTCACATTTAATAGTTAATGGTTCCAATTTGTTCTGAATTTTTGCTTTGTGACTGAAAATACACAATCGGTTTTTCAATAGAAAAGGGAGGGTT-TTTTTCAATATTGTGTTTGTTTTAAGATACTATACAAACAATCGAAGATATATATCCAATCCAAAGAGAAAGGTAAGTATTTATTTTTTTTAGGAAAGGGGATTATTAAATAAAAGAGGATTCCAGATACAAGTACAAAAACGAATATCCCCCCCCCAAAAAAAAAGTGGAATATTTTCATATATTTTTTTGTACCGTTTTGGCGACATGGCCGAGCGGTAAGGCGGGGGACTGCAAATCCTTTTTCCCCAGTTCAAATCTGGGTGTCGCCTAATCAACAAAAAAAATCGGCGTACCTTATTATATTTTGCTGATATAACTTAACAAACTTCCAGCAGAAGTAAGGGGGGGAGAGTCCTCTTGATACTTGCTTGATTCTATAAGCATCTCCGGCGGTTCTGTTCTCTAAAATGATGTAAATCCTTGCGGAAAGATTATATTAGTGAATATTGAAAAGGGATCGTTAAATCTTGATATGACAACTCTTCTATTACTAATGCTTATTAATTGAATCTTGAATTTATTTGGATAGACGAACGGGGAATAATTATTCGTTGCGGAAAAGTCGAAAGATACTTTGTTTGTATGTTTGTATACAGACTCATGAAATTCTCTAAGTGCTCCGGCAATCAATTTAATATGATATAATTGAATAGATAATCGACTTTTACTTAATGTAATAGACTATCGTCCCATTATTTCGCAGAGACAAGCGAGAGACGTAACGTAAGGATTGGATAAAATGAGAAATAGGGATATGTGATAGATAGTGATCTATCTTGACTCTATTTTTTTATACTTTTTACTTAATGATAATGAAATGAAGGTCAACAAAAGAAAGACTAGGTTTATTATTCCTACATGTTAGTAACATTCCCCTGAAACTTCTAAAGGCGTATCCACGTATTTTGCTTGTTCTTACCGTTTTCCGATCTAAATATAATATAAAAACCGGTTAGAATTGTGAGTTTAGTGAATTGTTTCATCAATGGTGTTGGGTCATAATCCACTTCACTTTTGACTCCGCGCCAGCGATTCCACTATTATTAGTGATTAGTGAACATAATAATGATTAGGGAAGGGTAATGGAATAATTCCTTCATATTTATGGAGATAGGGGATATAATTCACATGGATATAGTAAGTCTCGCTTGGGCTGCTTTAATGGTAGTCTTTACATTTTCTCTTTCACTCGTAGTATGGGGTAGAAGTGGACTCTAGAGGTACTACTAATTGAGTCGAGGAATCAAACTCAACCCATATCAATTGTTTTATAGATCATTCTGCAAAGCCCTTTTTATTTTACTTTTTTTATTTGTTTTTGGTTTACACCTTTTTTTT-----TTTTACTGTTCAAAGAGAAAATGGTTATGTTATTAAGTGGATACAGACTCTCTATGGGAAACAACATAGACATAGTGGTTGTCCAACGAAATACTCCACATAATAAAATATTGCCTTGGGCAAGTCACATATTGCGCGTTACCGCTTGCTTTATTATTTGTTGTATTATTTTATAAATTCGATTTATGCTATGCTTGCTTTATTGAACTCATTTCATATCACGGTTCAAGCGTTAAAAATAAAAATGAGTGTGCTTTACTAATCCTTTTCGAAATCCAAAGAGGTTCCCCATGGAACCGAACCCCCGGATCATCTGTCAACTGCTCAATCAATTATTTATTCGGAATGCTAAAAAATTATGTGATTCTCGTTATTAATATACGCCTATACTTTTTTTACTTCATCGATTTGATTCTTTCGGTGGATACCAGGATTCTCATATTGAAAAGAATCATAAATTCTAGGAATTAGAACCGTAAGAGTAAGAGTTGCCCTTCTATTTTTTTATATTGATAATTGCAATCAACACAAATTAAATAGATAAAGCAAAGAAATAGAATTGGTACGCTATGTATAGATGTATGGAATTTATATCTATATGTAATTGATATCTATGAAGATAGATATTGTGGATTGATCTATATTAAACCTCTATCTTTATACAGTAAAACTTTATATACTACAATAATATAATAAGTATGGTAGAAAGAAATATATGAATCTTTCTACCATACTGATAATTCTAGTCCGCTTGTTTCATTTAAGACATGAAATTGGAATACTTTTAATTTTTATTTTTTCTTTTCAATCATTGATAAGAACGAAACAGTCAAGTTTAAGTCAAATTAATCATTTTGACTGACCGTTTTTACGTATATTATAAGTAAAAAAGCAGTCGGAACTAGAATGAACAGTGCAGTAGCAATAAATGCGAGAATATTTACTTCCATAATCTCATCGTTTCATTTTTATTTAATTTGAAATAACTCGGGATTTAATCCCATAGAGCTGATAAACCTTTCGCCTGTAAATGCAATATTCAATGGTATGAATTACATCTCGATGATATCGAATCAGATCAATATTATGAATAACAATATCTGAGCTATCAAATTAATTGATTCATCGTCGAGAATTAAATAGTATAACATAGGAAGATCCTTTATCCATACCGAATTGCAATTTGGATTATGAATCCGATCAATAATCCTTTTACGTTATTTATCATTCTATTCCACTCTTTAGTTTCTATAAACTACAAGCATCTGATGAGATATCATATGACCTCCTTTACACTTACTTACATTGGTTATAAAAAACCCAATAAAATAAACAA-----------------------------------------------------------------AAGAAGTATAAGTATAATATATAATAAGGAAAGCCGGGGTATAAAAAATATAGTATTCCATCAAATTCATTAAAAACCCTGTTCTTTCTTCGGCAGGACCCTTAAACTTAAAAAAGATTATTCATTCCCTCACTCTCACTAAGAGAGATAGCCCTCGCTAAGAGAGAAAGAGAGATGGGATCCTTCTTTTTTGAGCTTTCTTTTTATTTTCTATTTCCTTGGATTAATTACAGGATGCACATATATCAAAAATTCAGTGTGAAAGTTGAATGAGATAAATTGTTTCAAATTCGCATTACTAATTGAAATTAGTAATTGAGGTTACACAAAATCGTAGTTAGAAAGGGATATACCTTTAATCTTAAAAGTATTATATCAAGGTTACTATGTTAAATTTTATTTTGTATGTCCTACTTGAAACATATAGTACTCTATTACATTACACAGATCGGGAATAATCGAAAAAGACGGACTCCGTACGGTATCTCTTGGAATCCTGAATATGCTTCTACCAATAATTGTACTAATTTACATATGCCTTTCGCCTTTCAATCGGTACTAGTTGAATAAATGGGAATTCCCATATTTCTTTGATGAGAAATGTGAAAGGAAAAAATAAATAAATAAAATAAGAGAGCATTCCCAAGGGGAATGAAATTCTGCTATTTGTTCTCCCTTTCAAAGAAAACGAAGAGATGAATTGATGTATTTTTTTATTGTATTTGGATCCGTCGGGACTGACGGGGCTCGAACCCGCAGCTTCCGCCTTGACAGGGCGGTGCTCTGACCAATTGAACTACAATCCCAAGCAAATAAAGTATACATCATACATATTCTTATGATTTCATTCAAACCCTTTCTATTTATTTAGATTAGAATAGTCGTATTGTAACATAAATCCGCATGATATATTTGATATCCACATGGATATGCACTTTAGTGGGAGCGTCTCGCAAATTGTTAGTAATCCTTTCGTTTTTTATAAATTGATTGATAATCAAATCAATCTTTCACTTTCAATGAAAAAAAGAGTTTTTTTCTTTATTCTTTATTTTATTCTTTACCTTAGACTTTATACCTCCGGATCCTTATATGAATCTAGATGGATCATTAGCAAACAAGATCTGAATTTGTGGAAAAAAATAAATAGAGCAAATGAACAGCGGTAAAAATATATCAGAAAATCTCACTTTTCTTTAGTCTTCCGTATTCCGATTAGGCCTTTCTGGGGAACAACAAATGGGTTATTCATTTCATGGTGGATCGGTGAATTATTGGGCCGAGCTGGATTTGAACCAGCGTAGACATATTGCCAACGAATTTACAGTCCGTCCCCATTAACCGCTCGGGCATCGACCCAGGAAGAATCAATTCCAGGCATATTGATAATCCATGATCAACTTCCTTGCGTAGTACCCTACCCCCAGGGGAAGTCGAATCCCCGTTGCCTCCTTGAAAGAGAGATGTCCTGAACCACTAGACGATGGGGGCATACTTACCCGACCCCCCTCATACTATGTTCATAGTATGAACAGCTTTTTGAAATTGTCAATCTAATGGTATGACTAAATCTGAGGGAAAGATCCCTCTTTCATGATTCCATAGAATCTTTTGTTTTGATTCATATTTATATTAATGAATCATTCATTCGAATCACCATTTCATAAAATCTTTGAATATTATTCCAATTCTATTTCTAATTAATTAGATAATATAAAGAGTCAAATAAATATAAGAATAAATTGATATTCATTATAAATCGATATTTCTATTAAAAAGTAAATATTAAGGTCGAATAGAAATAATACGAGGTATAGGACCTTTCGGGGAGTGATTGGTCCGCGAAACCAGAAAGGGTAATGAAACTCCATTTCTTCCACTTTCATTCATTGATTCATTCATTTTGTTAAGATTAGATAGACATATTTTTATCTTACACTAAGCTCGGAAATGCAAAAAAAAAAACGATAAATCTGGAAATCTGGGAAGAGGGATAGGTATCAACAAGTTATTGAAAATTGTTTTTCTCTAAGAATTGAGTAGAGAAACAAGT-AAAAAAATCTTTTTATCAATGATTCGAGGAAATATCTTAGATCTATATTGAATTGGCAAGTCTATGTATCAATCAAATGAATTTCGTTATGATGTGGATCAATTCAATTAGGGGCGGTCTTGAAAAAATTTCTTGCGTTGCTATTTAGTAAATCCAATCTTAATAAACCGTTTTGAGTTTACCCATAATCACTAGTTTACTCTATACTCACTAGAGAAATTGAATTTATCGTTCCTGAATGGTCCACCATGTGCATAAGATATATATGTGCACTAAACTATATCTATGTACATCTATAGATTAGAATGTACATCCATCTATATTATAATCAGTATATGCACTAGACTCATAGTGGCGAATGACTTATTCAGTAATTGAATAAAAAATGGGCCCCTTTAACTCAGTGGTAGAGTAACGCCATGGTAAGGCGTAAGTCATCGGTTCAAATCCGATAAGGGGCTTTGGCTTTTTTCATAAAATCCCAGTCAAAGTATTCTTATTTCAAGGGGGAATAGAGATATTGGTGGTTTCTACTAATACTAAAAAAGTAACAAACCTGATCATTCAATTTCATAAATGATTTATTTAATGATAATAAGTTATTATTATAATGAATAATAGTATAGTAATTATAGTTATAAATGGAACATTTTTTTATTTATTCTAATAATAATAAATATATATTATTATGAATTTGGAATAATTGTCCTATTATTATTATGTAATATTCTATTGAATAATGAAGAGTCGTCTCCTTGAATCGATAAATATCCCTTTCCATTATTCCAACCAAATCCATTCTAAAGATTAGAAAACAAAAAAAAAGTAAGTGGACCTAACCTATTGAATCATGACTATATCCACTATTCTGATATTAAAATTCGATAACTCGATAAAGATGAAATTGTAACAGTCAGTAGATCCT--TTTTTTATTTAATTTTCATATTATTTTCTTTTGGCTCTGCAAGAATTTGTCGATATTACTGATTAAATATTATCATTCATAGATGGGTTATAGGGAGAAATTAATATTTCCTTCTTCTACGAAGAAAGGCTTATTCCAAGTCACAACATACGAGCCGTTTTAAATTAAATTTAAATATATTTTTAAATTCCAGAACACAAGACAGGACCAATTTAGATAATCTTATATAGATCTAAATTGATCAGAACATGTATTCATGTACCAAATATTTCCATATCGATACATGCGATATTTTTGTTCCGACAACGGGATAAAAAATGTATGCGAGAAAGCTGCTTTCATTTACAATTTTTATTATTAAATTAAATACAATATCAATATTAAAAAAAAAAAAAAATTAGGAAATTCATTCTCCTTTTTTATGATTTTTCTGACAGATAAAGGTAAATAGAAAAAAATCTTCGAAGTGCATTGCTTGCTTTGAACCACGAAAAGATATACTTCCGAGTTGTATATTCATATGAGAGAAAAAGAAATATAACACAATAAAAGAAAATGAAAGAGTTAAAGTATAACGTAATAAAATATATGATACTATAGTAGTTTAATACACATAGAAATTATACGGAATACATAAAGATATTTATTTTTATCAATCTCACAAACGAGATTCAAGAATAAGATTGGTTGATGAAACGAGAGGAATATGTCTGGGGATCAAATGGTAGCGAGAAAAGGAATCACTTGTTTCTTGAACAGTTCTTTCAAAAAATTAATCTATTTGATCGATGAGTCATAAGACAAGGCAATTCAAGGTTCAGGTGGTTGGTTAGTCAGACTAGAAAAAAAGAACTGAATTGAAGTCATGGATTTACCTCAGTCAGGTTATGTACCAATAAATGATTTTTAGATTCGAAACCCATAAGAAGGGGTAGTGTACGAGAAATCAAATCATATAGAAATGATAGACGTCTTGAACGCCCTGAAAATGCTATGAGGTGTTCGAAAATGGTTGAAGTAGTTGAATAGGAGGATCACTATGACTATAGCCCTTGGGAAATTTACCAAAGACGAAAATGATTTATTTGATATTATGGATGACTGGTTACGGAGGGACCGTTTCGTTTTTGTAGGTTGGTCCGGTCTATTGCTCTTTCCTTGTGCTTATTTCGCGTTAGGAGGTTGGTTTACAGGTACAACCTTTGTAACTTCATGGTATACACATGGATTGGCGAGTTCCTATTTGGAAGGCTGCAACTTCTTAACCGCGGCAGTTTCTACTCCTGCTAATAGTTTAGCACACTCTTTGTTGTTACTATGGGGTCCAGAAGCACAAGGAGATTTTACTCGTTGGTGTCAATTAGGCGGTCTGTGGACTTTTGTTGCTCTCCACGGCGCTTTCGGACTAATAGGTTTCATGTTACGTCAATTTGAACTTGCTCGATCTGTTCAATTGCGACCTTATAATGCAATCGCATTCTCTGCTCCAATTGCTGTTTTTGTTTCTGTATTCCTGATTTATCCGCTAGGTCAGTCTGGTTGGTTCTTTGCGCCCAGTTTTGGTGTCGCAGCTATATTTCGATTCATCCTCTTTTTCCAAGGGTTTCATAATTGGACATTGAACCCATTTCATATGATGGGGGTTGCCGGTGTATTGGGCGCTGCCCTTCTATGCGCTATTCATGGTGCTACCGTAGAAAATACTTTATTTGAAGATGGTGATGGCGCAAATACATTCCGTGCTTTTAACCCAACTCAAGCGGAAGAAACTTATTCAATGGTCACCGCTAACCGCTTTTGGTCCCAAATCTTTGGGGTTGCTTTTTCCAATAAACGTTGGTTACATTTCTTTATGTTATTTGTACCAGTAACTGGTTTATGGATGAGTGCTCTTGGAGTAGTCGGCTTGGCTCTGAACCTACGCGCCTATGACTTCGTTTCTCAGGAAATCCGTGCAGCGGAAGATCCTGAATTTGAGACGTTCTACACCAAAAATATTCTTTTAAATGAAGGCATTCGTGCTTGGATGGCGGCTCAAGATCAGCCTCATGAAAACCTTATATTCCCTGAGGAGGTTCTACCCCGTGGAAACGCTCTTTAATGGAACTTTAGCCTTAGCCGGTCGTGACCAAGAAACCACAGGTTTCGCTTGGTGGGCCGGGAATGCCCGACTTATCAATTTATCCGGTAAATTACTGGGAGCTCATGTAGCCCATGCCGGATTAATCGTATTCTGGGCCGGAGCAATGAACCTATTTGAAGTGGCTCATTTCGTACCAGAAAAGCCCATGTATGAACAAGGATTAATTTTACTTCCCCACCTAGCTACTCTAGGTTGGGGGGTAGGTCCTGGTGGGGAAGTTATAGATACCTTTCCATACTTTGTGTCTGGAGTACTTCACTTAATTTCCTCTGCAGTATTGGGCTTTGGCGGTATTTATCACGCACTTCTGGGACCCGAGACTCTTGAAGAGTCTTTTCCATTCTTCGGTTATGTATGGAAAGATAGAAATAAAATGACTACAATTTTGGGTATTCACTTAATTTTGTTAGGTATAGGTGCTTTTCTTCTAGTATTCAAAGCTATTTATTTTGGAGGCGTATATGATACCTGGGCCCCAGGAGGGGGAGATGTAAGAAAAATTACCAACTTGACCCTTAGCCCAAGCGTCATATTTGGTTATTTACTAAAATCCCCTTTTGGAGGAGAGGGATGGATTGTTAGTGTGGACGATTTGGAAGATATAATTGGAGGGCATGTATGGTTGGGTTCCATTTGTATACTTGGTGGAATCTGGCATATCTTAACCAAACCTTTTGCATGGGCGCGCCGTGCGCTTGTATGGTCTGGGGAGGCTTACTTGTCTTATAGTTTAGGTGCTTTAGCTGTTTTTGGTTTTATTGCTTGTTGCTTTGTTTGGTTCAATAATACCGCTTATCCTAGTGAGTTTTACGGGCCCACTGGACCAGAAGCTTCTCAAGCTCAAGCATTTACTTTTCTGGTTAGAGCCCTTCGTCTTGGGGCTAACGTGGGGTCCGCCCAAGGACCTACCGGTTTAGGTAAATATCTAATGCGTTCTCCGACTGGAGAAGTAATTTTTGGGGGAGAAACTATGCGTTTTTGGGATTTGCGTGCTCCCTGGTTAGAACCCCTAAGGGGTCCCAATGGGTTGGACTTGAGTAGGCTGAAAAAAGACATACAACCTTGGCAAGAACGACGTTCCGCGGAATATATGACTCATGCTCCTTTAGGTTCTTTAAATTCCGTGGGTGGTGTAGCTACCGAGATCAATGCAGTCAATTATGTCTCTCCTAGAAGTTGGTTAGCTACCTCTCATTTTGTTCTCGGATTCTTCCTATTCGTAGGTCATTTATGGCATGCAGGAAGGGCTCGTGCAGCTGCAGCAGGATTTGAAAAAGGAATTGATCGCGATTTTGAACCTGTTCTTTCCATGACTCCTCTTAACTAAGACAGGAGATCTAATTCTAATGCTTGAAGTCAAAATCTATTTGATTTCATCATACATATTTGTTTGGTTGGGTTAGGTCATACGTATTGAAAAAAGTATTCCTTTATTTTCA-TTTTGACTCATTATATATTGAACCCTTTTTTTTCTGTTCTGGCTCGGCTAGGGGGATAGCCGAGCCATTCCCTTTTAGAATACTAATACTGAGCCGGACAAAACCAATAAAATAAAATATATATATATATTCCACGAGCAAAAAAGGAGAGAGAGGGATTCGAACCCTCGATAGTTCTTTGTTTCGAACTATACCGGTTTTCAAGACCGGAGCTATCAACCACTCGGCCACCTCTCCGAGATTATTTCTATTTTATTATTTTTTTTTATTTTCTAACGAATAGAACATGGATATATGAGTTGATACCATTACGACCTATATATATAAAGATATCCGGTGCGATCCTATGGGTCTATATCGATCTGTATATATATAGATAATGATCTGGCGGGCCTCTTTTAATGAAGT-AAAAAAAAAATACCTTTCCCTTGATCTCATGCCTTAATTGTGGTAAAAGGTGCTAATAAGTCATACAGCATTAATAGATTCGTGGTAAAATCCCTCTATGATACGTTTTATTAGAATTTTTGGCTGATACAATTTTTTGGCCGATACCAATAAAGGGATCAAATGGTATATAGTTTCTTTTGTTGATAGATTGGAGGATTAGAAAGATGACTATTGCTTTCCAATTGGCTGTTTTTGCATTAATTGCTACTTCAGCAATCTTACTGATTAGTGTACCTGTTGTATTTGCTTCTCCTGATGGTTGGTCAAATAACAAAAATGTTGTATTTTCCGGTACATCATTATGGATTGGATTAGTCTTTTTGGTGGGTATCCTTAATTCTCTCATCTCTTGAACCTATTTGTTCTATTTAGATCCAAAAATGAAATGATCCCCTCCTAATTCTTTCATTTTCAGGTTGTGAGACACATTAAAATGAAATATAAGTCCCCAAAATGCAAATAAAGAAAAAAAAATGAAAGGGAGGGGTCAAACAAACTTCTTATATTTAACTATTTAAAAATGAAATTAAAAATATATATATTTTATTATTATTAAAATAATGATTATAATTTTAAATTTATATATTCTAATTTCACTATATAGTTATTGTTAACTATATATAGTATTTCTATTAGAATAATATCTAATTTTATACAATTCAAATTTGATATTATTCTAATTAATATTTTTAATAATTTATAAAGAATCTAAATTCATTTTTTAT----TGAAAATAAGAATTTTGCAATTACTCTGAAAAACAAAGGAGTATCTGATCTAACTCTGCACAAATATGGCCCATCCATTGTGTATCAAGAACAAGCGGATATAGTTGAGTGGTAAAATCTCTCTTTGCCAAGGAGAAGATGCGGGTTCGATTCCCGCTATCCGCCCAGGGTAATGGGTTCG-TTTAATAGGATAAAGAATTAAGTATACTTGACAGTGATAGTAGAGTGGTTCTATCCTCTTCACTTCTATACTATTCCCTTCTTTTCCTCCTGCCCACCCCAAAATAAGAAAAAATAGTAATTAATTACTAGTTACCGGAGTCAAACCTCCATTTTTTGTCAAAAAAAATGTTGCGGAGACGGGATTTGAACCCGTGACCTCAAGGTTATGAGCCTTGCGAGCTACCAAGCTGCTCTACCCCGCGACGAAGAGAGGGACTGGGAACTAATGGACAAAGAAGGATTGAGTACACCCCTCTACCATATTGGTACAAATAGAATAGCCTATTTATACAGAATGGTAAAGGGGCTCCTCTATGATCATAGAAATGAATATAAAAAATGAAACGATATTTTAATGCTTACCAACTTGACCTTGTTGCTCCAGGCAACAAACATGCATGAACCATTTCACGAAGTATGTGTCCGGATAACCCAAAGTCTCGATAGTTAGCCCTCGGTCTTCCGGTTGAAAAACAACGTCGATGAAGACGTGTAGGTGCACTATTACGCGGTGGGGATTGTAACTTTCCGTGAATTTCCCATTTCTCACTCAACAATGGAACTTTACCTATTTCTTTTTTGGGGGATCGACGAATCAAATGATATTTTTGTTCCAATTTTTGCCTCTTCTTTTCCCTCTGAATTAAACCTTTTCTTGCCATAATGGTTCGGTTCTTCCTATTAGTATCAATGATAAAAGTCGGATCCTAGATGTAGAAATAGTAGAAATATAAGAAGGCGGACCCCCTTCTGCATCGAAAGAAATGATATTATCGAGGATATAAAATTAACCAAATTTGCCCGATGTAGAGGCAATCAAGAAAGCCGCGTAAGTGAATATATAACCTACAGAAAAATGGGCTAATCCAACCAATCTTGCTTGCACAATGGAAAGAGCTACTGGTTTATCTCTCCATCGAATTAAATTAGCCAAAGGTGTGCGTTCATGAGCCCATGCTAAAGTTTCAATCAATTCTTGCCAATATCCACGCCAGGAAATTAAGAACATAAATCCAGTAGCCCAAACAAGATGTCCAAATAAGAACATCCACGCCCAAACTGATAAACTATTCATACCAAAAGGGTTATATCCGTTGATAAGTTGTGAAGAGTTTAACCATAGATAATCTCTTAACCATCCCATCAAATAAGTGGAAGATTCATTAAACTGTGAAACGTTACCCTGCCATAATGTGATGTGCTTCCAATGCCAATAAAAAGTAACCCATCCAATGGTATTTAACATCCAAAAAACTGCCAAATAAAATGCATCCCAAGCCGAAATATCACAAGTACCGCCTCGTCCCGGACCATCGCAAGGAAAACTATAACCAAAATCCTTTTTATCTGGCATTAACTTGGAACCACGTGCATCTAAAGCACCTTTTACTAAGATCAATGTAGTTGTATGTAAACCTAGAGCAATAGCATGATGAACCAAGAAGTCTCCAGGCCCTATTGTTAAAAATAGTGAATTACTATTCTCATTAATAGCATTTAACCAACCGGGCAACCATATGCTTCGACCCGCGTTGAACGCTGGGCCGCTTGTTGAAGATAAAAGTACATCGAACCCATATAAAGTTTTACCATGAGCAGATTGTATCCATTGGGCAAATATGGGTTCGATCAAGATTTGTTTCTCGGGAGTACCAAAAGCAAGCATGACATCATTATGAACATAAAGTCCCAAAGTATGGAATCCCAAAAAAAGGCTGGCCCAACTTAAATGGGATATGATAGCTTCCTTATGGTCCAACATTCTTGCCAATACATTATCCTCATTTTGTTCCGGATTGTAATCTCTAATAAAAAATATAGCTCCATGAGCAAAAGCTCCTGTCATGATGAATCCTGCAATGTATTGGTGATGCGTATATAACGCGGCTTGAGTAGTAAAGTCTTGTGCTATGAACGCATAAGCAGGTAAAGAGTACATATGTTGAGCTACCAAGGAAGTAATAACCCCTAAAGAGGCTAGAGCAAGGCCTAATTGAAAATGAATCGAATTATTGATTGTGTCATAAAGACCTTTATGTCCACGCCCTAATCGCCCCCCTGGAGGAGTATGTGCTTCTAAAAGATCTTTTATACTGTGCCCAATACCGAAGTTCGTTCTATACATATGACCGGCAACGAGAAAAATAAATGCAATAGCTAAATGATGATGAGCAATATCAGTCAGCCATAAACTCTGCGTTTGCGGATGAAATCCCCCGAGAAGGGTTAGAATGGCAGTTCCTGCGCCTTGGGAGGTACCAAATAAATGACTACCCGAATCGGGGTTTTGAGCATAAAGATTCCACTGACCTGTAAAAAGTGGGCCTAATCCTTGAGGATGCGGCAATACCTCTAAGAAATTATTCCATCGAACGTATTCCCCCCTGGATCCAGGAATAGCGACATGGACTAAATGTCCTGTCCAAGCCAAGGAACTTACTCCGAATAGTCCTGACAAATGATGATTGAGACGAGATTCGGCATTTTTAAACCACGAAACGCTCGGTTTCCATTTCGGTTGTAGGTGTAACCAACCTGCTATTAAAGATATGACAGAAAGAAATAATAGAAAAAGCGCTCCAGTATAAAGATCTCCATTAGTCCGTAACCCGATTGTATACCACCATTGATAAACACCAGAATAAGCGATATTTACTGGTCCAAGAGCACCCCCCCGAGTAAAAGCTTCCACAGCCGGTTGACCAAAATGAGGATCCCAAATTGCATGAGCAATAGGCCTTACATGTAAAGGGTCCTGTACCCATGTCTCAAAATTTCCTTGCCAAGCTACATGAAACAGATTTCCGGAAGTCCACAGAAAAATTATTGCTAATTGCCCAAAATGAGAAGCAAAAATATTCTGATAAAGACGTTCCTCCGTAATATCATCATGACTTTCGAAGTCGTGTGCGGTAGCAATACCAAACCAAATACGGCGAGTAGTGGGGTCCTGAGCTAAGCCTTGGCTAAACCTTGGAAATCTTAATGCCATAATGCCTTTCAAATCCTCCTAGCCATTATCCTACTGCAATAATTCTTGCTAAGAAGAATGCCCATGTTGTGGCAATTCCGCCCAGAAGGTAATGAGCTACTCCTACAGCACGTCCTTGGACAATGCTCAAGGCTCGAGGCTGAATAGCAGGAGCAACTTTTAATTTATTATGAGCCCAAACGATGGATTCAATAAGTTCTTGCCAATAACCACGTCCGCTGAATAGAAACATTAAACTAAAAGCCCATACAAAATGAGCACCTAGGAAAAAGAGGCCATATGCAGATAATGAGGAACCATAAGACTGAATTACCTGGGATGCCTGTGCCCATAAGAAATCGCGGAGCCACCCATTAATAGTAGTGGAACTCTGCGCAAAGTTTCCTCCCGTGATATGAGTTACTACCCCTTGATCACTTATACTACCCCAAACATCTGACTGCATTTTCCAACTGAAATGGAATATTACTACCGAAATTGCATTGTACATCCAGAATAGACCTAAAAAGACATGATCCCAAGCGGATACTTGGCATGTCCCCCCTCTTCCAGGTCCATCACAAGGGAAACGAAAACCGAGATTTGCTTTATCCGGTATCAAACGCGAGCTACGAGCAAATAGAACACCTTTCAGGAGTATCAATACCGTCACATGAATCGTAAATGCATGAATGTGATGTACTAAAAAATCCGCGGTTCCTAATGGAATAGGTAACAAAGCAACCTTTCCGCCCACTGACACTAAATCAGCACCCCCCCAAGTCAAACTGGTGCTTGTTGTTGCACCGGGGGCCGTTGCACCAGGTGCTAAAGCATGGGTGTTTTGTATCCATTGAGCAAAGACGGGTTGTAATTGTATAGCCGTATCTGAAAACATATCTTGGGGACGCCCTAAAGCGCTCATGGTATCATTATGAATATACAAACCAAAACTGTGAAAGCCTAAAAATATACATACCCAGTTGAGGTGTGATATGATTGCATCACGATGCCTAAGTACACGATCTAATAGGTCGTTGTATCGAGTAGTTGGATCATAGTCTCTTACCATAAAAATCGCTGCATGCGCAGCAGCACCAACTATGAGAAATCCACCAATCCACATGTGATGTGTGAACAATGAAAGTTGGGTACCGTAGTCAGTCGCTAGATATGGATAAGGGGGCATCGAATACATATGGTGAGCTACAACAATGGTTAAAGATCCTAACATGGCTAGGTTAATAGATAATTGAGCATGCCATGACGTTGTTAGGATCTCATATAGGCCTTTATGTCCCTGCCCTGTAAATGGACCCTTATGAGCCTCTAAAATATCTTTTATACCATGACCAATGCCCCAGTTGGTCCTATACATGTGACCCGCTATCAGGAAAAGAATTGCAATAGCTAAATGATGGTGTGCAATATCGGTTAACCAGAGACCTCCAGTTACTGGATCTAATCCTCCACGAAAAGTAAGAAAGTCCGCATATTTTGACCAATTCAAGGTGAAAAATGGGGTTGCTCCCTCAGCAAAACTGGGATAAAGTTGAGCCAAAAGATCCCGATTCAAGATAAATTCATGAGGAAGTGGGATCTCTTTAGGATCCACTCCAGCATTTAGAAATTGGTTAATCGGTAAAGATACATGTACTTGATGCCCCGCCCAAGAAAGAGACCCAAGTCCTAGTAGCCCTGCTAAATGGTGATTCAACATAGATTCTACATCTTGGAACCAAGCCAATTTTGGAGCAGCTTTGTGGTAATGGAACCAACCAGCAAAAAGCATTAAAGCTGCAAAGACCAATGCACCAATTGCGGTACAATAGAGTTGTAATTCACTAGTTATTCCAGATGCTCGCCAAATCTGAAAAAAACCGGAGGTTATTTGTATTCCTCGGAAACCGCCGCCTACATCACCATTCAATATTTCTTGGCCCACTATCGGCCAAACCACCTGGGCACTAGGTCCAATGTGAGTAGGATCACTTAACCATGCTTCATAATTGGAAAAACGAGCACCGTGGAAATACATGCCACTCAGCCAAAGAAAGATGATGGAGAGTTGGCCGAAATGGGCACTAAATACTTTTCGGGAGATCTCCTCCAAATCACTAGTATGGCTGTCGAAATCGTGAGCATCAGCATGTAGGTTCCAGATCCAAGTGGTAGTATCAGGCCCTTTAGCTATTGTTCTTGAGAAATGGCCGGGTCTGGCCCATTCCTCGAAAGAAGTTTTTATGGGATCCCTATCTACCAAAATTTTTACTTCTGGTTCCGGCGAACGAATAATCATTGAGTCCTCCTCTTTCCGGACAACATGTACAAAGAGACCCGCCAATAGTTAAGTAATTACTGAACCTATGAGAGATGCTTATACTTAATTCTTTCTCTGCAATCTCCCATCTATCTATTTTTTTAGTTATTCACTAGAGCAATTATGATCTGTAAGTCGATCCGGGGCAAGTGTTCGGATCTATTATGACATAACCAATAGGCGCTCAACGGACCTTTTTAATCTTATAAAAACTTTTTCTGGGCTTTGAATTGATGCAAAAACAATTTTTTTGTGCAACTCCGTGTATTTAGATCTCAATTTTAAGTTTCTAAATGGAACTACTTTATGGCTTACATAAAACATATTACTTATTATATTTAAAATTTACTCTATTCCAAATCGCGCGAGCAGTCATTAGCCATTACTAAACTAAAGGACATCCCAGTATTTCTATTTTTTATAGTTATTTAAGAGTCTCTTTTATTATAGTTTTATTTCTTAGTTTTACTAACAGAAAAAATATATTCTATACTCTATCCGTGTATCGGTTATTCCTACGAAATACCGGACGAAATAGAAAACATCTTAGAAGGGATATAATGAAATTCTTTGATTGGTTCTTTCCGGAGGACCTTCTATTTTGACTGAGGGGAACAAGAAACAAAACAATTTTATTTTATTATAATAATATTATAACAAATATAACTTATTAAACTAATACTAAATTAAATAAAATAATAAATAAACAGAGTGCTCCTATTCGAAACGTCTTGTGATCTTCAACCAATTCTGTGCCTCAATATAATTCCCGGGAGTAAGCGTTATAGCTTGTTTCCAATACTCAGCGGCTTGATCGAACCAAGCCTCCGCAATTTCAGAATTTCCCTGTCGAATGGCCTGTTCTCCCCGGTCGGAATAGGCAGGGAAATTCCTTCCCTTAGAACCGTACTTGAGAGTTTCCTACCTCATACGGCTCAGCAGTCAATTCCTTTGGTGTCCCTTTTTTTAATTCTAATTGAATGAGATTTCTCATGGATCTATCTCATTTTTTTCGAGTTAACCAAAAGAGGTTAAGTAGATGAGTTTCAAACTTTAATTTTGATTAATAGTTGAATCAGTTTTAGTTTTATCTTTTCTCCCACCTTCAGAAGAATAAAACATAGGTCTTTCCGCTATCATTAGAGTTTTCTGAAAGGTAACTATCTCGGTTTCATATATAAATTTATATAGATATAGAATTTTTGAAAAAGTCTTTCTTTGATAAGGAAGAAAAGACTTACTATCTTTGGGATCTGATTCTACACCGCTGCTCAATACCTTAGGGGATCGACTCTATTACATAAGTTGATTCCTAACTTTTATCTCCTATCGTTACATAAGTAAGCAGTTCTTATTGTATCGGACCAAAATCTCACTTAATTGATCTTTACGGTGCTTTTTCTGTCAATTAGACCCTTTCTTTATCCATAGACTAAAGGATCTAGGCATACCTATTACTTCCTACTTCGACTTCTACGAAGTTTCTTTCTTTTTCTTTGCTACAGCTGATAAAAATCGTTGTTTTGGACGATACCTATGATATGTAGAAAGCCTATTTTCGAGTATTTATTCGCGCATTTTTTTTCTCTTTCTTTCCTTTTTTTCTTTCTATAGTGGAGATAGTCGCACGTAATGACAGATCACGGCCATATTATTAAAAGCTTGTGGTAAGAACGGGTTTCGTTCTAGCGCCCTAAAATAATATTCCAAAGCTTTCGTATGTTCTCCGTTCCTTGTATGGATAAGGCCTATGTTATAGAGTATATAACTTCTATCATAGGGATCAATTTCTAGTCGCATAGCTTCATAATAATTCTGTAAAGCTTCCGCATAATTTCCTTCGGATTGAGCTGACATCCGTTACGGTCGTCATTCGATTCAAAGAATCTCCGTTCCAGAACCGTACGTGAGATTTTCATCTCATACGGCTCCTCCTTTTTTGATTTTTATGTGCATAATGAGAAGAATATCTGGAATCAAAAAAGATTGAAATAATTTCATTATGAACCGAAGGGGGCTAGTGTTTTTACAAGAAATTTCTAGCCAACCTTCCTGTAAAAGATCTTTTCTTAACATCAAGTACCTTATAAAAATGATAACTCTAACAATTTCTTTGTCCTTAACACCCCTCAATTTCCAGGAATTAGTCACTTCAACAGTCTTCGATGGTTATACGGGTATCCAAAATACGAACGAGATGGATGTTTGTTGTCCCAACCATTCTTCTTAGTCCCGATCCCGACAAAGAAAAGGTATAATTTCAACAAAGTTTTCGTATTGTTGATTCCTAGGCGTAGTGCTTCTTCCCCTATGCTGCCTATCGGTACTCGTGGAGTAGGGTTGACTTAACCCATAGGATAGGTGTGTAACCTTTCGCTGAATACTAGAATTGATAATTGAAGCATCTGAGGCTGCATTAATCGTGGATACACGACAGAAGGAATTGTTTTATTTACAAACTTCACCTTTACAAAAAGCGTAGATTTATTTCAAATTTGTTTTCATATCCCGAATAATGTATCTTTCTCCGAAGACTGAAAGCAGTAAATAAAAAAATCAAATCGCACCATCTCTGTAATAGGTGAATGCCTCTTTTTCTCCTGAAGTTGTCGGAATTATTCGTAATAAGATATTGGCTACAATTGAAAAGGTCTTATCAATAAAATTTCCATTTATCCGAGATCTAGGCATAGGTAACAATCCATTCTATAATTTTTTTATTTTAACTACCTCTTGCGAGAAAATGATCCCACAAACAAAGGAATTAATTGTACAGTATGAAATAACATAAAAAAGAATCATTAAAAAAAAGATATGACCTTATTCAAATTATTTGTTTTTTTGAAAGGAATCAATAGAAGAAAATTTTGAATCCGATTAGATTCGATTTAATTTAATCCAAATGTAGTTGTCTAAGAATGAAAGGAACTATTCCGATTTCATCGAAGTTGAAGAATCAAAGAATTTATCTTACCGATTAGGCTAATTATAGAAGGTTTAATTGATATGACCCAAAGGTTAAAAAGACTCGAATAATCATTCTATGATGAAAATAGAATAACCATCTGTTTTGTGTTGTGTGCATTACATAGTGGGTATAAACTACAATCAAATAGAAAAATTCCTGGGATGATTCATGAATTTGAAATAGATCCATGGGAGTAAGGAGTTATTATTGAAAGATCTAAAACTGGAAATAAATCTTATAAATTTTATGAATATGGAATCATAGTCTAAAAAAAAATATAATCATGATCTAAAAGAAACGTATCCATTAGAAACATAGTATAAAAATGGATCGATTGATTCGTTCTAATTCATTGATTAAATCTTCTGGTATAAATTGTAATGTAATAAAGAATAAATATTGGAAAAAGACGTGACTTCGCAAAAATGAATAGATATATATTCTATTTTTTTAACAGTTTTCACAAAAAAATGTATCCCCCCCC-TGCCCTTGAAGGAAGGCTTTTTCTTTGCTGAAACGTTTTCTATATTTTTATAGTTAGAATCGACGCTACGTACCTATCAAAAATAGAATATGAAATGACTCACTATTCACCCGGTTTTGGGGCCATAATCATTATGTAGGAAAGATGGCCGAGTGGTTGAAGGCGTAGCATTGGAACTGCTATGTAGGCTTTTGTTTACCGAGGGTTCGAATCCCTCTCTTTCCGTACCTTTCAACCAATTCACCGATCTTATTGACAGCAATGGATCAAAGCAAATAACAATGGATACCATTATTCCTTAGACCTTTCTTTGATTTTGATATAGATTCCTTATTCCTAATTTCTTTAGTACGGAAAATACTGTAAAGAGTGGACAACAGGGAATGCAAATTTCCCTACCGATCCGTGATCCATGATCCTTGAATGGGAGAAAGATCCCCATATCAAATTCCTTACTTTTGTCGGTCTTTTTGCTTAGGCGAAAGAGGGAAAAGGTGTCCGAACCCTTGTTGTTTTATTTTAATTAGGTTTAAGTCTGACGAGAATAATATTCTACAACTAGCAATTCATTTATTTTCAAACCGACCCATTTACTATCTATTATTTGATTGACTAATCCTTTATATTGGAATGGGTGAAAAGTCAAATGTTTTGGTAATTCCTCATCACGAGGGGATGAATCAAGACAATTTTGAATCAGAGCTCTAGATTTTTGTTCATCCCTCGCTGTAATAATATCTTGGGGTTTGCAGCGATAACTTGGTATATCTACTATACGACCATTAACTAAAATATGTCTATGGTTAACTAATTGGCGGGCTTGGGGAATAGTCGAGGCCATACCCAATCGAAAAAGGATGTTATCCAAACGCATTTCAAGTAATTGTAGTAAAACCCGACCCGTTGACCCTTTGGCTTTTCCGGCAATACGAACGTATTTAAGTAATTGTCGTTCTGTAAGACCATAATGAAAACGCAATTTTTGTTTTTCTTCTAAACGAATACGATATTGAGATTTTTTACCGGAACGTGATTGGTTTCTAAGATCGCTTCCGGCTTTAGGCCTTTTACTAGTTAGTCCCGGTAAAGCCCCCAGACGTCGTATTTTTTTGAAACGAGGCCCTCTGTAACGCGACATAAAGACTCCTTATTTTATTGAAATTTCATAAACTTAAATTAAAACTAAACTAAATGATAAATGAAGCGACATCCCCTAGAGTATTTACCACAAAGAATAATTAGATGAATTGGATAAATATCCGGACCGTATTGGATTTGTATATTTATAAAAAAATTAAAGGTTCTTTTCGTGATTTGTTATACAGGGATCTAGCTCCTCTAATTTTTTATTTAGAATTTGAAGTTCCTACGACATAGTAGATCGGTGATTCTTGGAAAAGGGGTATGAAGCTTTTTCAATATTCTTTGATTTCACAATATCAATTATGTAAAAAAATAAAAAAAATAAAGAAAAGCCTGCTATCGGAATCGAACCGATGACCATCGCATTACAAATGCGATGCTCTAACCTCTGAGCTAAGCGGGCTCGCATAACAAAAATTGTACATACATAGGAATTTAGTAAACTACTGGGATCTTAGCTATTAATTGTTCATTCTTAGTTTTCATACCATAATTAATATGAATATAGAATAGAATTTCAAATAAATATTAAATAGTTGAATGAATATATTCTCGAACATAACGATTAATATTCGAAATGGAATCTAATTAGATTAGAATCTTATTCTAATTCTAATCTTACTTATTTATTCTAATTCTAGATAGATTCTAAGATAGATTCTGATTTGAAATAATTCTAATTCTAAATAGTTAGATCAATTAGAAATTAATAGAATAATATAATAAGAAATTTATATTAATAAATTTCTTTTTTTTTAGTCATTTTTAGTTATGTTATAGAGGGTCCGCCTTAACTTAAGGAAATTAAAAAATTAAAGGCTACGAAAATGAAAAAGAGAAGGCCGTAATCCAGATCATAATGAAAGATTCCTCCGCTTTCGTTCGGAAAGATAAAACAAAAAAAAAGAATCGACCGTTCGAGTATCTCAAATTACACGATAAAAATGATATAAAAGAAAGAGGGGCATACATAATCTATATTGGTATATATAATATATATCTATATTGAATTGCGGATACAGAAATGATAGAATCATTTCTGATTGGATCAACTCTGGATCTTCGATAGAGATGAAATGAGATAAACAATAAAAAAATAGGAGTAAACACTTTTCGATATAGGAATTGGTATCTAATAAATTCAAAGATTCCGGCATAAATTAAAGAAAAAGGAAAAAAGCGATGAAGGACATCATAATGAGATCCTAATCTTAAAACAACAAAAAAAAATGGGGGATATGGCGAAATTGGTAGACGCTACGGACTTAATTGGATTGAGCCTTGGTATGGAAACTTACCAAGTGATAACTTTCAAATTCAGAGAAACCCTGGAATTAAAAATGGGCAATCCTGAGCCAAATCCTATTTTACGAAAACAAATAAGGGTTCAGAAGAAAGCGAGAATAAAAAAGGATAGGTGCAGAGACTCAATGGAAGCTGTTCTAACAAGTGGGATTGACTTCTTTACGTTATTACATTAACGTAATCCTTATATCAAAACTACAGAAAGGATAAACCTATATACATACGTATATGTACTGAAATCCTATCTCAAATGATTAATGACGACCCGAATCTTTATTTATTTATA-------GAAATATAAATAAAAATCGAAAGAGTTGTTGTGAATCGATCCAAATTGAAGAAAGAATCGAATATTTATTAATAATTTATCGTACGAGAATAAAGATAGAGTCCCATTCCACACGTCAATACCGACAAGAATGAAATTTATAGGAAGAGGAAAATCCGTCGACTTTAGAAATCGTGAGGGTTCGAGTCCCTCTATCCCAAAAAGGCCCGTTTGATTCCCCAATTATTTAGTCGATCCGCTCTTTTCGTTTCGTTAGCGGTTTAAAATTCGTTATGTTTTTCAATCATTCTACTCTTTTACAAATGGATCTGATTGGGAAATTTTTTTTTTCTTATTACAATATTTGTGATATATATGATACGCGTACAAATGAACATCTTTGAGGAAGGTATCCCCACTTCCAATTTGAATGATTAACAATACATATCATTTCTTGTACTGTTTTAAAACTTATAAAGTTTTCTTTTTGAAGATCCAAGAAATTACAGGGTCTGGATAAAGCTTTGTAAGACTTTTTTTGTCTTTTTAATTGACATAAACTCAAGTTATCTATTAAAATAAGGACGATGCACGGATAATGGTCGGGATAGCTCAGCTGGTAGAGCAGAGGACTGAAAATCCTCGTGTCACCAGTTCAAATCTGGTTCCTGGCACATGATTTATTTGTATGAGTATCCGTTTTACAAATGAATTGATATGGGTCAACATACATATTCATTATAGTCTATATCATGATAGATACTTATCTATCTAGGTGTCTGAGAATATACCCTTTTTATAGAATAGATGAGTAAAGAGTATGTCTATAAAATCTGTAAAAT-AAAAAAAAATTAGATTTGACTTCCTTTTCTTTTTTATTTGTTCATACGGTGTCTCTTACCGTTCAAAAAAAATGTTAATACTTTAGATATTTAATACTTCATACATATTAAAATAGAAAGGTTAAATTAATTGGTTGAAAGACTCAAAGGTATAGTCTCGCGGAGTTGAAAGGTGGGAATAACCAAGATTCATTTCAGATACAGTACAAATAAAATCCAAGCCCTCCTCTCATTTCGTTGTCTTTTCTTTTCATATTCTATTTCTTCATTTCCTCCTATGTGACTTTGTCGAACTCATTTAAGTTTTGTGCGTGGTACATAGTTCATGATGCGAAACTCTTTTAGGTCATCCTAATTGTATTTTTTTATTGTCTTGTTTTTTTTTTATTTATCCTTTTTATTTCTATTTTTTATTGTTTCTATTTTTATATATTATATATTTATTTATTTGAATAGAAACAAT----TTTTTTTTATTCTATTTATTTTGTATTATTTATTTGTATTTGATTTATATTTTATTTTTTATTTAGCCCATTTAGAATAGAATGCGAATGAGACTTCCATTACGTTTGGTCTATAAGAGAACGTACAAACATTATTTGAATACCTGGAGTTGTAGAAGTGAAAATTAGTTTCTTATTATTTAATGAGCATCCTGTATTTCATAAAAATTCGGGGCAATATAATCCTTACGTAAGGGCCATCCTATCCAACTTTCGGGCATTAAGATACGTTTCAGACGTGGATGATTATCATAAAAGATTCCCAACATATCATAAGATTCCCTTTCTTGAAAATCCGCACTTTTCCAAACCCAGAAAACAGACGGAATTCTAGGATTCCACCTTGGGGCAAATACTTTTATACATACCTCTTCTGGTTGATCTATACCATAAGCTATTCTCGTAAGATGATACACACTAGCTAACAGTCCGCCCGGTGCTACATCATAGGCACATTGGGAACGTAAATAATTGTAACCATATACATATAAAATGACAGCAATGGAATGCCAATCCCCAGGCTTTATTTGTAAAGTCTCTATTCCTTGGTAGTCGAAGCCCAAAGATCTATGAACTAACCCATGTTTGGCTAGCCAAGCAGACAAACGACCTTGCATCTTTTTTATCTCTCCCACATTTTGATTTGTATAAAACTTTTATTTGTCTCTATAAGTTAAGTATTTCACATTTACGATGAAATTTATGAAAATTATTGTTTGTTATTATGTAAAATAATGTGAAAAAAAAACCTGCCTAATTCACTAATTCGGGGGAAGATACTGAACTCTTGTTGTATTTGAAAAATATTTCAAGAGGGATCTCTGAAGTCGATGTAGATGGTGGTTGATCGAGTAATCCTCGATCATAATTTCCAGTATGAGTACTTCGTCCAATATAAAACTTGTGGTTGATAGTAAAACACCGACTCCCCTGTTGAGACCTAATTCGATCTTCATAGATTTCTCGAGATAGTTTTTTACGAAGTTTTGTTATAGCATCTATAACTGCCTCCGGTTTAGGTGGACAACCTGGCAAATAGACATCTACAGGAATTAGCTTATCGACCCCCCGAACAGTAGTATAAGAATCGGTACTGAACATACCCCCTGTAATTGTACATGCTCCCATAGCAATAACATATTTTGGTTCAGGCATTTGTTCATATAATCTCACTAAAGAAGGAGCCATTTTCATTGTTACTGTACCCGCAGTTAAAATTAGGTCTGCCTGTCTAGGACTCGATCTTGGTACCAGCCCATAACGGTCAAAGTCGAATCGTGAGCCTATTAATGAAGCAAATTCAATGAAACAACAACTGGTACCATATAGAAGCGGCCACAAACTGGACAGTCTTGACCAATTTGAAAGATCATTTGATGTAGTTGAAATAACTGAATTTTTTTGGGGGGCTGTTCGATCAAGTAAGGGAAACTCAATGGAATTCATAACCGTTTCAATGTTTTTTTTTTTACTTTCTTTATCTTTATTTTTATTGTCTGAATATTCAAGAGCTAAGACCATTCCAATGCTCCTTTTCGCCATGCATAAACTGAACCAACAATTAGGATAAGCACGAAAATGAAAGCTTCTATAAATACAGATATACCCAATACATCAAAACTCATTGCCCATGGATAAAGAAAAACCGTTTCAACATCAAAAACAACAAAAACTAGAGCAAACATATAATACCGAATTCGAAATTGGAGCCAAGCATCACCCATTGGTTCTATTCCCGATTCATAACTAGAAAGTTTCTCCGGCCCTTTGCGAATCGGGGCTAAAACTCCCGAAATCAAAAATGCCAAAATAGGAATAGCACTTGCTATTATTATAAATGCCCAGAAAATATCATATTCGTAAAGTAGAAACATAGACGGACTCCTTGCATGCGGAAAATATGCCGGATTAGTTGATTGGAATTGGAATGAATTGTCAAGCCATCCATAACTCTTTAGTCAAAACAAAACTTCATTTGGATCGAACTGCTTAGTTTCGCCTGTTTGTTTCGGCACGTGTCAACCTTCCGCTCACGATTCATACACTCGAATCCCATTTCTAATATATATATTACTTTTATACTATTTCTATTTATACTAAACTAAGAGTCTCGCGGTTTCACTTCACTTCGGATTTGAATTTTATATAAATTGATTAGAAGGAACTAAAGGATATAAAGAGCTAAAGAAAAGGAATTTTAATTTAAATAGCATTCTAATTGTTTTGTTTAGAATCTATTTTATTAAAAATTAAATTTCTATTATAAATTCATATTCTAAATTGAAATAAAATCTATTTATTTTTATTCTAGTTAGATAGGGCTATACGGACTCGAACCGTAGACCTTCTCGGTAAAACAGATCAAACTAATTATTATCAAAATGATTTGAACCGTTTCAAAGACCCAACATGCATTTTTTTGTGCATTGGGCTCTTTCATAAACTGAAAGAAATATCGGCTAGTCTACCATATTTTTTCTTGACATAAAGATAAAGAGATGGCTCCGTGTGCTCGGATTCATTATTTTGATTCCAATAAAAAGGAGCACTACCAAAGTGTTTCAAAGAAGGATTATCCTGACGTAGGTCTGCTTTTGGCCTAGATTAACTTAAGTTAAATGGAGTATGTCTCTATCGACCCGCTTCCGCTTAACTTAAAGAAGCAAATATGAAACTTCATACACCTTAAAGCTCATAAGATAGGACGAAAAAAGAATTTTTTTGAGGTCTTGATACTCATTATGCCTAGCATTGAATAGATGGGATATTCACCTTATCAATATCTCAAACCAACGCAAAGGTGGGTTCCATTTATTTGGTACCGAACCTAAATGTAAATGGACGCCCGGATTGAACCGAACCTTTTGTCAGGCTGTTGTTCTCTTGTTTTATTCCCGAAAACATAGAGTAAGACATCTATTTATCAATAAAATCAAATATTTTGATTCCATGACGGACTTCTCTGAAAAACATTGGCGCGCGTGTAAACGAGGTGCTCTACCAACTGAGCTATAGCCCTTGTGCTTGTTCTAGTTATACATATTTTATCATGTAGATAATTTATTGTCAAGATGAATATTACATGATCCAACAGCCGATTTTTTGTGATCTCTTTGATTGGTATTGCCTATGAGTAATATTTCATTTATAATCCATCGATGTCATAGGACCCATTTTTTTCTCTTTGTGATGATAAATGACCTACTTAACTCAGTGGTTAGAGTATTGCTTTCATACGGCGGGAGTCATTGGTTCAAATCCAATAGTAGGTATATCTTATTAGATACCAGAGTCAAGGGTATGGTATCTAATAAGTTTTTCTACTCATCTTCTTTTATTGATTTTGTATCTTTTCCATCCTACTTTATTTCTCTATATTGAAATTGGTTTGTCGTTGCATTAGAATTCAATTACACTTGATTGCATTTGATTCTATCCAATAGGCATAATCACCAAAACAAACTAGTTACGAAATCATATTAAGAGCCTCCACTCGTGTCCTAGCTCGTCTGAGAGCTAGATTTGCCTCAATTGTTTGTCTCTTGCCTTCAGCTTTACTCAAGTTAGCTTCCGCTACTTCAAGAGTTTGCTGAGCTTCTTGTGGATCAATGTCACTACCCTTTTCCGCATCATTTACTAAAACAGTGATCTCATTATTACCTATTCGAGCGAAACCGCCCATCAGAGCCATCGTTAGCCATTGGTCAGTAAGGCGTATTCTCAAAATACCTATATCTACAGCCGTGGCAATAGGCGCGTGATTGGGTAATATGCCAATTTGTCCACTATTAGTAGATAAAATTATTTCTTTAACTTCTGAATCCCAAACAATCCGATTCGGGGTCAATACACAAAGATTTAAGGTCATTGCTTCAATTTGCTCTCCATTTCTAAGTTTGTAGCCTTCGCAGTAGCTTCATCGATGTTACCTACCAAATAAAAAGCCTGTTCAGGAAGACCATCTAATTCTCCGGAAAGGATCAATTTAAACCCTCTAATGGTTTCTGATAGACCAACATATTTTCCCGGGGACCCCGTAAATACTTCTGCTACGAAAAAAGGTTGTGATAAGAAACGCTCAATTTTTCGTGCTCTTGCTACGGTTAAGCGATCCTCTTCGGATAATTCGTCCAATCCAAGGATAGCTATAATGTCCTGAAGTTCTTTGTACCGCTGTAAAGTTTGTTTAACTCTTTGCGCAGTTTCATAATGTTCTTCACCAACGATCCGAGGTTGGAGCATAGTTGAAGTTGAATCTAAAGGATCGACTGCTGGATAGATACCTTTGGCAGCTAATCCTCTTGATAGTACGGTAGTAGCATCTAAATGTGCAAATGTCGTGGCAGGAGCAGGATCGGTCAAATCGTCCGCAGGCACATAAACTGCTTGAATAGAAGTTATGGATCCTTCTTTGGTAGAAGTAATTCTTTCTTGTAAAGAACCCATTTCGGTACTAAGGGTGGGTTGATAACCCACAGCGGAAGGCATTCTACCCAATAAGGCGGATACTTCGGATCCTGCTTGAACGAAACGGAAGATATTGTCGATAAATAGAAGTACGTCTTGTTCATTAACATCTCGGAAATATTCTGCCATGGTTAGGGCAGTTAAACCAACTCTCATACGAGCTCCAGGCGGTTCATTCATCTGACCATATACTAGAGCGACTTTCGATTCTGCAATATTTTGTTCATTAATTACTCCAGATTCTTTCATTTCCATGTAAAGATCATTTCCTTCACGAGTACGTTCACCTACTCCGCCAAATACAGATACACCCCCATGAGCTTTGGCAATGTTGTTGATCAATTCCATAATGAGTACTGTTTTACCCACTCCAGCTCCCCCGAATAGTCCTATTTTTCCTCCACGGCGATAAGGGGCTAAAAGATCTACTACTTTAATTCCTGTTTCAAAAATAGATAATTTTGTATCTAACTGTATAAAAGCAGGCGCAGATCTATGAATAGGGGATGTTGTGCGAGTATCTACAGGACCTAAATTGTCAACGGGCTCTCCAAGCACGTTGAAAATTCGTCCTAAAGTCGCTCCGCCGACCGGAACGCTTAAAGGAGCTCCCGTGTCAATCACTTCCATTCCTCTCATTAGACCATCTGTAGCACTCATAGCTACAGCTCTAACTCGATTATTTCCTAATAATTGTTGTACTTCACAAGTCACATTAATTTGTTGACCGGCAGTATCTCGACCCTTAACTACCAGAGCGTTGTAAATATTAGGCATTTTCCGGGGGGGGAAAGTTACATCCAGTACCGGACCGATGATTTGAGCTATACGTCCCAAGTTTTTTTTTTCAAGCGCGGAAACCCCAGGATCAGAAGTAGTAGGATTTATTCTCATAATAAAATATAATATGTCGAAATTTTTTTTGCGAAAATTATTGAAAT--AAAAAAAATGTTCGATAGAAAAGCAAGTTGATCGGTTAATTCAATAATAATTCCATAATAAATGGGGTTTCGCACTGCACTAGATTTCGTTGGTACCATCCAATCGAATCCAATTCAATTGTTTATTTATTCAATTTCAATGAGTTAATTTTCAAGTTCAACCAACTCATTTTCAAAATCTCAGGCGGATCAATAAAAGTCTTGAGAAAGTCTTTCATTTGACTATCATTATGGACAATATCATCCATATTATTTATCGAATTCGAACCGGAACTCTATTTCTATTTACGATTCATTTTTTCTATCTTATTGGTGCCCTTATCTCATTTCTTAGTTAATATTTCAGCCTATCGATTTATGCCTAGCCTATTTTTTTTTACCTATACCCTTTAGTTTTATGCTTTTCATGGACGAACTCCTCATATTTTCACATCTAGGATTTACATATACAACATATATCACTGTCAAGAGTTAATTTCTTATTATTTAGATATTCCAATGTAAGAGATTAGAAACTTGAGAAAACAAGGATTGGGTTGCGCCATACATATGAAAGAGTATACAATAATGGTGTATTTGGCGAATCAAATATCATGGTCTAATAACGAACCATTCTAATTAGTTGATAATTTTTTGAAAGGATTCCTTGAAAGGTTTCATTAACTCCTAATTCATGTCGAGTAGACCTTGTTGTTGCGAAAATTCTTAATTCATGAGTTGTAGGGAGGGACTTATGTCACCACAAACAGAGACTAAAGCAAGTGTTGGATTCAAAGCTGGTGTTAAAGATTATAAATTGACTTATTATACTCCTGACTATCAAACCAAAGATACTGATATCTTGGCAGCCTTCCGAGTAACTCCTCAACCTGGAGTTCCGCCGGAGGAAGCAGGGGCCGCGGTAGCTGCTGAATCTTCCACTGGGACATGGACAACTGTGTGGACTGACGGGCTTACCAGTCTTGATCGTTACAAAGGACGATGCTACCACATCGAGCCGGTTGCTGGAGAAGAAAATCAATTTATTGCTTATGTAGCTTACCCCTTAGACCTCTTTGAAGAAGGTTCTGTTACTAACATGTTTACTTCCATTGTGGGTAATGTATTTGGATTCAAGGCCCTGCGCGCTCTACGTCTGGAGGATTTGCGAATCCCTACTTCTTATTCTAAAACTTTCCAAGGTCCGCCTCATGGCATCCAAGTTGAGAGGGATAAATTAAACAAGTATGGCCGCCCCCTATTAGGATGTACTATTAAACCTAAATTGGGATTATCCGCTAAGAATTACGGTAGAGCAGTTTATGAATGTCTCCGCGGTGGGCTTGATTTTACCAAAGATGATGAGAACGTTAATTCCCAACCATTTATGCGTTGGAGAGACCGTTTCCTATTTTGTGCCGAAGCAATTTATAAAGCGCAGGCTGAAACAGGTGAAATCAAGGGGCATTACTTGAATGCTACTGCAGGTACATGCGAAGAAATGATCAAAAGGGCTGTATTTGCCAGAGAACTGGGAGCTCCTATCGTAATGCATGACTACTTAACCGGGGGGTTCACTGCAAATACTAGCTTGGCTCATTATTGCCGAGATAATGGTCTACTTCTTCACATCCATCGTGCAATGCATGCAGTTATTGATCGACAGAAGAATCATGGTATACACTTTCGTGTACTAGCTAAAGCATTACGTATGTCTGGTGGAGATCATATTCATGCCGGTACCGTAGTAGGTAAACTTGAAGGGGAAAGAGAAATCACTTTAGGCTTTGTTGATTTACTACGTGATGATTATATTGAAAAAGATCGAAGCCGCGGTATTTATTTCACTCAAGATTGGGTCTCTTTACCAGGTGTTCTGCCCGTGGCTTCAGGGGGTATTCACGTTTGGCATATGCCTGCTCTGACCGAAATCTTTGGAGATGATTCCGTACTACAATTTGGCGGAGGAACTTTGGGGCACCCTTGGGGAAATGCACCTGGTGCCGTAGCTAATCGAGTAGCTCTAGAAGCATGTGTACAAGCTCGTAATGAGGGACGTGATCTTGCTCGTGAGGGTAATGAAATTATTCGTGAGGCTGCTAAATGGAGTCCTGAGCTAGCTGCTGCTTGTGAAGTATGGAAAGAGATCAAATTTGAATTCCCAGCAATGGATACTTTGTAATCCAGTAATTACCGCTCGTTCTCTTAATTGAATTGTAATTAAACTCGGCCCAATCTTTTACTAAAAAAAGGATTGAGCCGAATACAAAACAAAGATACTATGTATCTATTTTACAGATACATACTTATCTAGATATACGTATACAAGATCTTAAATAAA-----TATAAAACGAAACAACTTAAGCGTTTCTATTGTTGTGTTAGGTCCACAATTAATTCTATGGATCCTAAGGGTTGGTTGGTATCTTCTTTTATATCCCGTAGTTTCCGATCATGGATCGAGTCATATATGAGAGCTTCTTCTACCCATCCCGTATATTGTCCCTTTCGTTCTGTGTTGGACTAGAACCTTATTAGTAGACGAGATTTTACGAAAAACGTTCTTTCTTTTTCATAGGTTATTTCTTTTTTCGATTTGAAATAGCTAGTGATCCCCCCGCGTGATCAAATTCAAATCGAAAAAAGAAATAATTGAAATAATTAAACAACACCTACTTGTTTTTTTTGTTAATAGAACCCTAGTGATTGTATTTGGATGCGTATTAGGATAGTAAATGAAATATTCAAATGATTTTTTATCGAATGACTATTCATCTATTGTATTTTTCATGTAAATATGTGCAACAAGGCTTTATGGAAAAAGGGTGGTTCAACTCGATGTTGTCCAAAAAAAAGGAGTTAGAATACGGGTATGGGCTAAGTAAATCAATGGGCAGCCTTGGTTCTATTGAAAATACCAGTGTAAGTGAAGACCCGATTAGAAATGATATAGATAAAAACACTCTTAGTGGGAGCGATAGTGACAATTCTAGTTACAGTAATGTTGATCATTTAGTCGGCGTTAGAGACATTCATAATTTCGTACCTGATGATACTTTTTTAGTTAGGG---ATAATAGGGACAGTTATTTCATATGTTTTGATATTGAAAATAAAATTTTTGAGATTGACAATGCTCATTCTTTTCTAAGTGAACTAGAAAGCTCTTTTTCTAATTCTCGGAATTTTTGTTATCTAAATAGTGTATCTAATAGTGATGATCCCCACTATGATCCTTACATATATGATACTAAATATAGTTGGAATAAACACATTACTAGCTGTATTGACAGCTATTTTCGTTCTCAAATTTGTATTGATAGTTACATTTTAAGTGGTATTGTCAATTACAATGACAATTACATTTCTAGTTACATTTTTGATGAAAGCAGAAATAGTAGTGAAACCCAGAGTTCAAGTATAAAAACGAGTCCGGCTGGTAGTGAGTTAACTATAACAGAAACGGAAAATTCTAATGATCTAGATTTTACTCAAAAATATAGGCATTTATGGGTTCAATGCGAAAATTGTTATGGATTAAATTATAAGAAATTTTTGAAATCAAAAATGAATATTTGCGAACACTGTGGACATCATTTGAAAATGAGTAGTTCAGATAGAATAGAACTTTTGATTGATCCAGGTACTTGGGTTCCTATGGATGAAGATATGGTCTCTGTGGATACCATTGAATTTCCGTTGGAAGAGGAATCTTACAAAGATCGTATTGATTCTTATCAAAGAAAAACAGGATTAACTGAGGCTGTTCAAACAGGCACAGGTCAACTAAACGGTATTCCCATAGCAATTGGGGTTATGGATTTTCAGTTTATGGGGGGTAGTATGGGCTCCGTAGTTGGCGAGAAGATCACTCGTTTGATCGAATATGCTACCAATCGGTTTTTGCCTCTTATTCTAGTGTGTGCTTCCGGAGGAGCACGCATGCAAGAAGGAAGTTTGAGCTTGATGCAAATGGCTAAAATAGCTTCCGCTTTATATGATTATCAATCAAAGAAAAAGTTATTCTATGTATCAATCCTTACATCTCCTACTACTGGTGGGGTGACAGCCAGCTTTGGTATGTTGGGCGATATCATTATTGCCGAACCCAATGCCTACATTGCATTTGCGGGTAAAAGAGTAATTGAACAAACATTGAATACGACAGTACCTGAGGGCTCACAAACGGCTGAATATTTATTCCATAAGGGCCAATTCGACCTAATCGTACCACGTAATCTTTTAAAAGACGTTCTGAGTGAGTTATTTCAGCTCCACGCTTTCTTTTCTCTGAATCAAAATTCAATCAAGTGGATCCTTAATAAAAAAAATATATTAATTAATCAAAATATAAATTATTATTTTTTTTAAAACGAGTAGTTATTTAGTTTATAGAAATCAAAGCCAAAATCCATTCTACGGATTTTGGCTTGGTAGCATTTGATAACATAAGATTTAATTGTAAAAATAATTATGCGGATCATTTTTTTTTACCGACATTCCCGATTACTAATCAGTAAAAACCTCTATCAAAAAAAAAAAGAATGCATTCCTTCTTCCGCTAAATTAAAATTAGGCAAGGAGAATAAAGCGAATTTCACGTTCTCTTCTTATGTATATATAATTCAAATATAGAAAATTTAAAAGTGAAAAGTACAGAATCTTGCATCTTTCGATATTTTTTTAGAATCCCCAGTTTTACTAAGACTCCCTATTCCCGGATCGGATTGTAACAAATTTTTCAGGAAGTTGTAAGAAACTCTTTCTTTATTTTATTCCATTTTATGAAATTCAAATTATAAGACAAAAACAAGATAATAAAAAAATTATCATATATATATTTCATGTAGAAAGATGAAAAATTATATTTATTTAGTTTGACATTTTGCACTTATTTTATTATATTTATATATTTTTTATTATATCACATATATTAGATATGCTTAGTATAATTCTATATGAATTATAAATAATGATTATAAGATACCTTTATAACAATATAAATAACAATATAACAATAACAGGTAAAAATAGTAAATCCAGGTATCCATTTTATGACAAATTTACCCTCTTTTTTTGTGCCTTTCGTGGGCCTAATATTGCCGGCAATTGCGATGGCTTCTTTATCTCTTCATATTCAAAAAAACAAGATTTTTTAGATATCGATATGATGGGGCTAAATCTCATCTATTTTGTTTTTTTTTTTCAAGATTTAGGCTTAGACCATAACACAGATATCTATTTCTTAGAATAAAATATGTGATGTGGTTTCCCCCGAACATAAAGAAACTATTATTGTTATTCGTGTGTAAACATGATATATGAGTAAATAAATTATAGCTATTTGCAACGAAATCAAATCGGGATCGGGGCGAATGCCTTAAATGTAAAGTGAATATATCTATATGTATGTGGATATCTATAGGAAATCATACGAAATGGATATTATTATTTTATATCTAACCAATTCGATGAATTACTCCTAAAATAAAAGTTCACATCAGAATAGTGCTAGTTGATGAGAGTTATTTCGGAAACACACGTCAAATTAATTTGGGTTATTCTCTCAATTTCAATAAAATGCAACTAGATCTAGTATGAATTGGCGATCAGAACATATATGGATAGAACTTATAGCAGGGTCTCGAAAAACAAGTAATTTCTGCTGGGCCTTTATCCTTTTTTTAGGTTCATTAGGGTTTTTATTAGTTGGAATTTCCAGTTATCTTGGTAGAAATTTGATATCTTTATTTCCGCCTACGCAAATCATTTTTTTTCCACAGGGGATCGTGATGTCTTTCTACGGAATTGCGGGTCTCTTTATTAGCTCTTATTTGTGGTGCACAATTTCGTGGAATGTAGGTAGTGGTTATGATCGGTTCGATAGAAAAGAAGGAATAGTGTGTATTTTTCGTTGGGGATTTCCTGGAAAAAATCGTCGCATCTTCCTCCAATTCTTTATGAAAGACGTCCAGTCCATCAGAATAGAAGTGAAAGAGGGTATTTATGCTCGTCGTGTCCTTTATATGGAAATCAGAGGCCATGGCGCTATTCCTTTGACTCGTACTGATGAGAATTTGACTCCACGAGAACTTGAGCAAAAAGCTGCTGAATTGGCTTATTTCTTGCGTGTACCAATTGAAGTATTTTAAAAAATGAATTGAAACTGAAATGAAAAGAATGAATGCTTTTTTTTTTTTCAATAGAGAGATTATATCTTGTAGATTCTCTTTTTTTTGTTTTGTCAATCAATTTTTCTTTTTATCCCTTTTTGTACTTCTTAATTACCAAACGATTGGGATGCTTATAACGATAGCTTTTTTGTCTTGTTTTGGTAGTAATTTTTTTTATCAGAATCACAATATTCTTCAGAAAATTCTCTCAATTATTCCCGGACTATGCGTCGTTTTTTTT-AAAAAATTGGATATTTTGATAGAAAGAGAGTTCTTTCGTTTCAAAATCTGAATAATATTTGTTACTTGAAGGGGCTCTTTCATGCATTTCTTTATTGAAAGGGGTCACTCTCTTCGAATTTTAGCAAGTGATAGATTTGGAAACAATCTCTTTATTCGAAGTGGATTCTTTTTTATTCCATTTCTGTATTATTTATAAATTCAAGTACTAACCGCTGAATCATACACAAAAAAGCGGGGAATAGATTCGTGGGCTCGATAACTTGTAATAGAACTGATCCTTGATAGGAATATTAGTTAGTATCGTATAGCGTCAACGAATGGGGTGAGTTCATTAAAAATTCAAAGACGAAAAAATGGCAAAAAAGAAAGCATTCATTCCCCTTCTATATCTTGCATCTATAGTATTTTTGCCCTGGTGGATCTCTCTCTCAGTTACTAAAAGTCTGGAATCTTGGGTTACTAATTGGTGGGATACTAGGCAATCCGAAATTTTTTTGAATGATATTCAAGAAAAGAGTATTCTAAAAAAATTCATAGAATTAGAGGAACTCTTATTCTTGGACGAAATGATAAAGGAATACCCGGGAACACATCTAGAAAAGCTTCGTATCGGAATCTACAACGAAACGATCCAATTGATCAAGATGCACAATGAAGATTGTATCCATACGATTTTGCACTTCTCGACAAATATGATCTGTTTCGTTATTCTAAGTGGTTATTCTATGCTAGGTAATGAAGAACTTGTTATTCTTAACTATTGGGTTCAAGAATTTCTATATAACTTAAGCGACACAATCAAAGCCTTTTCCATTCTTTTAGTAACTGATTTATGTATAGGGTTCCATTCGCCCCACGGTTGGGAACTAATGATTGGATCTGTCTACAAAGATTTTGGATTTGCTCATAATGATCAAATTATATCCGGTCTTGTTTCTACCTTTCCGGTCATTCTAGATACAATTTTAAAATATTTGATTTTCCGTTATTTAAATCGTGTATCTCCCTCACTTGTAGTGATTTATCATTCAATGAATGACTGAAAAATGATTCACTGATCCAATTAGAATGGTTGGTTGTTACTTTGTACATAAGCAAAACATTCAAAACTGTACTTATTCTTTTTACTCATACAAGGGATTCGATTCCTCCTATATTCTATTCCATTACAATAAAATTCTTTTAGTACATAGCAGAATCATAGATAGGGAACTATACTAGACTAAGAACCTACCTAATTTTATTGTATAAATTTTCGATACCAATGATTGGACCATGCAAACTATAAATACCCTTTTTTCTTGGATAAAGGAAGAGATTACTCGATCCATTTCCGTATCGCTCATGATATATATAATAACTGGGGCACCCATTTCAAATGCCTATCCCATTTTTGCACAGCAGGGTTATGAAAATCCACGCGAAGCGACCGGCCGTATTGTATGTGCCAATTGCCATTTAGCTAATAAACCCGTGGATATTGAGGTTCCACAGGCGGTACTTCCTGATACTGTATTTGAAGCGGTTGTTCGAATTCCTTATGATATGCAATTAAAACAAGTTCTTGCTAATGGTAAAAAGGGGGCTTTGAATGTGGGGGCTGTTCTTATTTTACCTGAAGGGTTTGAATTAGCCCCCCCCGATCGTATTTCGCCCGAGATTAAAGAAAAGATGGGCAATCTGTCTTTTCAGAACTACCGCCCGACTAAAAAAAATATTCTTGTGATAGGTCCTGTTCCTGGTCAGAAATATAGCGAAATCACCTTTCCTATTCTTTCCCCGGACCCCACTACTAAAAAAGATGTTCACTTCTTAAAATATCCCATATACGTAGGCGGGAACAGGGGAAGGGGTCAGATTTATCCCGACGGTAGCAAGAGTAACAATAATGTTTATAATGCTACAGCAGCGGGTATAGTAAGCAAAATCATACGAAAAGAAAAAGGAGGATACGAAATAACCATAGTGGATGCATCGGATGGGCGTCAAGTGGTGGATATTATCCCCCCTGGACCTGAACTTCTTGTTTCAGAAGGAGAATCCGTCCAACTTGATCAACCATTAACGAGTAATCCTAATGTAGGCGGATTTGGTCAGGGGGATGCGGAAATAGTACTTCAAGATCCATTACGTGTCCAAGGCCTTTTGTTTTTCTTGGCATCCGTTATTTTAGCACAAATATTTTTGGTTCTTAAAAAGAAACAGTTTGAGAAGGTTCAATTGTCCGAAATGAATTTCTAGATCCTTGGATTTATTAACATAAAGTTTGTAAAAAGAACTAAATTTGTATTGGCAATTAATAATTATGTATAATCAAAAAAATTATTAAGAGCCTTTTTCTTTTCTACTAGAGTTTGGTAATTACTTGTACCGCCTAGTCATAGTATGTATATTGTGAAGAGGACCACTTGACTTTAACTCTTCTTTGTTTTTTTTTTT-CAATCAATCCAAATTAGAGTGGTATGGTTATGTCATTATTGTCATATTTAAATGACATAGAATCTATTGATAGTTTTGTATTCGAATAAAATAAAATTCGACTAGATACTAAACATAAGATAAGTAAGTGGATAATATAAAAAAAGGTAGAAAGGAGGGGAACAAGGGATTATAGGAGGGTTTATTCGTCTTCCCAGCCTTCGATACAAGAAAAAGAATTTTACATACCTTTCTTGTATCTTGTATCGAAATAATAAGGTCTTGTGTCGAAATACTAATGATTTTAGGTTTTGATCCCATTTGTCAAAGATCCTTTTTTTAGTTTCAAATTTTTCCAGGGTTAGAACCCTGAATTTATAATTCAATGGAAATTTTTATTAAATACAAATACTAAAAAAAAAAAAAT---AGAGTAAGGTTTTATTAGTATAGAAAAAATTTTCATGATATCTGATCAATAGATATATATATTGTTATAGTTTGATTGTGTCCGCAAAAGAGGGATGGGATTTAATGGAGCGATTCCTTCTTTCTTTAAATTTTGAAAGTATCGACAAATACTATCGAGGAACAGATGTTCTGCATCAATCAATGAAGTTAGTTTTTTCAAAAACATCATCAGAAAGAAATGAAATGGGGTTTTTTCAAACATCCTAAAAGGGTGATTTATTTTTTTCATTTATACGAATAAAAGATTCTGATCATTAAGAACTCAACGGGACCTAACCCCTCTTTATTTATCTGATTCGAGGGAGATCCCGTTGAGTTCTTACGCTTTCATGTCTATAACTCAATGCATCCGATTACTACAGGGATGAACCCAATCCGGAATATGAACCATAAAAGAAAATACCGATTAAACCAATCACAAGAATACCCGTTACAGTGCCTATTATCCAAAGAGGAATCCTTCCAGTAGTATCGGCCATTTGTCCCGCGTACCTCCAAATTTCATCAAGTGGTCATGCTATAGACATAAACAGTCATAGATAATTATGATATGATATCCTTCCGAATGGGATAAGAGAATTTCTATTATTCTGTTGTTTACTATTCTCTTTGCTTCTCTTAATTGAAGAAATAATTGGAAAATAAAACAGCAAGTACAAAAATGAGTAATAACCCCCAGTAGAGACTGGTACGATTCAATTCAACACTTTGTTCGTTCGGGTTTGATTGTGTCATAGATCTATAATTCGAATTAGGTTTATCGTTGTATGAACTGCATTGCTGATATTGACCCCAAAAAAGAAACGGTAGGTACAGCTAATCCGTGAACAGCCAACCATCGCACTGTAAAAATGGGATAGGTTCTATCTATGGTCATTGGGGCCTCCTAAAAAGATCTACTAAATCCATCGAGTTGTTCCAAAGGATCAAAACGGCCAGTTATTAATGGAATTCCTTGTCGACTCTCTGTAAAATACTCGTTTGGACGAGGGCTTCCAAATACATCGTAAGCTAAACCCGTGCTGACGAATAACCAACCCGCAATGAAAAGGGAAGGTATAGTAATGCTATGAATGACCCAGTATCGAATACTGGTAATAATATCAGCAAAAGAACGTTCTCCTGTGCTTCCAGACATGCCGAGCTCCACGTATTCTTGTACAGTCAAAAAGGGGATCGATTCCGTAAAAGATGAGATCAGTAAATGGGAATTCACTGAAATTGAATCTTTGTGAGATCGTCAATAGGGTACCAAGGGTGTCTTTAGAGTATACCGAATCAGTATAGCTATCCTTCTTCTGACACAGCAACGCAATTTCACAATTAGTATCTAAATGGAGTGCTAGAGACTTTCTTTTTTCTTTTATTGTTGCCTGTCGATGTAGTATTCTATACTATTCAATAAAAAAATTTTCAAATTCCTGTAGTAGTATAAGGGTTCTCTCCATTATCGGCTTCGGATTAGAAACTGAAGATCAGATAAAATGTGAATACAACGGGTTGCTTTCAAATAATTCGCGAGTGGGATTATCATATTCCATTCTCCTACACCTACAATTCAATTAGATACAAAATATAAAAATATTCTTTCTTTTTGTGTTTGTAGAAGATGTTTTTTGTTGGAACCCCCCCCCCCCCTTTTTTTTTCATTTTTAAGGAATTGGTTAGTTGTCCAGTAAGAAGTAAGACTAGCCCATAGTCTTCCACGAAAGAAAGAGAACAAAGAAGAAAATAATCAATATTCGCGATGCACGCATTGTTGTATTAGAACCAAAAGGCCGTTCTTGATCGAATTATAATTATAAAGGGACGGGGGGCTCTCTAATTTAAGATATGTAAAGAAAAAATGTATAAGTTTCGCATGATCTAATCGTGCGAAACTCTTTTTCTTCTCATTAGAGATATTATGAGAATGAACCTACTACTGAATCTAATGAGGTCAAATCAAATTAAAGTAAAAAAGAAAGGGAAAGTAATAAAGTAAAGTTAAAGTAAAAAAAGGGAGATTCTAGTATAATATAAGGTCATTCTTTGTTCGAAAATACACAATGTATTCGATACAATAATAAAAAAAAGATCAAAATCAAAATAGAAATGATTTTCCAATTTTAAAGCGATTCAATTTCATTTTTTGAATGAAGTTACACAACAGAGTTTTTTATTATTTCTAATTATTATTAATTATAATATATAATATTAGTATAAGAAAGTTTTTAAATTTGTTGATTGGGAATTAGGGGATGCTCAGATATCACAGATGATGAATTGATTTCTTACCTATGTCACTCCCATTTTTTTATTACTGTTTAGAAGGATGGATGAATCAAAAACTTTCAATTGAAAGAATAAGTGGAATTGGTCTTTTTGCTTATTTTTGTTTGTATCTTTCAAAAATTTGAATTTAGGGAAGTGCTTTCTAAACATATGTATAAAAACCATATTTCATTTAGCCTCTTTATGCTTACTATAACTAGTTATTTCGGTTTTCTACTAGCGGTTTTAACTATAACCTCAGCTCTATTTATCGGGTTGAACAAGATACGACTTATTTGAAATTAATTGAACAAACGATTCATAAAAAAACGAAATCTTTCTGTGTTATTCCATATATTCTATAGTTTCTTAAGTTTATTACCGTGTCAATTTCCAATTTTTGGTCATTGAGATTCATGGACAATATGAATTAATAGTTAAGAATAGATATTACCTCTCCTTTTCCTCTTTCAAACAAATTGAAATGATTGAAGTTTTTCTATTTGGAATTGTCTTAGGTCTAATTCCTATTACTTTGGCTGGATTATTTGTAACCGCATATTTACAATACAGACGCGGTGATCAGTTGGACCTTTAATTAATTAATAGCTCTTTTTTTGATTGACCCCTACTTGCTTTATTTTAATACATAGGGCAGGGGTCAAATTGAAATTGCTGTTCAATTATTTCATTTCAGTGTAATTTTCGACCTAAGAATAACAAGAATGGGATCACGCTCTGTAGGATTTGAACCTACGACATCGGGTTTTGGAGACCCGCGTTCTACCGAACTGAACTAAGAGCGCTTTATTATCACACTAAATATTTTGTAAGTAACCCTAATATATTATATTTTTGCATGCGTATCCTATTCTATAGTAGAATAGAGTCAAATGAAAGATTGATCATGTTATGATGCCCAATTTAATCGATTTCAATTGATCCCTCGTTACGATTCCTGCTCATAATATAAGTAATAGAATAGGTAGGGATGACAGGATTTGAACCCGTGACATTTTGTACCCAAAACAAACGCGCTACCAAGCTGCGCTACATCCCTTTCAATTGGGTTACAGTGTCATTGTAGAGAATACCCGTATTGTTTTCCACATCTTTATTTACTCCATTTCTATACAAAAATTATCTTGTCATTTCTTCTTTTTGATCTCATATCATAGAACTATAATTAATTAATTATAATAAACTACTTCTATGCGTTACGTATAATGAAACCCGCTGTAAAAAAAAATATTTTGGGGAAATGCTGGTACAGAAAAGGGCACGTTTTTTTTAAGAAAAGGAATATTCTACTGAATCGTTGTACATTTCAATTTGAATTAGGGATTCCGCGGACAAATACAAGCGATCATTAACTCCATATATGTCTGGTCATATATGTATTACAAATTCCAATAAAGAAGGAGGATTTCAAATAAAATGCGAGATCTAAAAACATATCTCTCCGTGGCGCCGGTAGTAAGTACTATATGGTTCGGGTTTTTAGCAGGTCTATTGATAGAGATCAATCGTTTATTTCCGGATGCGCTGATATTCCCCTTTTTTTCATTCTAGTTAGTAACATGGGAAGTGGTGAAGAAGATTAGGGATTTAATAAAATCTCTGTGACTAATCCCTCCCCTTCCCATCTTTAATTTTAGAATTTTTAAAATTCGAATAAGTTCGAAAAGAGAAAGAATAAAAGTGGATTCAAATTCAGTGAAACTCGGAACTCGGGCCTCAGGCCCGAGGCTCGAATTAAAATAAAATTTTTAATTTAAATTATTTAAATTAAAATAATTAAAAAGAGAATGAGAACGGAAATGGAAATTGATGGATAGGTCAACAATATCATACAAAATACTTAAATGAAAGACGAAACGCTATATTGGGATTAGAAATGTAGTTAGAAATCATTGTATTACTTATTATTACTATCTTGATTGCAACGAAATTTTTCATAATTTTATTTCGAGTTAGCAACTTCTATTTTTTTTTTTCGTTCCTTTTTTCTCTTTGGATCGCAAAATAGAATAGTTGAGTGAATCAAAAATACAAAGGGGGTTCATGGCCAAGGGGAAAGATGTTCGAGTAACAGTTATTTTGGAATGTACCAATTGTGCTTCGAAATGATGCTAATAAGGAATCAAAGAGGGTTGGTATTTCCAGATATATTACTCAAAAGAATCGACACAATACGCCTAGTCGATTGGAATTGAGAAAATTCTGTCCCTTTTGTTACAAATATACAATTCATGGGGAGATAAAGAAATAGATGGAACCGATTACACGTATGTATTGTATGACATCCTTCCAAGGAAGATGAAAAATGTCATATACCATATATTATATATAACATATATTTAAAGATAAATAAACCAAAAAGAAATCCCCGACAAAATTAGGATTTTCGGGATAAGGAATAAACAAATCATGGATAAATCCAAGCGACTCTATTTTAAATCCAAGCGATCTTTTCGTAGGCGTTTGCCCCCGATTGGGTCGGGGGATCGAATTGATTATAGAAACATGAGTTTAATTAGTCGATTTATTAGTGAACAAGGAAAGATATTATCTAGACGGGTGAATAGATTAAACTTAAAACAACAACGATTAATTACTATTGCTATCAAGCAAGCTCGTATTTTATCTTTGTTACCCTTTCTTAATAATGAGAAACAATTTGAAAGAGGTGAGTCGGCTGCTAGAACTGCGGGTCTTAGAATCAAAAAGGGGGATAGGCTTACTCTTCACTTGAATCAAAATTCCAATACGAACTCAAAAGCGGATTGATGTTTTGTTCGAAAAATTCGCGAATTAAGATGTGAGTGTCGTGTCATAAGAAAGGATCGGGGAAAAAGAATAAATCTTTTTTTATTGAACGTCTTGTTTGTTCATTTTGACGACTTTATCATATTATTTGATTATATTTTATCATACTAATTTCTATTCTACCTTCCCGGAGTTAATTTTACAGCGCACTCCATTAAAATTTAAAACATTCCTATGGAGTCCTTCCAATCTACTTATTTTATAATCTCAGTGGAAATCATAGAAAGACAATTTATATTTAATATAGCTATTTGCGCAAGTATTTTACGATTAAGAAGCAACTGCTTCTTGTACAGATTGTGTATGAAAATACTATAACTATAGTATACTAAATTCCCTCGAATTGCTGCATTTATCCGAGTGATCCACAAACGGCGAAAATATCTCTTTTGCCTACCTCTATCCCGATAAGCCGAAAACAAAGCTCTTATTTTCTGTTGAGTAATAGTTCGAGTAAGTCTTGAATGAGCCCCTCGAAAGCTTGATGCAAATAAACGAATTTTTGTTCTACGTCTCCGAGCTATACATCCTCGTTTAATTCTGGTCATTGAATAAATGAAACTTTGATAAATAACTAATTGATTTCTTTTCTTTCAGTTATTCCCCTCCCCTTTACTAGTTTGTTAATAACAAAACGGATCCTTCCAATGTATAAAATAAAAACTCCAACGGCTTTTGCTACTATAACCTTCCCGCCCACGATTTTTTCTTTT-TTTTTATAGGCATTTTACCTCGAAATAAGAAATAATATTGATATTGATACTAGATATTAAAAAAAGCATATTAATATTAAATAAAAACAAAAAGTAGTAAATATAAAATAGAAATGAATAAAAAAAAATAGTGGGTTCCATCGTTTCTATGGTTACTTCTTAAACGGCGAGATCCCTTCTATACACCGGAGCCCCTTCTTTTCTTTCATTTAATCAATGCTATTGTTAACTTGTACAGTTCACACTTTTTGGCTCTACCCATGAATTATTCAGTAATCCGTCTTTCACAACGAGATCCACTTATACAGTAACGGTATTTAATTATGAAGATTAACTGTGTAGCTGACCCTCTTAGTCCGTTGTTGAAAGAGTAAGGGCGTAATCTTTCTTGCCTTTAAATGGGATTCCCCCCGCTTAATGGATAAACATTTGTTACCAATGGGAAATTCTTTCTCATCTTAAATTGAAAATGGAGACGATTGGATTTACACCACTAGAAACCATAAATTTTGATACACAATAGAAGGGTATGATAGATACTTTTTAGATAGTGAATGGAGTTCTTCCGTTTTATTTTATCTTATTTACTGTTACTGATCACTGATACTGGAAAAATGGGTTCTTTTCTTTTGCCCCAGTCCATGCTCTGAACGAGTCACACATACACCCTAGTACATGTTCCTCGTCGCTGAGGGCATCCCCCAAGGGCGGGGGATTTCGTAACATTTCTGATTGGCTGTCTCGTCTTTCTAATAAGTTGTTTAATAGTTGGCATGTTGACTCGTATACATAATGAGCTGGTTTAGATCGATCCTAACCGGCCGATTAGGAATTACTTCTATAGTAATAAATATTAATAGAATACTCTATCAAACCAGTAAGAAGATAAAATTTCAAATGGCGTATTTGTATTTGCGCGAAATCCCTGTTATTTTTTATTCTACCCCTACATGATCAACAATTCCATGAGCTTGGGCTTCTGTTGCTGACATAAAAACATCTCTTTCCATGTCTTCGGATACAACCCATAGAGGTGTGCCTGTTCTTTGTACATAAACCCCTGTAATGGTTTCGCGCAGCTTCATCATTTCTTCCGCTTCCAGGATAAATTCTCCTGCGGGTGCCTCATAAAAAGAACTAGCAGGTTGATGGATCATTACCCTGATTATATAACCTAATAAATGGTTCTTCTATCTCGAAGAGAAATCAAAGAGAATAAATTAAATAACGAGTAATGATATGAAAACCAAAAGATAGAATTGAACAACCGTACAGGCATCTTTTGCGCATTGCATACGGCTATACAATGGAATTTACTTTATAACCTCCATTCCATTGAAGAAGTATAAAATCAAATTCAAATATTCAAATATAGGG---------CCCCGATCGGTAAATAATCCAATAACCATCCTTCATTTTTTTGGAGTAGTTAAAACATACTATGATGGTTCCGTTGCTTTATATATTTATTTAGTCTGTTATTAAGCAATCCCAAAGTTTCTTTTTTTTGTATTCTTTCCTAAGATAAATATTGTTATTATCCCTCTGGTGTGAAAACAAAAAAGTTTGTGACGCTGCAATAGGCTTCCGATAAATCAGATAAAATCGGAAATGCCCTTTATCTCATACTATTCGTTCGATATATAATCTAATGATTGATTTTTGAAAAAAAAAAAAA-ACAAAAAGGTTTCTCATATCGAATTCAAAATGCCATGCTATTATTACTTAATAGTCATATTTCATATGGCGAAGGCATAGTCTTATTTTTTCTCTCAAATACAAAACTCATTGGCGCCGAGCATGAGGGAATGCTAGACGTTTGGTAATTTCTCCCCCGACCAGAAGAAAAGATCCTATTGAAGCGGCCAATCCCATGCATATTGTCTGTACATCTGGTTGTACAAATTGCATAGTATCATAAATAGCTACTCCGGGTATTACCCACCCCCCGGGAGAGTTTATAAACAAATACAGATCTTTGCTATCATCCTCTAGACTGAGATATACCATAAGACCAATAATTTGATTCGAGAGATCGCTATCAACCTCTTGGCCTAAAAAAAGTAATCTTGCTCGATAAAGTCGGTTGATTAGGATATAATTGTATCCTTAGGAACCGTACGCGCACCTTTTGATGCATACGGTTTACCAAAAATCGCGCAAAAAAAAAGAATCAATGTGTAGATTGCAGCCCTCATTCTTTTTTTTTTTCATAGGGGGCTCTTTCTAACTTCTAACAAAGGGCTTTTTTTCTTCCATTTTTCAAGAAGGATTTGTTTTGGCCTGTTTACTTTACCTATATATAAAATATATTAAATAATTTACTAAACTTATCGAATGAACTTCTCATTGATGTATTGTTTCATCGAGATCGAATCCAAATAACGATGCCATTTTCTTGTTCCTGAATGGGCTTTTTCAATTTTTTTAGGTTTATGCTCTACTCCGAGTAAAGATAGGCCCGATTTTTATTTGCACATATAGGGCAAATGTCCCAATACCACGTCTTTTTGCTATGGCTTTTTTTTTTTCAATTTCATTTATTTCATGTCTTCCACTAAATATTCAATGTATTCATTATATTAAATGTATTCATTATATTACTCGATTGATTAAACAGTTTGAGATCGCTCCTGTTTATAAATAGAATATTATAAAAGTAGTAATCTTAGATATATTACCAATTGGGTTTTTTCTAAACGGAGCCTGGATACTTCATTTTTTTGGTCCAGTCGAGCCAACCATAAATTATTCTAATTGATAATATTAATCTGATACCCAAAAAATAAATAGGATTAAATTGTATTTCACGCTCCAAACTTTTGATAATTCAATCAATCTTTTTTGGGCGAAAGAGGGGATATCTCGATCAGGGGAGAGAATGGGGAAATTCCATGTGACCCAATATATCTGACAAGTCGCACTATATGTCAACCCACGATGCATCTTCCTCTCCAGGACTTCGAAAAGGTACTTTTGGAACACCAATAGGCATAAAATGAAAG-AAAAAAATTAAGTACTATATCTTACTTTGATGTGGAAGCGTAACAACGGGTTTATTGTCTTAATAAGATTAGCCTTTATCATAGTTTATCCATAAATTGAATAAGTTCATAACAATAACATAAAAAAAGAAAACCGAATGATTATGACTAAAGGAAAATTTTTACGAAACGAATGGGTCTTTGGAATGATATGAACAAATGGGTATGTCTTCACTCAGAGAAAATTAAAGTGGGATCAATCCCCTCTACCATTGCGTATTGGTACTTATCGGGTATAGAATAGATCTGCTTATTTTTGTTCCTACAAATGGAATTCGTCTATTATTACTAAAAGAATAGAACAAATATTAATTCTTTCCTCGAGAAAATCTACCGAAAGAGTGGGTCCAGAGCATAGTTTTTTTACTTTTTACAATGCAATAAAGTTACATAGTGTCTATTATTCGTTGATTAAAGGGGTATTTCCATGGGTTTGCCTTGGTATCGTGTTCATACCGTCGTATTGAATGATCCGGGTCGTTTGATTTCTGTTCATATAATGCATACAGCTCTAGTTGCTGGTTGGGCCGGTTCGATGGCTCTATACGAACTGGCGATTTTTGATCCCTCTGACCCCGTTCTTGATCCAATGTGGAGACAGGGTATGTTTGTTATACCCTTCATGACTCGTTTAGGAATAACCAATTCATGGGGCGGTTGGAGTATCACAGGAGGTACTATAACGAATCCGGGTATTTGGAGTTACGAAGGTGTGGCCGGGGCACATATTGTGTTTTCTGGCTTATGCTTTTTGGCAGCTATTTGGCATTGGGTGTACTGGGATCTAGAAATATTTTCTGATGAACGTACAGGAAAACCTTCTTTAGATTTACCTAAGATTTTTGGAATTCATTTATTTCTTTCAGGGTTGGCTTGTTTTGGGTTTGGCGCATTTCATGTAACGGGGTTGTATGGTCCTGGAATATGGGTGTCCGATCCTTATGGACTAACCGGAAGGGTACAATCTGTAAATCCAGCGTGGGGTGTGGAAGGTTTTGATCCTTTTGTTCCGGGAGGAATAGCCTCTCATCATATTGCAGCAGGGACATTGGGCATATTAGCCGGCCTATTCCATCTTAGTGTCCGTCCGCCCCAACGTCTATACAAAGGATTACGCATGGGAAATATTGAAACCGTCCTTTCCAGCAGTATCGCTGCTGTCTTTTTTGCCGCTTTTGTTGTTGCTGGAACTATGTGGTATGGTTCAGCAACTACCCCGATTGAATTATTTGGTCCCACTCGTTATCAATGGGATCAGGGATACTTCCAGCAAGAAATATATCGAAGAGTTAGCGCTGGGATAGCCGAAAATCAAAGTTTATCAGAGGCTTGGTCTAAAATTCCTGAAAAATTGGCTTTTTATGATTACATCGGTAATAATCCGGCAAAGGGGGGATTATTCAGAGCGGGCTCAATGGACAACGGGGATGGAATAGCTGTTGGGTGGTTAGGACACCCTATCTTTAGAGATAAGGAAGGGCGTGAACTTTTTGTACGTCGTATGCCCACTTTTTTTGAAACATTTCCGGTTGTTTTGGTAGACGGAGACGGTATTGTTAGAGCCGATGTTCCGTTTCGAAGGGCAGAGTCGAAGTATAGTGTCGAACAAGTAGGTGTAACTGTGGAGTTCTATGGTGGCGAACTGAATGGAGTCAGTTATAGTGATCCTGCTACTGTGAAAAAATATGCTCGACGCGCTCAATTGGGCGAAATTTTTGAATTAGATCGTGCTACTTTGAAATCCGATGGTGTTTTTCGTAGCAGTCCAAGGGGTTGGTTTACTTTTGGCCATGCTTCATTTGCTCTGCTCTTCTTCTTCGGACATATTTGGCATGGCGCTAGAACCTTGTTCCGAGATGTTTTTGCCGGTATTGACCCAGATTTGGATGCTCAAGTAGAATTTGGAACATTCCAAAAACTTGGGGATCCGACTACAAGACGACAAGTAGTCTGATACAAGATTGATTTCTTACTTTTATTTTTGTGATTTAACATAGACAGGGAGCCGGATAAATCTTGATTTGAATCGCTGCCTTTGCCCTTTCTTTGACTCTTTCTCTTTAGTTATCCGGGAGACGACCCAAAATAAACAGGCATGGAAGCTATAATTGTAAACCACAATCGAATCTATGGAAGCATTGGTTTATACATTCCTCTTAGTCTCGACTCTGGGAATAATATTTTTCGCCATCTTTTTTCGAGAACCACCTAAAGTTCCAACTAAAAAGATGAAATGATTTTTTATTATCTCGATTGAAGTAATGAGCCTCCCAATATTGGGAGGCTCATTACTTCAACTAGTCTCCGTGTTCCTCGAATGGATCTCTTAGTTGTTGAGAGGGTTGCCCAAAAGCAGTATATAAGGCGTACCCAGTAAAACTTACAAGTAAACCAGATATAGAGATGGCAACTAAGGTTGCTGTTTCCATTATTATATAATTTTAAGACCACAATGGATCTATGCTAAGATCATTTATTTACAATATAATGGTATACAAAGTCAACGGCTCTCACTGAATACAAAATAGGATTTATGGCTACACAAACCGTTGAGAATAGTTCTAGATCTGGTCCAAGACGAACCATTGTAGGGGATTTATTGAAACCACTGAATTCGGAATATGGTAAAGTAGCTCCAGGTTGGGGAACTACTCCTTTGATGGGTATTGCAATGGCTCTATTTGCGATATTCCTATCTATTATTTTGGAGATTTATAATTCTTCCATTTTACTGGATGGAATTTCAATGAATTAGATTCACAAGAACTACTAAATCGCTTTTCACTACAAAGTGAATCATTTAGGTCGTTTTTAGCCCATTCTATTTTTGGGTAGTTCGACCGTGGAATTTCTTTGTTTCTGTATTTCCGGAATATGAGTGTGTGACTTGTTATAATTGATCCTATGGATACTACAGAGAGTGGTTCTGTCATCTTGATACAGATGGTTTTACCTCGTCGGATATTCATTCTAGTATCCGGAACGCGCGGAATATAGGAAATAGATTACAAACTATTCTAACTATGATTCATATTTTATATTAAGACCTCGCGGGCCGGACTCCA-AAAAAAAGAGTTAACCCCCAAATAGTTAAAAAGGGGGGTTAGAAGTGATAAATCGACAGATTTTTATTCTTTTTCCCGTTTATGCTTATTTTTAAGGGACAAACCTTTCTTTAAATTTTTATTCAGTATATCTATTCATTGAATAAGTGATGATCCAACGATTCTTACTCAGGGAATTTTTGGACTTAGTTTGAAGGTTTTCTTGAATCATCGTGGTTGTAGTATGAATCTGAGGTTTTAATCGATTCATAGGGTCTTAACAAGAGAATTCCTATCAATAATAAAGAAAACAGAAGTAAAACCGCGTTACACACAAATAAGAATAACAAAAAAAATAGGTAAATAGAGGATTCAAGAGGCCTGTAACAATCAACATAAAGACGAATGAGCCAACTTGATATTTTTTAGCATTATAACCACAAAGAAGAGCTTTCAGATTTTTATTCTTTCGTATCTTTAGAGAAAAAGAAAGAGTGAATCATAGGAGGAAAGATAAATAAGTTTCAAACTTTTTATTACACATATCCATTCTAGCCAGTATTTGGGTGGTTTTTGTTTGAGCCGTACGAAATTAAATTCTCATATACGGTTCTCAGAGGGGGAGTTCCCTGGATTTACCTATCTCAATAAAGTATATGATTGGTTCGAAGAACGTCTTGAGATTCAGGCGATTGCAGATGATATAACTAGTAAATATGTCCCTCCCCATGTGAACATATTTTATTGTTTAGGCGGAATTACACTTACTTGTTTTTTAGTACAAGTAGCTACGGGATTTGCTATGACTTTTTACTATCGCCCAACGGTTACTGAGGCTTTTGCTTCCGTTCAATATATAATGACTGAAGCTAACTTTGGTTGGTTAATCCGATCAGTTCATCGATGGTCCGCAAGTATGATGGTGCTAATGATGATCCTGCACGTATTTCGTGTGTATCTCACCGGTGGCTTTAAAAAACCTCGTGAATTGACTTGGGTTACAGGTGTAGTTTTAGCTGTATTGACCGCATCTTTTGGCGTGACTGGTTATTCCTTACCCCGGGACCAAATTGGTTATTGGGCAGTCAAAATTGTAACAGGCGTACCGGAAGCTATTCCTGTAATAGGATCGCCTTTGGTAGAGTTATTGCGCGGAAGTGCTAGTGTAGGACAATCCACCCTGACTCGTTTTTATAGTTTACACACTTTTGTATTACCTCTACTTACTGCCGTATTTATGTTAATGCACTTCCCAATGATACGTAAGCAAGGCATCTCTGGTCCTTTATAGAGAAGAAATAGTATTATAGATCATAGATATTTGTAATCAGTCATTTATCACTTCACTCAGGGTAGGAACAATAGGATTTCATTGCTATAAATATGGATTATTGAAAAGAATAAAACATGTATTTGGATCTTTTCCTTCAACCCCGCAAAATTGTATTATTTATTTGACACTAATGGTTGAAGTGAATTTTCTGAAGATAAAATGGATTATGGGAGTGTGTGACTTGAACTATTGATTAGTCCGTGCAGATATATGCCTATCTGCCACATTTGTTTGAATTCACAACGAAATGTGTCTTTGTTCCAACTACTACGTAAGCCCCATATGGAGGATAGGCTGGTTCACTACTTGAAGAGAATCTTTTCTATGATCAGCCTTGACATGTCTCATGTCATGCATAAGCAGGCTCCGTAAGATCCAGTCGAATAGATGATACGTCATAATCCATATGTTTTATCTATTTTACTTACTTAACTTAATAGTATGGAAATGCATTCATTTCCTTTGCATTGACCCGATTTTATATATATATAATACTATCGGAGTGAAACAAGGGATCTAAAGAAGAACAGGGGCTAGACCCTATTAGTAACAAGTAAATCTT----------------------TATTTTATTTATTTTTGGGGAAGAAAAGGCAATCGCAAGGTCTGAGACGACCCAGAAAGCGCTTGATCATGGTCAACTTTGTAAGCCTACTTGGGTATTGAGCATTTACCTGTAAGAACAGAATTACTTGCATTCGTTTGATTTGTGCTCGAGCCGGATGATGAAAAATTATCATGTCCGGTTCCCTCGGGGGATGGATCTATAATAATTCACCTATCCCAATAACAAAAAAACCTGACTTGAACGATCCTGTATTAAGAGCTAAGTTGGCTAAAGGTATGGGTCATAATTATTATGGAGAACCCGCATGGCCCAATGATCTTTTATATATTTTTCCAGTAGTAATTCTAGGAACTATTGCATGTAACGTAGGCTTAGCGGTTCTAGAACCATCAATGATTGGTGAACCCGCGGATCCATTTGCAACTCCTTTAGAAATATTGCCCGAATGGTATTTCTTTCCCGTATTTCAAATACTTCGTACAGTGCCCAATAAGTTATTGGGGGTTCTTTTAATGGTTTTAGTACCCGCGGGTTTATTAACAGTACCTTTTTTGGAGAATGTTAATAAATTCCAAAATCCATTTCGTCGTCCAGTAGCAACAACAGTCTTTTTGATTGGTACCGCAGTAGCCCTTTGGTTGGGTATTGGAGCAACATTACCTATTGATAAATCCTTAACTTTAGGTATTTTTTAAATTGATTCAATTGTGAAATAAAATATCACGACATGTGTATCTAGGGGGAATTCGCTTTGCAGCGACTATTCCCTAGATACATCTCTGCAATAATTAAATTTTGGATCTATTCTGAGTTATGGATTGTGCTAAAGATTCAAAACCCATTTTTTTCTAAAGTTTTTGTCTAACTAATAAAAAAAAAGATGAAATCCAATGGATTTAAAATTTATACGAAATCCTTTTCTATTTCGAGAATGTCCAATATATGTTTTATGTCTTCTCTGCGAAAATGTTTCATTTTCATAAAGTCGGTTTGACTGTTATTTAAAAGGTCCAAGAGGGTATGTATATTGGACCCTTTGAGGCAATTATAAATTCTAGGGGGCAATTCTGATTGGTCTATAAAAATGGATTTCAATGTTATTTCTGTTGAATTTTTATTTAGTTTAGCCAATCTATCATGACAAGTAAAAAAGGGTAAAGTAACTTTTTGTTGATTATTTTCTAAATGTAATTTTTCTTCTTCCGCATGTAAAAAAGGAATAAATAACTCAATCAAATTACGTGAGGCTTCATGAAGTGCTTCTTTAGGAGTTAAACTTCCATTTGTCCATATTTCGAGAAAAAGTATCTCTTGTTTTTCATTCCCATTTACATAAGAATGAATACTATGGTTTGCATTTCGAACAGGCATGAATACAGCGTCGATAGGATAACTTCCGTCTTGAGAGTTATTTGTTGTTTTTATACGATATCCGCGATCCCTTTCGATTTGTAATTCAATATACAAATTAATTGGTTCCGTTAGGTTAGCTATATGCTGTGTATTATCAACAATTTGCACAGAAGGTGGTAAGATGATATCTTGAGCAGTTACATATCGGGGACCCTTGACACAAATGGACGCACCACTAATTCCATACAGATTACTTCTCAATACAATTTCTTTCAAATTCATTAAAATTTCATGTACTGATTCTTGAATACCTATTATGGTAGAATATTCATGTGGTATTTTCTCAGATTTTGCGCGTGTGATACATGTTCCTTCTATTTCTCCGAGCAAAGCTCTTCGCACCGCAATGCCTATTGTATCGGCTTGACCTTTCATAAGTGGAGACAGAATGAAACGTCCATAATAGAGACTATTACTATCTCCTCTTGATTCAACACACTTCCACTGCAGTGTCCGAGTCGATACTATTACTTTCTCTCGAACCATGGTAATCTTATTATTTGATCAAATCATTAAATTATTTATTTCTCTTGAAATCATTTCAATGTTTTGTTTATTTTTACACACGCCTTTTTTTAGGGGGCCTACAGCCATTATGTGGCATAGGGGTTACATCCCGTATGAAACTTAATATTACACCACTTCTACGAATAGCCCTTAATGCTGCATCTCGTCCGAGACCGGGGCCTTTTATCATGACTTCGGCTCGTTGCATACCTTGATCCACTACCGTCCGAATAGCATTTCCTGCTGCGGTTTGTGCCGCAAAGGGTGTCCCTCTTCTTGTACCCTTGAATCCACAAGTACCGGCGGAGGACCAAGAAATTACCCGGCCTCGTACATCTGTAACAGTCACAATGGTATTGTTGAAACTTGCTTGAACATGAATAACCCCTTTTGGTATTCTACGCGCACTCTTACGTAAACCAATACGCCCATTCCTACGTGAACCGATTCTGGGTGCGGGTTTTGCCATATTTTATCGTCTCATAAATATAAGTCAGAGGTATATGGATATATCCATTTCATGCCAAAACGGATCTTTTCCGC-TTTTTTCTTGTATATTGGGTCCCTTAGGGAGTCTCTTTTATTTTATAAAGATTATCCTTGTCTTTGTTTATGTCTCGGGTTGGAACAAATTACTATAATTCGTCCCCGTCTACGGATCAGTCTACATTTTTCACAAATTTTACGAATGGAGGCCCTTATTTTCATATTTGTCATTCCTTAACTTAATTTCAAATTTACTTATTTGAAGAAAATTAGTTTCTGGAAATTTGAAACTTTCGAATTGTATCCCTCCGAAAGGAATATTGAAGTTG-AAAAAAAAAACCACCTAATCGTTTGAATCCTTGT-------------------------------------------------------------------TTCCGTTGGTATACGTATAAAACTACGTTGAATCCTTCCTGAACCATAACCTAGAATCCGATCTTCATTATCTAAATGAATCCGAAGCATACCATTCGGAAGTGATTCAGGAATTAAACTTTCATGAATCCAGTTTTATTTTTTCATTCGCGGTAAAACCTCCTTGAAGTATTAACTAATGTAAGAGGAGAGTGAGAATAGAAACCCGTTCTTTATCTTTTTTTTTCACAAATAGTAAAGTTCCATATCTTAATTTGGATATAAGAAAGCTTACCATATATAACACAAAATTTCTCCGCCGATTCCTTCTAGTCGGGCCTCTCGGTCCGTCATTATACCCCGAGAGGTAGAAAGAATTACAATCCCCATCCCACCTAAAATTCTAGGAATTCGTTGATAACTAGAATAGATTCGTAGACCGGGTCGACTGATCCGTTTTAAATTTAAAACTGTTTTACATGGACCTTTCCTATTCCTTCTATGCCGTAGGGTTAAAACCAAAAAATATTTGTTGTTTTCCTGATGTTTCCTCACATTTTCAATAAAACCTTCTCTTAACAGTATTTTAACAAGGTTTTCGGTGATGTTAGTAGATGGTATTCGAACTGTTCCTTTTCTATTCATGTCAGCATTGCGTATAGAAGTTATTATATCAGCAATAGTGTCTTTACCCATGATAAATTAAAATTATTGTTACCCCCGAACTTTGATATAATCAACATGCTTTTTTTTTCTATTTATGAATTGTTAAAGATATATGCGTGAGACAAATTTACTAATTAATCTAGTTTACTCTATTCATATTTCATTCAAATGCTATAAAGCATTAGAGTCTCTTTATTAGACTTATAATACTTCAGGTGCTAATGAAACTATTTTAGTGAAATTTAACTGTCTCAATTCCCGTGCGATCGCACCAAAAATTCTAGTTCCTTTGGGATTTCCTTCTTGATCAATAACAACCGCAGCATTGTCATCATATCGTAGTATCATACCGTTGTCACGTTTGAGTTCTTTACAAGTACGTACAATTACAGCTCTGATCACTTCGGATTTTTCTAGAGGTGTATTTGGTATTGCTTCCTTGATTACAGCAACAATAACGTCACCAATATGAGCATATCGTCGATTACTAGCTCCTATGATTCGAATACACATTAATTGTCGGGCCCCGCTGTTATCCGCTACATTTAAGTGGGTTTGAGGTTGAATCATATCATTTTTTTTTTATTTGCTCTTTCACTGCGAAGGGGCTAAGTAAAAAAAGAAATATTGTTTGTCCAAAACAAAAAAA-AAAGAAACCTATAATTTTGTTTTTTTTTTTCATTCAAAAGATTTCTTTTCTTTGGTTATACATTCTTATCCCGAAATAATGAATTGCGTTCGTATAGGCATTTTGGATGCCGCTATTGAAATAGCCTTTCTGGCTACATTTTCTGCTACTCCACCCATTTCATAAAGTATTCTACCCGGTTTAACGATAGCTACCCAATATTCGGGAGATCCTTTACCGGAACCCATACGCGTTTCCGCGGGTCTTACTGTAACAGGTTTGTCTGGAAATATACGTACCCATATTTTTCCGCCGCGGCGTACGTTTCGTGTCATTGCTCGCCGCCCTGCTTCTATTTGTCTAGACGTGATCCACGCGGGTTCAAGTGCCTGAAGAGCATATCTACCAAAGCAAATACGATTACCTCGATAAGATATTCCTTTCATTCTTCCTCTATGTTGTTTACGGAATCTGGCTCTTTTGGGGTTATAGTTGATGGTTCTTTTTCAATTTCAATTCCATCTCTACTACAGAACCGGACATGAGAGTTTCTTCTCATCCAGCTCCTCGCGAATGAAAAATAACAATTATAACATGGTATACATGTATTTAATGAATAATATACTGAATCGTGGGAGTCTTTGAGATTTTATCTAATATCTAATCTATTAGAAATTTGTATATCTTGTTTTGATAGTTTATATAAAAAAACTAAACATGTGTTCAATTTCTATTTATTTATAGTTATAGATAATTATTTTATAGATTAGTTAGAGATAATAGATAATAATAATAGAATTTCGTTTTATATAACGAGTATTTATTTTGTTTTGTCTTTTTTATTATCATATTATATTGGATCTATCAAAATTTAGAAATCCAATAAAATAAAAACTTTCGCGGGCGAATATTTACTCTTTAATATCTATTTCAGTTGTAGGGTTGTCCTATGACATGGCCTCTCAGAATAAAAGTGGATTGGTCCCGGGTTCGTTTCGCCATCCTACCCAATGAATTATTAGGATTCGTTTTCAATAGAATCTTCTGCATCCACGGGTTCCGTCGTTCCCATCGCTTCGCGATTAATGGTTAGGCCTGAATTCTACAGCGGAGCTCCTAATGAAAATGAAATGTGTTATTGAGTCAATTTTCTCAGTCTTTGTGGACCCAGGGCTCTTTACTTTTTTTGTTCTATGAACAAATTCAGCGAATTATAGATCAATCAAATTAGTATTGATGCTTTATTACGCTATCCTTTATAAGATCGCTCAGAGACCTTACATATTGGAATCATATAGCATTAGTATTCTTTTTCTCTCTTTCTCTCACCCTTCCATTTATCTGCATTCTTTTTGTTATTGCTTCACAACTTAAAATCAGATTGGTTTTTCTTTTTTTTGCTTGTTTATGCAAACAAAAATTCAGTTGCTACAATGATATGATCAATATATCATATCGTGACTAGTTCTTTAGATCCAGATAATATGAAGCGGTGAGTTGGTTATTAGTTCGATAGTTATTAATTCATACTATGGGACAGTCCGTTTTTTTGACTACTAACCCTACAAAAACCAACGAGTCACACACTAAGCATAGCAATTATATCAATATAAAAAAATGAATTGAATTTTTATTCAACCTTATAGAATTGCCCATTTTTT---TGATTTAACAGAAAAAGAATGAAAGAGTTTGTCATTTTTTGTTTATTTCCGATAGAACGTAAAGACAGGTCAAATAAAGGCTTAGGCTTCCTCGTCTACAAATATCCAAATTTTGATGCCTAATACCCCATAGATAGTTCCAACTGCATAGGAACAATAATCAATTTTAGCTCGAATGGTTTGTAGAGGAACTCTACCCTCTCTGATCCATTCGACACGCGCAATCTCTTTTCCGTCGATACGTCCTGCAATTTGTACTTGAATTCCTTTTGTACCTGCTTGTTCAGTTAATTCAATAGCCTTTTTCATTGCTTTTCGAAATGAAACCCTATTCTTTAATTGTCCGGCTATAAATTCGGCGAGAATATTAGGGTGTCCATAAGGGTTTGTAATTCTTGTAAGAGCAATGTTGAGTTTTCGGTTTACACAATTAATTTCTTTTTGTACATCTATCTGCAATTCTTCGATTCTTCGAGGCCCACCTTTACCTTCTAGTAATAATTTTGGGAATCCCATATAGATTATGACCTGAATCAAATCGATTCTTTTTTGAATCTTTATGCATGCAATTCCCTCAACACCAGAGGATATTTGAATATTTTTTTGTACATAATTCTTGATCCAATCTCGGATTTTTTGATCTTCTTGTAGCCCTTCGGAATAATTTTGTGGTTGTGCAAACCAAAGAGAATGATGACCTTGGGTTGCACCAAGTCTGAAACCAAGTGGATTTATTTTTTGTCCCATAATCTCCCAATACTATATATATCATGACACGTCATATCCGTGTACTTACTTATTTTTATTTCTCCATACGTTGCCTTTGAAGTATAATATGGCGTATTTGGCTCC--------------TTTATACTTCCTTTACAGATATATCTTTTAATCCAATAGTTATATGAAAAGCGGGTCTTTTTATCGGATAACTACGCCCTCGAGCTCGAGGTTTTAATTTTTTCACAGTAGTACCCCTCGACTTCCGCTTTGCTAATGATTAAACTTGCTTCGTTTAAACCGACATTGTGAATAGCATTTGTTGCTGCAGAATAAACCAATTTAAAAATTGGATAACCCACTCGATAAGGCATAAGTTCGAGTCTCATACGTCTTTCTTCGTATAAACGTCCACAAATCTGATCAATTTCAATTACTCTTTCTGCTTTATTAGCAGACATACATATATGGTTACTTAAAGCGCATATATATGGTATATGGATTCTTCTTTATCATAAGATTTGCCTCTCGCTAATAAACAATAAGCATCTATATTCACTTTAACTACTCTATTTTAACGACGAGATCTATTATCATTTTTTGCGTGTCCTCGGAAATTTATAGTAGGTACGAATTCCCCTAATTTATGGCCCACCATACGATCTGTTATATAAATAGGAAAATGTTCTTTTCCATTATGTATAGCAATAGTGTGGCCAATCATTATGGGTATAATGGTAGATGTTCGGGACCAAGTTATTATTATTTCTTTTTCCGCTTTTGTGTTAAGCTTATTTATTTTTCTTAATAAATGATTCGCTACAAAAGGATTTTTTTTTATTTTTAGTGAGCGTGTCATGTCACATT-----ACTCCTATTTCTTTTTTTTGTAAAGACGAAGAAACAAATTCTATTTTCTCTCCTATCCTATTTACTACGGCGACGAAGAATCAAATTATCACTATATTTATTCCTTTTTCTACTTCTTCTTCCAAGTGCAGGATAACCCCAAGGGGTTGCGGGTTTTTTTCTACCAATTGGGGCCCTCCCTTCACCACCCCCATGGGGATGGTCTACAGGGTTCATAACTACTCCTCTTACTACAGGACGCTTACCTAGCCAACATTTAGATCCGGCTCTACCCAAACTTTTCTGGTTCACCCCAACATTACCCACTTGTCCGACTGTTGCTGAGCAGTTTTTGGATATCAAACGGACCTCCCCAGAAGGTAATTTTAATGTGGCCGATTTCCCCTCTTTTGCAATCAGTTTCGCTACAGCACCTGCTGCTCTAGCTAATTGTCCACCCTTTCCAAGTGTGATTTCTATGTTATGTATGGCCGTGCCTAAGGGCATATCGGTTGAAGTAGATTCTTCTTTTTGATCAATCAAAACCTCTTCCCAAACTGTACAAGCTTCTTCCAAAGCATACGGCTTTCTGGATGTAGATGATGATATCTATACAGATGGATCTTATATATATCGTATAATTCTTATATATATCGTATAATGAAGTACCACATGAGTGATATATAGGAATCCAAATCTGCCGAATCAGTAATGTTATGATCTTCTACATCCTAGGTCTTCCCGTTCCTTCATCTGGCTTATGTTCTTCATGTAGCATTCAGACCGAATGACTCTATGAAATTACGTCGATACTTCCACATATTATGGGTAACGTAGGAGACATCTCTATTTTCCCCCGGGGGAATCCTTAGAATTACCACTTCTTAGCTTTCAATTTGCCTCTGACCATCAAATGAAATGTGAATAACCCGTCCTCCTCTCTTTGAAACAAGGGGCGCTTCTGGTTTTGTCGGTGCTTGAAACAATTTTGTCTTCTCCATATTACTATATCTCTAGAGTCAATAATTTTATATGAGGAACTACTGAACTCAATCACTTGCTGCCGTTACTCTTCAGTTTTCTGTTGAGGTCTATCCTGTAGAGGTACTCAAATTGGATCGGTGATCGATTTCTAGGTTTCGTTGTAAACCTAATTGGTTACTTCCAATTACGTAAATCAATAGTTCAAACCGCACTCAAAGGTAGGGCATTTCCCATTTTTATAGGAACTTCTGTACCAGAAACAATGGTATCTCCAATTATAGCCCCTCTGGGATGTAAAATATATCTTTTCTCACCATCCCCATAGTGTATGAGACAAATGTATGCATTTCGATTAGGGTCGTATTCTATGGTTACGATTCTACCATATATGTCTTTTTCATTCCGTCGAAAATCTATTTTACGGTATAGACGCTTATGACCTCCCCCTCTATGCCCTGCGGTAATGATTCCTCTGGCATTACGACCTTTACTACAATGATGCTGTCCATAGATCAAATTATTTCGTGGATTGGATTTCACTTGACTGTCTACGGCTCCATTGCGTGTGCTCGGGGTAGAAGTTTTGTATAAATGTATCGCCATGCTATTAAGTATTTTGATTTAAGTTCTTTTCTTTCTAAGAGGTGGAATAGAATAACCCGGTTGAAGCGTAATGATCATACGTCTGTAATGCATTGTATGTCCCATAATAGGTCCCATTCTTCTACCCTTTCCCGGGAGTCGATGACTATTCATAGCTATTACCTTGACACCAAAGAAGCGTTCGACCCAATGCTTTATTTCTGTCCTAGTTGATCCCGATTCGACATTAGAAGTATATTGATTTTTACCCAATAACCGAATACTTTTGTCTGTAAATACTGCATATTTGATTCCATTCATAAATCTATTTTCTTCCCTATGAGTTTTAGTCTCAATAAGAATGCTAGTTCTTACTGTTCATATGTTATGATATGAATATACCACACTAATTCGTTATGTATGGATGATGAGATTCCATTGATACAGAGCCAATTCCAATAGACTTATTGGAGGGTCCCATTGGCGTGCATCCAGTAGGAATTGAACCTACGAATTCGCCAATTATGAGTTGGGCGCTTTAACCATTCAGCCATGGATGCTTAGCGGGGATCCTCGTACATGGTGAATAACCAAATTCCAATTGAAATGAAATCCTTAGGATAAATCAATGCAATTTAGGAGGACTCAATGAAAGGACATCAATTCAAATCCTGGATTTTCGAATTTAGAGAGATATTGAGAGAGATCAAGAATTCTCACTATTTCTTAGATTCATGGACCCAATTCAATTCAGTGGGATCTTTCATTCACATTTTTTTCCATCAAGAACGTTTTATAAAACTCTTGGACTCCCGAATTTGGAGTATCTTACTTTCACGCAATTCACAGGGTTCAACAAGCAATCGATATTTCACGATCAAGGGTGTAGTACTATTTGTAGTAGTGGTCCTTATATATCGTATTAACAATCGAAAGATGGTCGAAAGAAAAAATATCTATTTGACAGGACTTCTTCCTATACCTATGAATTTCATTGGACCCAGAAATGATACATTGGAAGACTCTTTTGGCTCTTCCAATATCAATAGGTTGATTGTTTCGCTCCTGTATCTTCCAAAAGGAAAAAAGATCTCTGAGAGCCTTTTCCTGGATCCGAAAGAGAGTACTTGGGCTCTCCCAATAACTAAAAAGTGTATCATGCCTGAATCTAACTGGGGTTCGCGGTGGTGGAGGAACTGGATCGGAAAAAAGAGGGATTCCAGTTGTAAGATATCTAATAATGAAACCGTAGCTGGAATTGAGATCTCATTCAAAGAGAAAGATATCAAATATCTGGAGTTTCTTTTTGTATATTATATTGATGATCCGATCCGCAAGGCCCATGATTGGGAATTGTTTGATCGTCTTTCTCCGAGGAAGAGGCGAAACAGAATCAACTTGAATTCGGGACAGCTATTCGAAATCTTAGTGAAAGACTGGATTGGTTATCTCATCTTTGCTTTTCGTGAAAAAATACCAATTGAAGTGGAGGGTTTCTTCAAACAACAAGTAGCTGGGTCAACTATTCAATCAAATGATATTGAGCATGTTTCCTATCTCTTCTCGAGAAACAAGTGGGCTATTTCTTTGCAAAATTGTGCTCAATTTCATATGTGGCAATTCCGCCAAGATCTCTTCTTTAGTTGGGGGAAGAATCCGCACGAATCGGATTTTTTGAGGAAAATATCGAGAGAGAATTGGATTTGGTTAGACAATGTGTGGTTGGTAAACAAGGATCGGTTTTTTAGCAAGGTACGGAATGTATCGTCAAATATTCAATATGATTCCACAAGATCTAGTTTCGTTCAAGTAACGGATTCTAGCCAATTGAAAGGATCTTCTGATCAATCCAGAGATCATTTCGATTCCATTAGTAATGAGGATTCGGAATATCACACATTGATCAATCAAAGAGAGATTCAACAACTAAAAGAAGGATCGATTCTTTGGGATCCTTCCTTTCTTCAAACGGAACGAACAGAGATAGAATCAGACCGATTTCCTAAATGCCTCTCTGGATATTCCTCAATGTCCCGGCTATTCACGGAACGTGAGAAGCAGATGAATAATCATCTGCTTCCGGAAGAAATCGAAGAATTTCTTGGGAATCCTACAAGATCCATTCGTTCTTTTTTCTCTGACAGATGGTCAGAACTTCATCTGGGTTCGAATCCTACTGAGAGGTCCACTAGAGATCAGAAATTGTTGAAGAAAGAACAAGATGTTTCTTTTGTCCCTTCCAGGCGATCGGAAAATAAAGAAATAGTTAATATATTCAAGATAATTACTTATTTACAAAATACCGTCTCAATTCATCCTATTTCATCCGATCCGGGATGTGATATGGTTCCGAAGGATGAACTGGATATGGACAGTTCCAATAAGATTTCATTCTTGAACAAAAATCCATTTTTTGATTTATTTCGTGACCGGAACAGGGGGGGATACACGTTACACCACGATTTTGAATCAGAAGAGAGATTTCAAGAAATGGCGGATATATTCACTCTATCAATAACCGAGCCGGATCTGTCGTATCATAAGGGATTTACCTTTTCTATTGATTCCTGCAGATTGGATCAAAAACAATTCTTGAATGAGGTATTCAACTCCAGGGATGAATCGAAAAAGAAATATTTATTGGTTCTACCTCCTATTTTTTATGAAGAGAATGAATCCTTTTATCGAAGGATCAGAGAAAAATGGGTCCGGACCTCCTGCGGGAATGATTTGGAAGATCCAAAACCAAAAATAGTGGCATTTGCTAGCAACAACATAATCGAGGCAGTCAATCAATATAAATTGATCCGAAATCTGATTCAAATCCAATATAACACCTGTGGGTACATAATAAATGTATTGAATCGATTCTTTTTAATGAATAGATCCGATCGCAACTTCGAATATGGAATTCAAAGGGATCAAATAGGAAATGATACTCTGAATCATAGAACTATAATGAAATATACGATCAACCAACATTTATCAAATTTGAAAAAGAGCCAGAAGAAAGGGTTCGATCCTCGTAGTTTTATTTCTCGAACCGAGAGATCCATGAATCGGGATCCTAATGCATATAGATACAAATGGTCCAATGGGAGCAAGAATTTCCAGGAACATTTGGAACATTTCATTTCTGAACAGAAGAGCCGTTTTCATTTTCAAGTAGTGTTCGATCGATTACGTATTAATCAATATTCGATTGATTGGTCTGAGGTTATCGACAAAAAAGATTTGTCTAAGTCACTTCCTTTCTTTTTGTCCAAGTTACTTCTTTTTTTGTCCAAGTTTCTTCTCTTTTTGTCTAACTCACTTCCTTTTTTCTTTGTGAGTTTCGGGAATATCCCCATTCATAGGTCCGAGATCCACATCTATGAATTGAAAGGTCCGAATGATCAACTCTGCAATCAGTTGTTAGAATCAATAGGTCTTCAAATCGTTCATTTGAAAAAATTGAAACCCTTCTTATTGGATGATCATGATACTTCCCAGAAATCGAAATTCTTGATCAACGGAGGAACAATATCACCATTTTTGTTCAATAAGATACCAAAGTGGTGGATGATTGACTCATTCCATACTAGAAATAATCGCAGGAAATCTTTTGAGAACACGGATTCCTATTTCTCAATGATATCCCACGATCAAGACAATTGGCCGAATCCCGCGAAACCATTTCATAGAAGTTCATTGATATCTTCTTTTTATAAAGCAAATCGACTTCGATTCTTGAATAATCCACATCACTTCTGCTTCGATTGTAACAAAAGATTCCCTTTTTATGTGGAAAAGGCCCGTGTCAATAATTATGATTTTACGTATGGACAATTCCTCAATATCTTGTTCATTCGCAACAAAATATTTTCTTTGCGCGGCGGTAAAAAAAAACATGCTTTTTTGGAGAGAGATACTATTTCACCAATCGAGTTACAGGTATCTAACATATTCATACCTAACGATTTTCCACAAAGTGGTGACGAAAGAAGGTATAACTTGTACAAATCTTTCCATTTTCCAATTCGATCCGATCCATTCGTTCGTAGAGCTATTTACTCGATCGCAGACATTTTTGGAACACCTCTAACAGAGGGACAAATAGTCAATTTTGAAAGAACTTATTGTAAACCTCCTTCAGATATGAATTTATCTGATTCAGAGGGGAAGAACTTGCAGCAGTATCTCAATTTCAATTCAAACATGGGTTTGATTCGCACTCCATGTTCTGAGAAATATTTACCATCCGAAAAGAGGAAAAAACGGAGTCTTTGTCTAAAGAAATGCCTTGAGAAAGGGCAGATGTATAGAACCTTTCAACGAGATAGTGCTTTTTCAACTCTCTCAAAATGGAATCTATTCCAAACATATATGCCATGGTTCCTTACTTCGACAGGGTACAAATATCTAAATTTGATATTTTTAGATACTTTTTCAGACCTATTGCCGATACTAAGTAGCAGCCAAAAATTTGTATCCATTTTTCATGATATTATGCATGGATCAGATATATCATGGCGAATTCTTCAGAAAAAATTGTGTCTTCCACAATGGAATCTGATAAGTGAGATTTCGAGTAAGTGTTTACATAATCTTCTTCTGTCCGAAGAAATGATTCATCGAAATAATGAGTCACCATTGATATCGACACATCTGAGATCGCAAAATGTTCGGGAGTTCCTCTATTCAATCCTTTTCCTTCTTCTTGTTGCTGGATATCTCGTTCGTACACATCTTCTCTTTGTTTCTCGAGCCTATAGTGAGTTACAGACAGAATTCGAAAAGGTCAAATCTTTGATGATTCCATCATACATGATTGAGTTGCGAAAACTTCTGGATAGGTATCCTACATCTGAGCTGAATTCTTTCTGGTTAAAGAATCTCTTTCTAGTTGCTCTGGAACAATTAGGAGATTCTATAGAAGAAATACGGGGTTATGCTTCCGGCGGCAACATGCTATGGGGCGGTGGGCCCGCTTATGGGGTCAAATCAATACGTTCTAAGAAGAAATATTTGAATATCAATCTCATCGATCTCATGAGTATCATACCAAATCCCATCAATCGAATCGCTTTTTCGAGAAATACGAGACATCTAAGTCATACAAGTAAAGAGATCTATTCATTGATAAGAAAAAGAAAAAACGTGAACGGTGATTGGATTGATGATCAAATAGAATCCTGGGTCTCGAACAGTGATTCGATTGATGATAAAGAAAGAGAATTCTTGGTTCAGTTCTCCACCTTAACGACAGAAAAAAGGATTGATCAAATTCTATTGAGTCTGACTCATAGTGATCATTTATCAAAGAATGACTCTGGTTATCAAATGATTGAACAACCGGGAGCAATTTACTTACGATACTTAGTTGACATTCATAAAAAGTATCTAATGAATTATGAGTTCAATACATCCTGTTTAGCAGAAAGACGGATATTTCTTGCTCATTATCAGACAATCACTTATTCACAAACCTCGTGTGAGGCTAATAGTTTTCATTTCCCATCTCATGGAAAACCCTTTTCGCTCCGCTTAGCCCTATCCCCCTCTAGGGGTATTTTAGTGATAGGTTCTATAGGAACTGGACAATCCTATTTGGTCAAATACCTAGCGGAAAACTCCTATGTTCCTTTCATTACAGTATTTCTGAACAAGTTCCTGGATAACAAGCCTAAGGGTTTTCTTATTGATGATAGTGACGATATTGACCGTGACCTTGATACGGAGCTGGAGCTTCTAACTATGACGAATGCGCTAACTATGGATATGATGCCGGAAATAGACCGATTTTATATCACCCTTCAATTCGAATTAGCAAAAGCAATGTCTCCTTGCATAATATGGATTCCAAACATTCATGATCTAGATGTGAATGAGTCGAATTACTTATCCCTCGGTCTATTAGTGAACTATCTCTCCAGGGATTGTGAAAGACGTTCCACTAGAAATATTCTTGTTATTGCTTCGACTCATATTCCCCAAAAAGTAGATCCCGCTCTAATAGCTCCGAATAAATTAAATACATGCATTAAGATACGAAGGCTTCTTATTCCACAACAACGAAAGCACTTTTTCACTCTTTCATATACTAGGGGATTTCACTTGGAAAAGAAAATGTTCCATACTAATGCTAATGGATTCGGGTCCATAACCATGGGTTCCAATGTACGAGATCTTGTAGCACTTACCAATGAGGCCCTATCAATTAGTATTACACAGAAGAAATTAATTATAGACACTAATATAATTAGATCTGCTCTTCATAGACAAACTTGGGATTTGCGATCCCAGGTAAGATCGGTTCATGATCATGGGATCCTTTTCTATCAGATAGGAAGGGCTGTTGCACAAAATGTACTTCTAAGTAATTGCTCCATAGATCCTATATCTATCTATATGAAGAAGAAATCATGTAACGAAGGGGATTCTTATTTGTACAAATGGTACTTCGAACTTGGAACGAGCATGAAGAAATTAACGATACTTCTTTACCTTTTGAGTTGTTCTGCCGGATCGGTCGCTCAAGACCTTTGGTCTTTACCCGGACCCGATGAAAAAAATGGGATCACTTCTTATGGACTCGTTGAGAATGATTCTGATCTAGTTCATGGCCTATTAGAAGTAGAAGGCGCCCTGGTGGGATCCTCACGGACAGAAAAAGATTGCATTCAGTTTGATAATGATCGAATGACATTGCTTCTTCGGCCCGAACCAAGGAATCCCTTAGATATGATGCAAACTGGATCTTGTTCTATCGTTGATCAGAGATTTCTCTATGAACAATACGAATCGGAGTTTGAAGAAGAAGGGGAACGAGAAGGAGTCCTCGACCCGCAACAGATAGAGGAGGATTTATTCAATCACATAGTTTGGGCTCCTAGAATATGGCGCCCTTGGGGCTTTCTATTTGATTGTATCGAAAGGCCCAATGAATTGGGATTTCCCTATTGGGCTAGGTCATTTCGGGGCAAGCGGATCATTTATGATGAAGAGGATGAGCTTCAAGAGAATGATTCGGAGTTCTTGCAGAGTGGAACCGTGCAGTACCAGACAAGAGATAGATCTTCCAAAGAACAAGGCTTTTTTCTAATAAGCCAATTCATTTGGGACCCTGCGGATCCACTTTTTTTCCTATTCAAAGATCCGCCCTTTGTCTCTGTGTTTTCACATCGAGAATTCTTTGCAGATGAAGAGATGCCAAAGGGGCTTCTTACTTACCAAACAGACCTTCCTACATCTATATATAAACGCTGGTTTATCAAGAATACGCAAGAAAAGCACTTCGAATTGTTGATTTATCGCCAGAGATGGCTTAGAACCAATAGTTCATTATCTAATGGATTTTTCCGTTCTAATACTCCATCCGAGAGTTATCAGTATTTATCAAATCTGTTCCTATCTAACGGAACGCTATTGGATCAAATGACAAAGACATTGTTGAAAAAAAGATGGCTTTTCCCGGATGAAACGAAAATTGGATTCATGTAACAAGAGAAAGGTTTACCATTCCTTAGCCGGAAAGATATGTGGCCATGAAATAGGGATTAAGCGGAACAGAATTGACTGGGTGGTAGAGTCGTGGAAACACCTCTTTCTTCCATATTTTGGACCTTAGTTCCGTGGAACAATATACTTACTACTGCTGAAACACGGAAGAATTGAAATCTTAGATCAAAACATTATGTATGGATGATATGAACTGCCTAAACAAGAATTCTTGAACAGCGAACAACCAGAGCTAGTACTCACTACATCAAAAAATTTCCATTAATGAAAGATGTAAATCCATTGGAAAATCAAAAATACGCATGTCGGATGAAA-----GTTGCTATCTGTTACAATAACGAATCATTGGTTTAATAGACCTTTCTCTTAGTTTCTCAGGTCGACGGATCTTCTCAATTGAAAGATCGCCTATATGGATAATACACATTCCAGTTGACCGCGAGCCTAATTCTAATTTCTAATTGTTTTGTTCCGAAGCAAGATATCCACGGGGCGGTTTGTCCTATTCAGATATTCACGACCAAGAAGTACTGGATTCTCTTTCGGATAGGCCCTGAAAGGAGAAGGAAGTCTGGAATGCCAACAGGCGCCTCTTATTGAATTGCTCATTCAGTGAGTATTCTCAATATTATGCCTTGAAGAGGACTCGAACCTCCACGCTCTTTAGCACGAGATTTTGAGTCTCGCGTGTCTACCATTTCACCACCAAGGCATCTTGAAGGTGACTCGTATTCCATGAATATGATATCTATCTAGTGTGATGTATGGAATATATGACAAGGGTATTTCTATTGATTGGTCATGTCATATAGGCTCGAGTCGGGCATCCAATTGCTTCGATTTGAATTATCCGGAGGATGCCTTATATCAAAAAGATAGACAATCAAACCTATTTCTCGATTCAATAGAAGCCCAAAGAGATGAATAGGGTCCCAAATAACGAGAGAGATGTAAAAAGCAGGTCCGATTACGCCTATTCCTAATCCTAAATGGAATGTAACGACGTAGGGATCCATATGTAAACATAGTATCTATTTAGATACGCTCGAATAACCCCTTCTCATAATTCGAATGTATATAACCTAACCCTATTCCGGTCTGTCCCGGTATGGAATGAACTTATAATCTATAATCTGATGATCGAGTCGATTCCATGATTATAAGTTCATAACCCTAGCCCATTCCCATTTTGGGCGGAACGGATCTACTAATATTCCAGTTAGGTTAAGAGGGATCTTGAACTAAGAAATAGATTCTAGAAGCTAAAAAAGGGTATCCTGAGCAATTTCAATAATCGGGTTCATTGATATTCCTGGTATAGTAGATGCTATCACACATATAATCATACTCAATTCGATGGAATTGTTTGATCTTAAAGGGGATCTTCTATAATTTCGCACGTGAGGGGTTATTTCTTGGTTTCTTCCAGTCATTAATAACTTGATTATCTTTAGATAATAGTAGATAGAAACAACGCTCGTAAGGAGTCCTATTGAAACCAAGAAATATAGACCTGCCTGCCATCCACACCAGAATAAATGAAGTTTTCCGAAAAAACCTGCTAGTGGAGGAAGACCTCCTAAGGATAAGAGACATAGGGCGAAAGAGAGAGCCAAAAAAGGATCTTTCGTGTATAATCCTGCATAATCTCGAATGTTCTCAGTTCCGGTACGTAGACCAAATAATACAATGCAAGCAAAAGTTCCTAGATTCATGGAGATATAGAACAGCATATAAGTTATCATGCTTGCATATCCACCATTTGAGTCTCCAACAATTATTCCAATAATTACATATCCGATTTGACCTATGGACGAATACGCAAGCATACGTTTCATGCTTGTTTGAGTAATAGCAATGAGATTCCCCAATATCATGCTAAGAATAGCTAGGATTTCCAGAAGAAGATGCCATTCGTTTGATGATAAATAAAAAGGAATATCGAAAATTCGAGTGGCTGAAGCTGAAGCAGCTACTTTCGAAGTAACAGAAAGAAAAGCAACGACTGGAGTGGGAGAGTCAGAGTCGAAAAGAGGATTCCTCACTTTTTTCTCTCATTCAAAACCGTGCATGAGACTTTCATCTCGCACGGCTCCTAAGTTATAAAAGAAAGAAGAACTCGTCTTCTTTCCTTTTTTGATTACCTTCCTCGCGTATGTATAAGATCGAATCCATTCGATTTCTAAAAAGGATTACTAATCCTTAACTTTTCGAGGAATCCTTTATCAGTGGTTGTGAATGACCTATTTTTCTCAATCTTTTCGACCTTGGTTCCGTAGGAGCAAGTCAGAAAGATTGAGAAATAGAACCATCTGATTTGATTCGTTCTCAATAGCCATGAGATGATCATCTTAGGGTGATCCTTTTGTCGACGGATGCTCTATTACACTCGTAGTCTCTGAAGGATGAGAACCAACTATGTAGCATCTACATCGAGAATTCAAGTATTGTATACGTCATTGGTCCGATCCTTTGTAGGAACTACCCGTAATAACGAACTTGCAAAATGAATCTGTTTATCATAAAGAGATTCGTTGTTCCTGACCCTGCTTCACCTTAATTGTTATTTGAACAAGTAAAAGTTATGTCTTGGTCCGAGTGGGTATAGCATTTCTCTTCTACATGTCCATGGAGTTTTGAAAAATCCAAACATCTCAGAGATAGATAGAGAGGTAGGAATTTATCGAACGAACCGCACTCCTTCGTATACGTCAGGAGTCCATTGATGAGAAGGGGCTGGGGAAAGCTTGAACCCAATTCCGACAGTGATGAATATAAGCGCAATTGAAATTCCTGGGGAGTTATACATTTGTGTATTGATAAGACCACTCACTATTTCTTGAAGCTCGATCTCTCCCCCGGATGAACCATATAGCCAAGAGAAACCATGAACCAGAATAGAAGAGCTTGCCCCGCCCATGAGTAAATATTTCATAGTAGCCTCATTAGACCGTACATCTTTCTTGGTATATCCAGATAATAGATAGGAGCATAAACTGAAACATTCTGGAGCTACAAAGATAGTTATTAAATCGTTAGCACCGCATAAAAACATTCCTCCTAGAGTAGCTGTTAATACGAATAACAGAAACTCTGTTATAACCATTTCTGTACATTCAATGTACTCTACGGATAGAGGAATACATAAAGTTGAACATAGTAAAATAAGAAATTGAAAGATTTCGTTGAAATTGTTCCTTTGGAAATTTCCCGAAAAGCTAATCATAGGTTCTTCTCTCCATCGGAACAACAGGGCCGTTATGCTCATTACTAAACTTGTTGAAGAGATGAAATATAACCAAGGTATATCTTTTTGATCAGAGGTTGAATCGATCATCAGAAGAAGAATTAGGCCAAAAATTAGGATACATTCTGGGAAAATAAGACTTCCATCGAAGAGAAGCAAATGAAAGGCTTTCATAAAAATTCTCGTAGAATCGAGAATGAAGTTTTCATTCTGTACATGCCAGATCATGAATTAGTAACTGCATCCAATCTCCAAAAAAATCCCAATTGTTTCGAACTTTCTCTTTTTGGAATGGAATATTTACGGAATCCCCATGAATAGGATCAAACCTTATTCCATGGTATTTACATGGGATTCCTCTTTCTTATTCTTAATCATGTCCCCGAGAGGGCTTAGTTGATACATGATTTATGTTTCGTCTTTCGTTTCCTTTTCGTTTGTTTCGATAAATATATCGATCAATTCCGATTCTTTCTTTTTCTATTGATTCTTTTCCGATCGAGATGTATGGATCCATGGGTCTATGTGTCTATATAGATCCTGTTCATGGATTAACGAAAATGTGCAAAAGCTCTATTTGCCTCTGCCATTCTATGAGTCTCTTCCTTTTTACGTATGGCATCGCCACTCCCTTTGGCAGCATCCACTAATTCGGAACTTAACTTGAAAGCCATATTTCGACCCGGGCGTTTTCGGGATGCCCCTAATAACCAACGAATGGCAAGTGCTTTTCCTTGTGCGGATCCTATTTCAATGGGAACTTGATGAGTCGATCCGCCTACACGTCTTGCTTTTACTGCTATGTCGGGAGTTACTCCACGTATTGCTTGACGTAAAACAGATAGTGGATTTGTTTCTGTCTTTTGTTGAATCTTTTTCATAGCTCGATAGATAATTTGATAAGCCAATGATTTTTTTCCGTGTTTCAGAATACGGTTAACCAACATGTTAACTAATCGATTACGATAAATTGGATCGGATTTTGCAGTTTTTTCTTCTGCAGTACCTCGACGTGACATGAGCGTGAAAGGGGTTCAAGAATCCGTTTTCTTTTTATAAGGGCTAAAATCATTTATTTTGGCTTTTTGACCCCATATTGTAGGGTGGATCTCGAAAGATATGAAAGATCTCCCTCCAAGCCGTACATACGACTTTCATCGAATACGGCTTTCCGCAGAATCCTATATGTATCTATGAGATCGAGTATGGAATTCTGTTTACTCACTTTAAATTGAGTATCCGTTTCCCTCCCTTTCCTGCTAGGATTGGAAATCCTGTATTTTACATATCCATACGATTGAGTCCTTGGGTTTCCGAAATAGTATAAAAAGAAGTGCTTCGAATCATTGCTATTTGACTCGGACCTGTTCTAAAAAAGTCGAGGCATTTCGAATTGTTTGTTGACACGGACAAAGTCAAGGCAAACCTCTGAAATTATTTCAATATTGGACCTTGGACATATAATAGTTCCGAATCGAATCTCTTTAGAAAGAAGATCTTTTGTCTCATGGTAGCCTGCTCCTGTTCCCTTACGAAACTTTCGTTATTGAGTTAGCCATACACTTCACACGTTTCTAGCGATTCACATGGCATCATCAAATGATACAAGTCTTGGATAAGAATCTACAACGCACTAGAACGCCCTTGTTGACGATCCTTTACTCCGACAGCATCTAGGGTTCCTCGAACAATGTGATATCTCACACCGGGTAAATCCTTAACCCTTCCCCCTCTTACTAAGACTACAGAATGTTCTTGTAAATTATGGCCAATACCAGGTATATAAGCAGTGATTTCAAATCCAGAGGTTAAGCGTACTCTGGCAACTTTACGTAAGGCAGAGTTTGGTTTTTTGGGGGTGATAGTGGAAAAGTTGACAGATAAGTCACCCTTACTGCCACTCTACAGAACCGTACATGAGATTTTCACCTCATACGGCTCCTCGTTCAATTCTTTCGAAGTCGTTGGATCCTTTTCCTCGTTCGAGAATCTCCTCCCTTCTTCCACTCCGCCCCGAAGAGTAACTAGGACCGATTCAGTCACGTTTTCATTCATTTGGAATCTGGGCTCTTCTACTTCATTTTGATTTAATTATTTTTTTGATTCTTT-----------------------------------------------------------------------------------------------------------------------------------------------------------------------------TTTCTCTATCCCTATCCCGCAGGTACAGCGTTTGAATCAATAGAGAACCTTTTCTTCTGTATCTGTATGAATAGATATTATTCCATTCCAATTCCTTCCCGATACCTCCCAAGGAAAATCCCGAATTGGATCCCAAATTGACGGGTTAGTGTGAGCTTATCCATGCGGTTATGCACTCTTCGAATAGGAATTCATTTTCTGAAAGATCCTGGCTTTCGTGCTTTGGTGGGTCTCCGAGATCCTTTCGATGACCTATGTTGTGTTGAAGGTATATCTATATGATCCGATCGATTGCGTAAAGCCCGCGGTAGCAACGGAACCGGGGAAAGTATACAGAAAAGACAGCTCTTTTCTATTATATTAGTATTTTCTATTATATTAGTATTAGTTAGCGATCCCGGCTCAGTGAGTCCTTTCTTCCGTGATGAACTGTTGGCACCAGTCCTCCATTTTTTCTCTGTGGACCGAGAAGAAAGGGGGCTCCGCGGGAAGGGGATTGTAACATGAGAAAAGCAAGGAGGTCAACCTCTTTCAAATATACAACATGGATTCCGGCAATGCAATGCAATGTAGTTGGACTCTCATGTCGATTCGAATGAATCATCTTTTCCGCGGAGGTAAATCTTTGCCTGCTCGGCAAGAGGATAGCAAGTTACAAATTCTGTCTCGGTAGGACATGTATTTCTATTACTATGAAATTCATAAATGAAGTAGTTAATGGTGGGATTACCATTATCCTTTTTGTAGTGACGAATCTTGTATGTGTTCCTATAAGAAAAGAAAAGGAATTTGTCCATTTTTCGGGGTCTCGAAGGGGCGTGGAAACACATAAGAACTCTTGAATGGAAATTGAAAAGGGATGTAACTACAGTTCCTTCGGAAATGGTAAGATCTTTGGCACAAGAAGAAGGGGTTGATCCGTATCATCTTGACTTGGTTCTGATTTCTCTATTTTTTTAAGAATACCGAGTTGGGTTCTTCTCCTACCCGTATCGAATAGAACATGCTGAGCCAAATCTTCTTCATGTAAAACCTGCTTTATTTAGATCGGGAAAATCGTACGGTTTTATGAAACCATGTGCTATGGCTCGAATCCGTAGTCAATCCTATTTCCGATAGGAACAGTTGACAATTGAATCCAATTTTTCCCATTATTTTCGTATCCGTAATAGTGCGAAAAGAAGGAAGGCCTGACGCCAAGTTGTTCAAGAATAGTGGAATAGTAGCTTTGAGTTTCTCGACCCTTTGACTTAGGATTAGTCAGTTCTATTTCTCGATGGGGGGGCAAGGGATATAACTCAGCGGTAGAGTGTCACCTTGACGTGGTGGAAGTCATCAGTTCGAGCCTGATTATCCCTAAACCCAATGTAAGTTTTTCTATTTTGACTTGCTCTCCCGCCGTGATCGAATGAGAATGGATAAGAGGCTCGTGGGATTGACGTGAGGGGGTAGGGATGGCTATATTTCTGGGAGCGAACTCCAGGCGAATCTGAAGCGCATGGATACAAGTTATGCCTTGGAATGAAAGACAATTCCGAATCCGCTTTGTTTACGAACAAGGAAGCTATAAGTAATGCAACTATGAATCTCATGGAGAGTTCGATCCTGGCTCAGGATGAACGCTGGCGGCATGCTTAACACATGCAAGTCGGACGGGAAGTGGTGTTTCCAGTGGCGGACGGGTGAGTAACGCGTAAGAACCTGCCCTTGGGAGGGGAACAACAGCTGGAAACGGCTGCTAATACCCCGTAGGCTGAGGAGCAAAAGGAGGAATCCGCCTGAGGAGGGGCTCGCGTCTGATTAGCTAGTTGGTGAGGCAATAGCTTACCAAGGCGATGATCAGTAGCTGGTTCGAGAGGATGATCAGCCACACTGGGACTGAGACACGGCCCAGACTCCTACGGGAGGCAGCAGTGGGGAATTTTCCGCAATGGGCGAAAGCCTGACGGAGCAATGCCGCGTGGAGGTAGAAGGCCTACGGGTCGTGAACTTCTTTTCCCGGAGAAGAAGCAATGACGGTATCTGGGGAATAAGCATCGGCTAACTCTGTGCCAGCAGCCGCGGTAATACAGAGGATGCAAGCGTTATCCGGAATGATTGGGCGTAAAGCGTCTGTAGGTGGCTTTTTAAGTCCGCCGTCAAATCCCAGGGCTCAACCCTGGACAGGCGGTGGAAACTACCAAGCTGGAGTACGGTAGGGGCAGAGGGAATTTCCGGTGGAGCGGTGAAATGCGTAGAGATCGGAAAGAACACCAACGGCGAAAGCACTCTGCTGGGCCGACACTGACACTGAGAGACGAAAGCTAGGGGAGCGAATGGGATTAGATACCCCAGTAGTCCTAGCCGTAAACGATGGATACTAGGCGCTGTGCGTATCGACCCGTGCAGTGCTGTAGCTAACGCGTTAAGTATCCCGCCTGGGGAGTACGTTCGCAAGAATGAAACTCAAAGGAATTGACGGGGGCCCGCACAAGCGGTGGAGCATGTGGTTTAATTCGATGCAAAGCGAAGAACCTTACCAGGGCTTGACATGCCGCGAATCCTCTTGAAAGAGAGGGGTGCCTTCGGGAACGCGGACACAGGTGGTGCATGGCTGTCGTCAGCTCGTGCCGTAAGGTGTTGGGTTAAGTCCCGCAACGAGCGCAACCCTCGTGTTTAGTTGCCACCGTTGAGTTTGGAACCCTGAGCAGACTGCCGGTGATAAGCCGGAGGAAGGTGAGGATGACGTCAAGTCATCATGCCCCTTATGCCCTGGGCGACACACGTGCTACAATGGCCGGGACAAAGGGTCGCGATCCCGCGAGGGTGAGCTAACCCCAAAAACCCGTCCTCAGTTCGGATTGTAGGCTGCAACTCGCCTGCATGAAGCCGGAATCGCTAGTAATCGCCGGTCAGCCATACGGCGGTGAATTCGTTCCCGGGCCTTGTACACACCGCCCGTCACACTATGGGAGCTGGCCATGCCCGAAGTCGTTACCTTAACCACAAGGAGGGGGATGCCGAAGGCAGGGCTAGTGACTGGAGTGAAGTCGTAACAAGGTAGCCGTACTGGAAGGTGCGGCTGGATCACCTCCTTTTCAGGGAGAGCTAACGCTTGTTGGGTATTTTGGTTTGACACTACTTCACACCCAAAAAGAAGCGAGCTACGTCTGGGTTAAACTTGGAGATGGAAGTCTTCTTTCGTTTCTCGACGGTGAAGTAAGACCAAGCTCATGAGCTTATTTTCCTAGGTCGGAACAAGTTGATAGGATCCCCTTTTTGTCGCCCCCATGTCGCCACACGGGAGGGACATGGGAACGTAAAAAAGGAAAGAGAGGGATGGGCTTTCTCTCGCTTTTGGCATAGCGGGCCCCGGCGGGAGGCCCGCACGACGGGCTATTAGCTCAGTGGTAGAGCGCGCCCCTGATAATTGCGTCGTTGTGCCTGGGCTGTGAGGGCTCTCAGCCACATGGATAGTTCAATGTGCTCATCAGCGCCTGACCCTGAGATGTGGATCATCCAAGGCACATTAGCATGGCGTACTTCTCCTGTTCGAACCGGGGTTTGAAACCAAACTTCTCCTCAGGAGGATAGATGGGGCGATTCAGGTGAGATCCAATGTAGATCCAACTTTCTATTCAATCGTGGGATCCGGGCGGTCCGGGGGGGACCACCACGGCTCCTCTCTTCTCGAGAATCCATACATCCCTTATCAGTATATGGACAGCTATCTCTCGAGCACTGGTTTAGGTTCGGCCTCAATGGGAAAATAAAACGGAGCACCTAACAACGTATCTTCACAGACCAAGAACTACGAGATCGCCCCTTTCATTCTGGGGTGACGGAGGGATCGTACCATTCGAGCCTTTTTTTTCATGCTTTTCCCGGAGGTCTGGAGAAAGCTGCAATCAATAGGATTTTCCTAATCCTCCCTTTCCGAAAGGAAGAAGTTGAAATTCTTTTTCCTTTCCGCAGGGACCAGGAGATTGGATCTAGCCATAAGAAGAATGCTTGGCTGATAAATAACTCACTTCTTGGTCTTCGACCCCCTCAGTCACTACGAATGCCCCCGATCAGTGCAATGGGATGTGTTTATTTATCTATCTCTTGACTCGAAATGGGAGCAGGTTTGATTTGAAAAAGGATCTTAGAGTGTCTAGGGTTGGGCCAGGAGGGTCCTCTTAACGCCTTCTTCTTTCTTATCATCGGAGTTATTTCACAAAGACTTGCCATGGTAAGGAAGAAGGAGGGGAACAAGCACACTTGGAGAGCGCAGTACACCGGAGAGTTGTATGCTGCGTTCGGGAAGGATGAATCGCTCCCGAAAAGGAATCTATTGATTCTCTCCCAATTGGTTGGACCGTAGGTGCGATGATTTACTTCACGGGCGAGGTCTCTGGTTCAAGTCCAGGATGGCCCAGCTGCGCCAAGTAAAAGAATAGAAGAAGCATCTGACTCCTTCATGCATGCTCCACTTGGCTCGGGGGGATATAGCTCAGTTGGTAGAGCTCCGCTCTTGCAATTGGGTCGTTGCGATTACGGGTTGGATGTCTAATTGTCCAGGCGATAATGATAGTATCTTGTACCTGAACCGGTGGCTCACTTTTTCTAAGTAATGGGAAAGAGGACCGAAACATGCCACTGAAAGACTCTACTGAGACAAAGATGGGCTGTCAAGAACGTAGAGGAGGTAGGATGGGCAGTTGGTCAGATCTAGTATGGATCGTACATGGACAGTAGTTGGAGTCGGCGGCTCTCCTAGGGATCCCATGAGGGATCCCTGGGGAAGAGGATTAAGTTGGCCCTTGCGAACAGCTTGATGCACTATCTCCCTTCAACCCTTTGAGCGAAATGCGGCAAAAGGAAGGAAAATCCATGGGCCGACCCCATCGTCTCCACCCCGTAGGAACTACGAGATCACCCCAAGGACGCCTTCGGCATCCAGGGGTCGCGGACCGACCATAGAACCCTGTTCAATAAGTGGAACGCATTAGCTGTCCGTTCTAAGGTTGGGCAGTAAGGGTCGGAGAAGGGCAATCACTCATTCTTAAAACCAGCATTCTTAAGACCAAAGAGCCGGGAGGAAAGGGGGCTTTCCGTTCCTGGTTCTCCTGTAGCTGGATCCTCCGGAACCACAAGAATCCTTAGTTAGAATGGGATTCCAACTCAGCATCCTTTTTTGAGATTTTGAGAAGAGTTGCTCTTTGGAGAGCACAGTACGATGAAAGTTGTAAGCTGTGTTCGGGGGGGAGTTATTGTCTATCGTTGGCCTCTATGGTAGAATCAGTCGGGGGCCTGAGAGGCGGCGGTTTACCCTGTGGCGGATGTCAGCGGTTCGAGTCCGCTTATCTCCAACTCGTGAACTTAGCCGATACAAAGCTATATGATAGCACCCAATTTTTCCGATTCGGCAGTTCGATCTATGATTTCTCATTCATGGACGTTGATAAGATCCTTCCATTTAGTAGCACCTTAGGATGGCATAGCCTTAAAGTTAAGGGCGAGGTTCAAACGAGGAAAGGCTTACGGTGGATACCTAGGCACCCAGAGACGAGGAAGGGCGTAGTAAGCGACGAAATGCTTCGGGGAGTTGAAAATAAGCGTAGATCCGGAGATTCCCGAATAGGTCAACCTTTCGAACTGCTGCTGAATCCATGGGCAGGCAAGAGACAACCTGGCGAACTGAAACATCTTAGTAGCCAGAGGAAAATAAAGCAAAAGCGATTCCCGTAGTAGCGGCGAGCGAAATGGGAGCAGCCTAAACCGTGAAAACGGGGTTGTGGGAGAGCAATACAAGCGTCGTGCTGCTAGGCGAAGCGGTGGAGTGCTGCACCCTAGATGGCGAGAGTCCAGTAGCCGAAAGCATCACTAGCTTACGCTCTGACCCGAGTAGCATGGGGCACGTGGAATCCCGTGTGAATCAGCAAGGACCACCTTGTAAGGCTAAATACTCCTGGGTGACCGATAGTGAAGTAGTACCGTGAGGGAAGGGTGAAAAGAACCCCCATCGGGGAGTGAAATAGAACATGAAACCGTAAGCTCCCAAGCAGTGGGAGGAGCCCGGGGCTCTGACCGCGTGCCTGTTGAAGAATGAGCCGGCGACTCATAGGCAGTGGCTTGGTTAAGGGAACCCACCGGAGCCGTAGCGAAAGCGAGTCTTCATAGGGCAATTGTCACTGCTTATGGACCCGAACCTGGGTGATCTATCCATGACCAGGATGAAGCTTGGGTGAAACTAAGTGGAGGTCCGAACCGACTGATGTTGAAGAATCAGCGGATGAGTTGTGGTTAGGGGTGAAATGCCACTCGAACCCAGAGCTAGCTGGTTCTCCCCGAAATGCGTTGAGGCGCAGCAGTTGACTGGACATCTAGGGGTAAAGCACTGTTTCGGTGCGGGCCGCGAGAGCGGTACCAAATCGAGGCAAACTCTGAATACTAGATATGACCTCAAAATAACAGGGGTCAAGGTCGGCCAGTGAGACGATGGGGGATAAGCTTCATCGTCGAGAGGGAAACAGCCCGGATCACCAGCTAAGGCCCCTAAATGACCGCTCAGTGATAAAGGAGGTAGGGGTGCAGAGACAGCCAGGAGGTTTGCCTAGAAGCAGCCACCCTTGAAAGAGTGCGTAATAGCTCACTGATCGAGCGCTCTTGCGCCGAAGATGAACGGGGCTAAGCGATCTGCCGAAGCTGTGGGATGTAAAAAGGCATCGGTAGGGGAGCGTTCCGCCTTAGAGGGAAGCACCCGCGAGAGCAGCGGTGGACGAAGCGGAAGCGAGAATGTCGGCTTGAGTAACGCAAACATTGGTGAGAATCCAATGCCCCGAAAACCTAAGGGTTCCTCCGCAAGGTTCGTCCACGGAGGGTGAGTCAGGGCCTAAGATCAGGCCGAAAGGCGTAGTCGATGGACAACAGGTGAATATTCCTGTACTGCCCCTTGTTGGTCCCGAGGGACGGAGGAGGCTAGGTTAGCCGAAAGATGGTTATCGGTTCAAGGACGCAAGGTGCCCCTGCTTTTTCAGGGTAAGAAGGGGTAGAGAAAATGCCTCGAGCCAATGTTCGAGTACCAGGCGCTACGGCGCTGAAGTAACCCATGCCATACTCCCAGGAAAAGCTCGAACGACCTTCAACAAAAGGGTACCTGTACCCGAAACCGACACAGGTGGGTAGGTAGAGAATACCTAGGGGCGCGAGACAACTCTCTCTAAGGAACTCGGCAAAATAGCCCCGTAACTTCGGGAGAAGGGGTGCCTCCTCACAAAGGGGGTCGCAGTGACCAGGCCCGGGCGACTGTTTACCAAAAACACAGGTCTCCGCAAAGTCGTAAGACCATGTATGGGGGCTGACGCCTGCCCAGTGCCGGAAGGTCAAGGAAGTTGGTGACCTGATGACAGGGGAGCCGGCGACCGAAGCCCCGGTGAACGGCGGCCGTAACTATAACGGTCCTAAGGTAGCGAAATTCCTTGTCGGGTAAGTTCCGACCCGCACGAAAGGCGTAACGATCTGGGCACTGTCTCGGAGAGAGACTCGGTGAAATAGACATGTCTGTGAAGATGCGGACTACCTGCACCTGGACAGAAAGACCCTATGAAGCTTCACTGTTCCCTGGGATTGGCTTTGGGCCTTTCCTGCGCAGCTTAGGTGGAGGGCGAAGAAGGCCCCCTTCCGGGGGGGCCCGAGCCGTCAGTGAGATACCACTCTGGAAGAGCTAGAATTCTAACCTTGTGTCAGGACCTACGGGCCAAGGGACAGTCTCAGGTAGACAGTTTCTATGGGGCGTAGGCCTCCCAAAAGGTAACGGAGGCGTGCAAAGGTTTCCTCGGGCCAGACGGAGATTGGCCCTCGAGTGCAAAGGCAGAAGGGAGCTTGACTGCAAGACCCACCCGTCGAGCAGGGACGAAAGTCGGCCTTAGTGATCCGACGGTGCCGAGTGGAAGGGCCGTCGCTCAACGGATAAAAGTTACTCTAGGGATAACAGGCTGATCTTCCCCAAGAGCTCACATCGACGGGAAGGTTTGGCACCTCGATGTCGGCTCTTCGCCACCTGGGGCTGTAGTATGTTCCAAGGGTTGGGCTGTTCGCCCATTAAAGCGGTACGTGAGCTGGGTTCAGAACGTCGTGAGACAGTTCGGTCCATATCCGGTGTGGGCGTTAGAGCATTGAGAGGACCTTTCCCTAGTACGAGAGGACCGGGAAGGACGCACCTCTGGTGTACCAGTTATCGTGCCCACGGTAAACGCTGGGTAGCCAAGTGCGGAGCGGATAACTGCTGAAAGCATCTAAGTAGTAAGCCCACCCCAAGATGAGTGCTCTCCTATTCCGACTTCCCCAGAGCCTCCGGTAGCACAGCCGAGACAGCGATGGGTTCTCTGCCCCTGCGGGGATGGAGCGACAGAAGTTTTGAGAATTCAAGAGAAGGTCACGGCGAGACGAGCCGTTTATCATTACGATAGGTGTCAAGTGGAAGTGCAGTGATGTATGCAGCTGAGGCATCCTAACAGACCGGTAGACTTGAACCTTGTTCCTACATGACCCGATCAATTCGATCAGGCACTCGCCATCCATTTTCATTGTTCAACTCTTTGACAACACGAAAAACCATTGTTCAACTCTTTGACAACATGAAAAAACCAAAGGCCTCCGCCCTTCGATCCCTTGGATAGATAGAGAGGGGGGGCAGAGGCCTTTGGTGTCCCCTCCAGTCAAGAATTGGGGCCTCACAATCACTATCCAATATGCTTTTCTCTCATGCCTTTATTCGTTCATGGTTCGATATTCTGGTGTCCTAGGCGTAGAGGAACCACACCAATCCATCCCGAACTTGGTGGTTAAACTCTACTGCGGTGACGATACTGTAGGGGAGGTCCTGCGGAAAAATAGCTCGACGCCAGGATGATAAAAAGCTTAACACCTCTCATTCTTATTACTTTTCAATATGAAAAAGAAAAAAAAATGAAAAGGTCGTCTTATTCAAAACCCCAATTATGAAACCCCTTCTCTCCCACTTCACGCCTCGGAACGTACCGTTCTTATAGAGAGAGAGGCGCTTTCACATCTTCTTAACCCGAAATGGCTGGGGAGAGGAAAGGTTCTTTTTTAGGGTACTCCCGGGAACAGATCCAGTGGAGACGGGGTGGGGCCTGTAGCTCAGAGGATTAGAGCACGTGGCTACGAACCACGGTGTCGGGGGTTCGAATCCCTCCTCGCCCACAACCGGCCAAAAAGGGAAGGGCCTTTACCCCTGGGGTAGGAAAATCATGATCGGGATAGCGGACCCAAAGCTATGGAACTTGGGTGTGGGTCTTTTGTCGAAATGTAATGGCCTTACTTTTTCTTTTTACGTTAATTTAATGGTGTATTAATTAAATATAGTATGTATACCTGAATCAGCATATTTTTTTGTTTTACGCCCCGTAATTCTTCCTCAGCCGGGCTTGGGCAGAATAGCAGAGCAAGTACAAGTATACAAGTATTAGTAGAATAGCAAAAATGCGTTCTTCGTCATTAATACGTTTGCTCGCGGTAATTGTGGCCTTTTGGGAGAATCGATGACTGCATCAAAGATGCACTTGCTAGTACTAGTACATCTGAGAATTCTTAATTGGCTAGTTGTAAATAGCCCCAGACTGCGGAACAAAGGATTATCCCGGACCTACACCGAGGTATTGACGGTGATTCCCCAATATCGCAGAACAGAATGTGATACGATGAGATAGAATGCAATAGAAACAAAGACACAGGGAACGGGTTACCTACTCTTAACGGTCAAAGCAAACCCTTTCATTCCGAATTAAAGAATTCGGAATGAATCAAATCTCCCCAAGTAGGATTCGAACCTACGACCAGTCAGTTAACAGCCGACCGCTCTACCACTGAGCTACTGAGGAACAACGGGAGATTTGATCTTATAGAGTTCAATTCCCGTTCTCAACCCATGACCAATATGAGCTCGAAGTTTCCTTCGTAACTCCGGGAACTTCTTCGTAGTGGCTCCGTTCCATGCCTCATTTCATAGGGAACCTCAAAGTGGCTCTATTTCATTATATTCCATCCATGTCCCAATTCCATTCATTTACTATCCCTTTGGTGTCATTGAGATAAGAGATGTCGTTTCTAGTCTATCTGTTTCTATTTCTATATATATGGAAAGTTTTAAAATCATCATATAATAATCCAGAAATTGCAATAGAAAAGAAAAAGGGAGGTTTGTGATGATTTTAAAATCTTTTATACTAGGTAATCCAGTATCCTTATGCATGAAGATAATCAATTCGGTCGTTGTGGTTGGACTCTATTATGGATTTCTGACCACATTTTCCATAGGGCCCTCTTATCTCTTCCTTCTCCGAGCTCGGGTTATAGAAGAAGGAATCGAGAAGAAAGTATCAGCAACAACTGGTTTTATTACGGGACAGCTCATGATGTTCATATCGATCTATTATGCGCCTCTGCATCTAGCATTGGATAGACCTCATACAATAACTGTCCTAGCTCTACCGTATCTTTTGTTTCATTTCTTCTGGAACAATCACAAACACTTTTTTGATTATGGATCTACTACCAGAAATTCAATGCGTAATCTTAGCATTCAATGTGTATTCCTGAATAATCTCATTTTTCAATTATTCAACCATTTCATTTTACCAAGTTCAATGTTAGTCAGATTAGTCAACATTTATATGTTTCGATGCAACAACAAGATATTATTTGTAACAAGTAGTTTTGTTGGTTGGTTAATTGGTCACATTTTATTCATGAAATGGGTTGGATTGGTATTAGTCTGGATACAGCAAAATAATTCTATTAGATTTAATGTACTTATTAGATCTAATAAGTACCTTGTGTCAGAATTGAGAAATTCTATGGCTCGAATCTTTAGTATTCTCTTATTTATTACCTGTGTGTACTATTTAGGCAGAGTACCGTCACCCATTGTTACTAAGAAACTGAAAGAAACCTCAGAAACG----AGAAAGTGAGGAAGAAACAGATGTAGAAATAGAAACAACTTCCGAAACGAAGGGGACTAAACAGGAACAAGAGGAATCCACCGAAGAAGATCCTTCTCTTTCTCTTTTTTCGGAAGAAAAGGAGGATCCGGACAAAATAAAAATAGATGAAACGGAAGAGATCCGAATGAATGGAAAGGAAAAAACAAAGGATGAATTCCACTTTAAAGGGACACGCTATAAAAATAGACCCATTTATGAAACTTCTTATCTAGACGGCAATCAAGAAAATTCGAAGTAGAAATATTTAAAAAATTAAAATTAATAAAAAGATTAATATATAAGATAAATACAATAAAAGATAAGAAGAAATTCGGCCACCTCCTATATATTTGATACCCTCTCCTACAAAAAAACTTGTAATACCAACCCCATTTGTAATTCCATCAATTATTCGTCTATCAAAAAAATGAGTAAATTCGGCCAATGCTCTCATAGCATCAGTTAAGTATATTACATAAAGAACATCCATGTAGCCACGATTATCTGACCAATCATATATGACATTTTTTATTTTTTCAAAAACAATTTTTTTTTTATTAGGAACACTTTTAACAAATGAATTTTGAAAGTTAAAATTTTGTAAAGATGAATAAATAGGCTTATATAAAAAAGACGCTATAAATATTCCGAGATAAGCTATACTCAACGAAAAGCCTGCATTTTTCACAAATTCATACCAATCCACCGAATTGTTTGAATTTTGATGTAAAAGGTTTATATCTGGAGTTAACAATTTGGATAATATATCCAAATCCACTCTTTGTTGATTGAATTGATTAAAAGGGATTCCTATGGACCCAACGAAAAAAGTAAATATGCCTAATACAAACATAGGAAATAACATAGTACTATCCGATTCATGGGGATACGAAAAAGTGTTCGTAATGCCAAAATGAGTAATAGTAATAAAGGGTCGCGACATCTTTCTTATATTAATAATACTGATTGGATATATTTTATTCCAAAAAAAATAAATCCTTTTATTATTCATAATAAAGAGAATAACGGAATTTTTTTTTTTTTTTTATTTTTCCCCTCTTTACCCCATAGAGACATTGAATAAAACGAGTTATTTGTTTTTCCATTGTAATTTTGAAAATTAACATTTAAATATCCTTCAAAAGTAAGTAAATAAATACGAAACATATAAAATGCAGTTAATCCTGCTGTAGAACAAGCAATTATTGCAAAAATCGGTGAATACAACCAAATATAATTAAGAATTTCATCTTTGGACCAAAAACAGGCAAGGGGTGGAATACCGCAAAGAGACAGTATACCTAATAAAAAAGCAGTTTTTGTGATTGGTACATGTTTTGTTAAACCCCCCATAAGGACCATATTCTGACTTTTATCTGGAGAATATCCAACAACCGCTTCCATTGAGTGGATGATTGATCCGGATCCTAAAAACAACAATGCTTTTGAATAAGCATGAGTAATCAAATGAAATAAAGCGGATCGATAAGACCCAATACCTAGAGCTAACATCATATAACCCAATTGAGACATTGTAGAATAGGCTAAACCTCTCTTAATATCTTTTTGAGCAAGGGCTAAAGTAGCTCCTAATAGTAATGTTATTATCCCTATCAAAGCTATTATGTTCATTATGTAAGGTACAACTATGAAAAGAGGAAGAAGCCGAGCTACAAGAAAAATCCCTGCTGCTACCATAGTAGCAGCATGTATAAGAGCCGAAATAGGAGTAGGTCCTTCCATAGCATCGGGTAACCATACATGAAGGGGAAATTGGGCGGATTTGGCAATTGCACCAGAAAATAATAAAAGAGCACACAAAGTAACAAATAAAAAATTAACTTCATTATTAGAAATCAATCTATTGACTATTTCAAACAAACCCCGAAATTCGAAACTGCCCGTTATCCAATAAAAACCTAAAATTCCTAATAATAAACCAAAATCTCCTACACGATTAGTGACAAACGCTTTTTGACAAGCATTCCCAGCGATAGGTCGTGTGAACCAAAAACCTATTAATAGATAAGAGCATACTCCAACTAATTCCCAAAAAATATAAATTTGTATAAAATTAGAACTAGTAACTAATCCCAGCATTGAAGTATTGAAAAAACTCATATAAGCAAAAAATCTTAAATATCCTTGATCATAAGACATATAATTGTCGCTATAAATAAGAACGAGAATTCCAACAGTAGTAATTAAGATTGACATAATAGAAGTAAGTGGATCAATCAATTGTCCAAACTCTAAAGAAAAGTCATTATTGATAGTCCAAGACCATACATATTGATATATATAACTGTTATTTATTTGCTGAACAGACAGATTGGCTGAAAAAACCATAACTATACTTAACAATAAAACACTAGTAAAAGCCCACGTGCGCCGAAGATTTCTTGTTGCCGTCGGGAAAAGTAGGAGTCCCACTCCTAGTAACATAGGAATTAGAACTGGAATGAAAGGTATGAACCATAAATATTGATATGTATATTCCATAAAAATAAATAAAAATCTTTTTCTTCTTCTTAATTAACTGTTTCGGATTCGCCAGTTCTTATTTTTTTTTTTCAAAGGAGTCAGTTAATAAAAAAATTAAGATATGTAAAACTAAAATTAAATTTCATAACCTTTTATAATCTTAATTATTTGAAAAAGATTTCAAATCCTTCAAAAATATATATAGAAACAAAAGCGATTGTAGCCTTGTGTTATTTATTGTTCTTTATTTTCGTCGTGCTATATTTATATATGTAATATAATAAAATAATCAAAAAGTTTAATAAACCAACCTTATAATTAATTTAATAAAAAAAAAAAATAAATTTAACAATTATTTCTATTAATTGGTTAGCTTAGTTAAATTGACCAAGCTCGAAAAAAGAGTGCACCTAATTGAAATTAAAATCTTCAAATTGAAATGAGACTCGTAGTTAATCTGTTAAAAAATATATGTTTTTTTTAGAGAAAAGAAGGAAAGTAATTTTACATTTTAATAATTCCTTCAATCAATTCAAAAAAGCATTGCTTAATTATTCTGAATAAACGAACTAAAATACATAACTCTTACTTTATTGGGTTAAGTTATGGGCTGTGTCTGTCTTTTATGAATCATATCAAAATAAACTACTGTTTTTGGTGTAATTATTTGTCCTTACTCGCTCTAAAGATTAAAACATTGTAATATGTAAATTTTAA------------------------TTTTTTGAAGCTTCAAAAAATTAAA-ATTTACTTTTGATCAATTCTAACTTCTTGATTTGAAATGTTTTTGTTTTGAAGAGAGTATAATTTAATTTAAACAATAAATAGAGAAATAATAGTAGTAAAGAACAATTGGTTTTGAACAATAAATGTCTTTCACATTCAACTATAGAAATAAATAACTTATTATAATTTTTTAATGGCCGTTCCAAAAAAGCGCACTTCTATATCAAAAAAACGAATTCGTAAAAATTTTTGGAAAAGGGAGGGGTATTGGGTAGCATTGAAAGCTTTTTCGTTATCGAAATCTCTTTCAACAGGGAATTCAAAAAAATTTTTTGTACAACAAGAAATAAATAAATAAATAATCAAACGTTGGAATAATTGGAATCTATCTCTGACTCTAAAAAAAGTAAAAAGTATACTTTAAGTTTCATTTTTCGGTTCTTTTCTGATTTCTTATAATATTATATAAATATTATAAGAAATCATAATAAATTATTAAAAAGAAAAAAAATCCAAAAGTAATGATTCCCATTCCTTAATGTTTTGAATGTATCAATATGAAAAAGTAGAATAAAGAGTCTTTTGTCTACTTAATTTTTAAAATGATATTTTTTGGTTTGAAAAATAAAGAATAAATAGAAGATATAAAGTTTCAACTGTCTTTTTAGTATCTTTAATTATTTTATAGATGTGAATTCATATTTTACCCATCAACAGAATAATAAGATAAAAAGTTTTGTCTTTTTCTATTTTTATTATACTATTTATTCTATAAGATTCTTATCTAAGAGCAGATATAAATAAGATCTTTAATCACAATTAATGAGTCGTTGAAACTAATTTATTAAGTTTAAAATTTATTTTGTAATTTTCTGAACGCTCAATCGCTTTTATAAATCATTATCAATATATAATATATCTAAATATTAAATATAATATGGTGGGATTTCGATAGAAATTGAAACCCTTTTATTCTATGATACACCCAATACTGAACCTCATCTAATTAGGTTGCTAAATACTAACACAAACCCTTTATACAGTGAAAACTCGAAGTAGTAATACAGGGATATGCAAATTATTAGTGTCTATACTCATGAAATTGTGATCGATAATAACCCTTATTTATTCTATTCTATTTTTCAACATTTTATTTCTTACTTAAATTTTATTTAACTTAACATTACATTAACACCGGAGTTCCTCTCGTTTATACTCTCCTAAAATGGAGCTTTTGTAACTAGATAGTTTTAAAATAGTTTTTAAGAATTCACTTTTTGTCTCATTTATCTTATTTTAATTTCTTTTATGAATCTAAAATAAA-AAAATTTATTACTGAACGAAAAAAACAATAGGATTCCTTTTGAAAATATGTTCCAATCACTATTTTTAAAACTAGTTTTTATTAATTTCAATGTTTCCTAAAACTAAAAAGTATTGCATGATTAAGTACTTTAACCTCGACGATTGAATCAAAATGGGTTATTATGATTTCGAACAAGCCGCTATGGTGAAATCGGTAGACACGCTGCTCTTAGGAAGCAGTGCTAGAGCATCTCGGTTCGAGTCCGAGTGGCGGCATGGCATCTTATAAAAGAGTAAGTCCTAGAATAAAAGAATAAAATTCAATTCCCGATTCCTATAATTGTGAGACTTTTTTAATTTTTATGATATCTTCAATTTTAGAGCATATATTAATTCATATATCCTTTTCGGTCGTTTCAATTGTAATTACAATTCGTTTACTAATCTTATTAGTTAATGAAATCGCAGGACTATATGATTCGTCCAAAAAAGGCATAATAACTACTTTTGTCTGTATAACAGGATTATTAGTTACTCGTTGGATTTATTCGAGGCATTTACCATTAAGTGATTTATACGAATCATTCATTTTTCTTTCATGGAGTTTGTCCATTATTCATATGGTTCCATATTTAAAAAAACACAAAAACCATTTAAGTGCAATAACCGCGCCAATTGTTATTTTGACCCAAGGCTTTGCTACTTCTGGTTTTTTAACCGAAATGCATCAATCCAGAATATTAGTACCCGCTCTTCAATCTCATTGGTTAATGATGCACGTAAGTATGATGGTATTGGGCTATGCAGCTCTTTTATGCGGATCATTATTATCAGTAGCACTTATTGTCATTACATTTAGAAAAATAATAAGAACTTTTGATAAAAGCAATAATGAATCATTTTCCTTTGGTGAGATCCAATACATTAACGAAAGAAACAATGTTTTATGGAACACCCCTTTTATTTCTTCTAAGAATTATTATAGGTCTCAATTGATTCAACAATTGGATCATTGGAGTTATCGTATTATTAGTCTAGGTTTTATCTTTTTAACCATGGGTATTCTTTCGGGAGCGGTATGGGCAAACGAGGCATGGGGCTCATATTGGAATTGGGATCCGAAGGAAACTTGGGCATTTATTACTTGGACTATATTCGCGATTTATTTACATATTCGAACAAATCCAAATCTGGAAGGTGTAAATTCTGCAATTGTAGCCTCCCTGGGATTTCTTATAATTTGGATATGCTATTTGGGAGTCAATCTATTAGGAATAGGGCTACATAGTTATGGTACATTTACACTAACATCTAATTGAAGACAGGATCTGATAAATACAAACAAACATGGGACAGCATATATATTATATAAGAAAACGTCGTGTAAGCCATCGAGAACCTTTTGAATCACTACTTTGATTCAAAAGGTTCTTACAAAACAAAGGACAACCATATATGGTTAAAATAAAAGTCTAATGCATTTTTTTATCTTTAACTTAATTTAAGTTAAATTTAAGAGAAGAAAAAATACTTCTTTTTCGTTTTCTAATTGTACAA-TTTTTTTTTAAACATATTATTCTTTATAGTATAGTCTTGCTCTTTGATTTTGAATTTTATTCAGGAAAATTTTTTATTTATAAAAAAAATTAGATATAAGAGTTTCGACCTTGTCAACTGATAGTGAGAAAACGAAATCTGGATAAAGACCAATACCTATTACAGGTAAAAAGATAGAGATAGAAATAAATAACTCTCGCGGTCCAGAATCAAAAAAATAAGAGTTTGGGGCATTAAAAAACTTGTATCCATAGAACATTTGGCGTAACATAGATAATGAATAAATAGGTGTTAATATCGTTCCTATTGCCATTACAAATGTAATTAGTATTTTTTGTATTAAAAAAAAATTTTGACTGGTAATTATTCCAAAAAATACTATTAATTCTGCAACAAAACCACTCATCCCCGGTAATGCAAGGGAAGCCATCGATAAGATACTGAAAGTCGTGAAGATTTTTGGAACCGGGACCGCCATTCCGCCCATTTCGTCGAGATAAACAAGACGTATTCTATCATAACTCGTTCCCGCCAAGAAAAAAAGTGCAGCGCCAATAAAGCCATGAGAGATTATTTGTAAAAAGGCTCCATTGAGGCCCATATCGCTTAGAGAGCCAATTCCTATAATTATGAAACCCATATGAGATACGGAGGAATAGGCTATTCTTTTTTTTAAATTACGTTGACCAGGAGATGCTGAAGCTGCATAGATTATTTGAATTGTGCCTACTATCATCAACCAGGGAGCAAATATAGAATGAGCGCGGGGCAAGAATTCCATATTGATCCGAACCAACCCATACGCTCCCATTTTTAATAAGATTCCGGCTAGAAGCATACAAGTACTGTAATGTGCCTCTCCATGGGTGTCTGGTAACCATGTATGGAAAGGTATAATCGGCGATTTAACAGCAAAAGCAATAAGAAATCCAATATAGAATATTATTTCCAGTGCTACTGGATAGGATTGATTAGCTGATGTTTCAAAATTTAATGTTGGTTCATTGGAAGCATATAAACCGATACCCAGAACTCCCAGTAATAAAAAAACGGAGCTTCCCGCAGTGTACAAAATAAACTTTGTAGCTGAATACAAGCGTTTCTTCCCCCCCCACACGGATATAAGTAGATAAACGGGAATTAATTCTAATTCCCACATGATGAAAAAAAGTAAAAGGTCTCGAGAAGAAAATAATCCTATTTGGCCGCTATACATTGCTAACATCAGGAAATGGAATAATCGGGAATCTCGAGTAACCGGCCAAGCCGCTAAAGTAGCTAAAGTGGTTATAAACCCTGTCAGTAAAATGGGTCCTATGGAAAGTCCATCTATTCCCAATCTCCAGTAAAAATCAAAAAAATCGATCCATTTATAATCCTCCGTGAGTTGCATTAATGGATCATCCAATTGGAAATAATAATAGAATGCATAGGTTGTTAGAAGGAGTTCTATGATGCATATAAATAGAGTATAGAGCCTAATTACCTTATTCCCTTTATGAGGGAGAAAGAAAATTAAGGAACCCCCGAATATTGGTAAAACGGCAACTATTGTTAACCAAGGAAAATAATTCGTAGTAAAAACAAGATACACTTGGACCAAAAGAATCCGTGCTCGAAAACAAAAATATATATTTTGTTTTCGAGCACGGATTCTTTTGTCGGTA-AAAAAA-CGAAATGTATTCAGGTGGGGCTTTTGGACCGTATCAATAAGCGAGGCCCATGCTTCGAGTTGTTTCATGCCATAAATAAACTCGAACACTCAAGAAATCCGTTGGACAGGCGGATTCGCATCTCTTACAACCAACACAGTCCTCTGTTCTTGGAGCCGAAGCAATTTGCTTAGCTTTACATCCGTCCCAAGGTATCATTTCTAATACATCTGTGGGACAAGCTCTGACACATTGAGTACACCCTATACACGTATCATAAATCTTTACTGAATGTGACATTGGATATATAATTTTTTGAACATCATAAATTTTCGATCTAGTAGAAATGAATTATACATTATTAGACACCAGATGAATCAATGATTTACCAGAATTTTCTAATCAATCTGCTTCTGGATCGATTCATGCTAGAGGGCCAAGATGCTTTGATTTCTTACATTTTTTGTAACCACGATCAATATATTATGTATCATCCACGATAATAAATATAATTCGCCTTGATAAATATAAATAAATAGTATAATTTCTATGATTAATACTACTTATTCAACAAATTCGATTGATTGATACGAGTTGATTTTCTGTTACGATAAATTGAGGAAACAATAGCTGGTCCAATAGCTGCTTCAGCGGCTGCAATAGCTATAACAAAAATTGAAAAAATATTTCCTTTTAATTGGCGACTATCAAAAAAATCAGAAAATGTTACAAAATTTATATTAACTGCATTTAGTATAAGTTCAAGACACATAAGGGCTCTAACCATATTTCGACTTGTGATCAAGCCATAGATACCGATAGAAAATAAATAGGCACTCACAACAAGTACATGTTCGAGCATCATTGAACAACTCCTTATCAATTTCGATTCATTTCAAGATAAAAACAATTTAATGGGTTCAATTAATTATAATATCAAAAAGTATGGAACAAGGGAATATTTTAGTATTGGTAATAGATCGAATAAAAGAATTTCATTTTTAGACAAAAAATCTTCAAATAAAATGAAAGTGGGGGGAAATTGATGTGATAACATAGAACAAAGTTTAATTTGGACTTTTCTTATTAGTTCGAAAGATTTATTATTGACGAGCCACAGCAATTGCGCCTATTAAAGCAGCTAAAAGAATTATCGAAATGAGTTCAAATGGAAGGAAAAAATCTGTTGATAAATGAATTCCAATTTGTTGACTGTTACTTATCAAATCCTGCTCTATAATCTGGTTTGATCTGGTAGTCCAAATAATCCCGTACCATGACGTATCTGAAATAGTAGCCATTAATAGACAAAAAAGAATTGTACAAATCAGCAAAGTAACCCCATCCCCAACAGTCCAAAGATTCAAATCTTTGTAATATTCTGAACCATTCATAAACATCACAGCAAATATGATTAAAACATTTATAGCTCCCACGTAAATAAGTAGCTGTGCGGCAGCTACCAAATGGGAATTTGATAGAATATAGAATAAGGATATACAAACAAGAACCAGTCCCAACGAAAAGGCAGAATAAATTGTGTTGGTAAGTAATACGACTCCTATACCTCCTAATATAAGACCTGACCCCAAAAAGACTAAAAGAAAATCATGTATCGGTCCAGGCAAACCCATTATATGTAAACAGATAAATAAATCGAAAATTTTTTCATGACCTTATTGACCCCACCAGGAATTTTTTTATGAAAATTTTAATTGAATTAAATCCTAAAGAATGTGAATTGATGTAGGTACAGCTATTGGACTAATATAATTATAATATCATTTTTTATCTTAAAGGGTAGTTTTAGACTAGATTTATATTTTGAAATAATTCGAGATAGAGTCATAGATTTTCAATCCAAATTGAAGCACGAACCAACCCCTCAATAG-TTTTTTTTAATTAGTGACTAAACAAAATAAACGAAAGAAACCGCATTCCTTTCGAGCAAAAGAAAAAGGACCCTTCCTAATTTGAATTTGAAATTACCATTTCTTTATCTTTAATATCTTTAATCAAAGGATTTACTTATTTTTTTTATTTTTTTTAGGTGAATTTAAAATTGTTCGAATTGTATAATCGTCAATTACTGACATCGGTAAACGACCCAAGGCAATTTGATTATAATTCAATTCGTGACGATCATAAGTAGAAAGCTCATATTCTTCAGTCATGGATAAACAATTTGTTGGACAATACTCAACGCAGTTACCACAAAATATACAGATTCCGAAATCAATACTGTAATTAAGCAAACGTTTCTTTCGAATATTAGTTTCCAGTTCCCAATCAACAACAGGTAGATCCATAGGGCATACACGAACACATACTTCACAAGCAATGCATTTATCAAACTCGAAGTGTATTCGACCGCGGAAACGTTCTGATGTGATTAATTTTTCATAAGGATATTGAATAGTTACAGGTAAACGATTTGCATGGGATAGGGTAATCATGAAACTTTGACCAATATATCTTGCAATTCGTACTGTTTGTTGACCATAATCCATAACCCTGGTTACCATAGGGAACATATCGTAAATATCTATGAAAATCTTTATGTTTGTTTCTTTCTCTTGTTTGAGGCAAGCCATAAATATAGAATAAAGTATTCCCTTACAGCGAACTGAGTTGGAAAGAGGTTGTTAATAACAGATTGCCGAGAGAAATAGGTAAAAGAAATTTCCATCCCAGATTTAATAGTTGGTCCATTCTTAGCCTAGGTAAAGTCCATCTTGTTGTGATAGGAATGAACAAGAACAAATAAGTTTTGGCTAATGTAATAAAGATACCAATTGTCGTTCCAAAGACCTCACGTGCTTTATTTATTTCAAAAAGCTCGGCAACGAATATGTATGGAATAGAGATATTCCAACCGCCCAAGTACAAAACTGTTACAAATAATGAAGAAATTAATAGGTTTAGATAGGAAGCAACATAAAATAAACCAAATTTGATACCCGAATATTCGGTTTGATAACCCGCTACTAATTCTTCTTCCGCTTCCGGTAAATCAAAAGGTAATCTCTCACATTCTGCTAGGGAAGAGATTAGAAAAACGATAAACCCTATAGGTTGACGCCACAAATTCCAACCCCAAAAACCATATTTTGATTGAGCCTCAACAATATCAACTGTACTTAAACTATTAGATAATCATAGTCGGCGATAACTTCACTGTTATCGTCGCTATTACAGAACCATACATGAGATTTTCGCTTCATACGGCTCCTTTACGGCCATAAATAAATCTAAGGACCGAGTCCGTATTATTTATTTTTATTTATAAGATAAATGGGTTCAAAATCGAGTAAACGGCCCCGAATTCGACCACTTAAATTCTGTATGTTCTATAATAACTAACGACGTCTGAATTGATCTTATCCTTTATTTAATTAATAATTAAGAAATAATTATTTGCTGAGTAATAACTTTGAGTCTTTAATAAAATACTGCTTGTAGAAATATCAATAACCCGTCGTTTTCAATTTTGAAAAAAGTATTCTTTCTATTTTTTTTTTTCGTTCCTATTCTTCTTTCTTTTCTGAAAAAAAAAGGGGGGCTTACTGAATAAAGGATTATTTCGTTTCCGACAGTTATTTATTTAATCGGTGGATAGGAGTATACTCTGGATAGGAATCGTGGGGAGTACGGCCTGATCATTTCTACTAACTTAAAGCCCCAATCCGTATTCTTTTTATATTATGTGTAAATATCCTTGGGGATAAATGACACAATCTCTATTACTAATCCTTTGCGTAATTTGGCATTTCTAACCATCCACTCATTTTTGCTAACCCCCCGCTTTATGGTAACAAACACTAGTGAAAACGTAATACGGTTGATTCTTTGAACCCGCTTCAAGCTAGGATGACATGACTAATCAACCAATCTTGGGGTAAATGGGCTCTTCTTCTTCTATTTATTTACGCTCAACCGTTTTTTAATTCTTCTTATACATTGAAGATGAGACTCAAGAATTTTACTGCGAATATATTGTTATAATTATATAGCTGTTTTCTTTCACTCATATAACTATCTAATTTAATTCATTAATCCGAATAATGAATAAAAAGATGAGGATATCTATTCAATTCGTTCTAACCCTTTTTCTATAAAGACTAGAAAGAAATAAATAGGGAAAAATTTATCTTTCAACGAATCGCACGTAGAGATATTGCTAATACACATAGAGTTAATGGTATTTCATAACTAATCGATTGAGCAGCAGCTCGTAGACCACCTAAAAAGGAATATTTATTGTTTGAGCCATATCCTGAGATAAGAAGTCCAATGGGAGCAATACTTGAAACCGCAATCCACAAAAAAACCCCGATATTGAGATCGGCTAAAACAAGGTGATAGTCAAAAGGAATTACTGAATAACTTAATAGAATTGCTATAACTGCTATGGATGGTCCGATACTGAATAACCGAGTATCTCCTCTAGATGGAAGAAGATTTTCTTTGAAAAGTAATTTTGTCCCATCTGCTAGAGCTTGAAGAACTCCTAAGGGACCGGAATATTCGGGTCCAATACGTTGTTGTAGCCCTGCGGATATTTCTCTTTCTAACCATACAATTACTAGTACGCCTATTGTGATTCCTAATACAAGAGTAAAAATAGGGGCAAGCACCCATATAATTCCATAGACCCACTTTAAAGATTCCACTCTGTAAAAAGAATTGATATCTTGTACTTCCCTTATATCAATTATCATTTCAACGATCAACTTCTCCCATAATGATATCTATGCTACCTAGTATTGTCATAATATCAGCCAATTTCATTCTTTTAACTAACTGAGGAAGAATTTGCAAATTGATAAAACCAGGTGGTCGAATTTTCCATCTCCAAGGAAAACCACTCTGATCCCCTATCAGAAAAATTCCCAATTCCCCTTTAGGGGCTTCGACTCTCACATAAAGTTCTTGTTTCGGCAATTCAAAAGTGGGGGAGGGTTTTTTACTAATGAATCGATATTCAAAATCATGCCATTCTGGATACCTTTTTCTATCAAAGTATCGTATTTCTAAATTCTCGTAGGGCCCCCCCGGAATTCCTTCCAGCGCCTGTTGAATAATTTTGATGGATTCTGCCATTTCGCCAATTCGGACTAAATAACGAGCTAATGAATCCCCTTCTTTTTGCCATTGTACTTCCCAATCAAATTCGTCGTAACACTCATAATGATCAATTTTACGAAGATCCCATTGTATTCCGGACGCTCGCAGCATTGGTCCTGATAAACCCCAATTTATTACTTCGTCTCTACCAATAATGCCTACGCCCTCAACTCGTTCTAAAAAAATAGGATTTCTTGTAATAAGTTTTTGATATTCAGTAACTCCTGTTAAAAAATAATCGCAGAAATCCAAACCTTTATCTATCCATCCATAAGGTAGATCAGCCGCCACTCCTCCGATACGAAAATAATTATGCATCATTCTCATACCCGTAGCAGCTTCGAATAGATCATATACTAATTCTCTTTCTCTGAAAATATAGAAGAAAGGAGTCTGTGCACCAATATCTGCCATGAAAGGGCCGAGCCATAACAAATGAGAAGCTATACGACTCAATTCCAACATAATTACTCTGATATAACTAGCTCTTTTCGGTACTTGAATATTTCCTAGCCGTTCTGGCCCATTTACAGTTATTGCTTCTGTGAACATAGTAGCTAAATAATCCCAACGGGTTACATAAGGCAGATATTGTATAATAGTTCGGTTTTCCGCAATTTTTTCCATCCCTCTGTGTAAATAACCCAATATTGGTTCACAGTCAATAACATCTTCGCCGTCCAGAGTAACGACGAGTCGAAGAACACCATGCATTGACGGGTGGTGGGGGCCCATATTGACTATCATGAGATCCTTTCTTGTAACTGGTATATTCATAAGTTTTTCCTCGATTCATTCTTCTACGAATTGCGTAAAACGAAAAACAGTTTATCAAAATTCAAGATCTAATAAAGCAAATAGTTCAAAATGACTCTTAAATTAACGAGTTTTTGATTCTCGAATACCCAACTGATTTATTAAGTATTTATAAAGTACTCTCTTTTTCTTTGACAAATAAGACAGCAATCGTTGACGTTTTCCCAGAATTTTACGGAGACCTCTTTGAGAGGAATAGTCTTTTCTGTGCAATTCCAAATGTGAAGTAAGTCTTCTTATTTTATTGGTCCAACTAAATACTTGAAATTCAACAGATCCCCTGTTTTCTTCTTTTTCTTCTTGCGAAATAAGCGAGATGAATGAGTTTTGTACCATAAAAATGAATCGCCCCTCTCTCTTTTTTTTAGATATTTTTATCCATATATTTATTGATCAGTAATAATAATTACACTCATTTTAATTTGCTATACACAATAATTCTTAATTTCGTTAAGAAGTCTTAATTTTGTCAAACAAACTTACTTATTTTAGTCAATAATCACTCCAATTTTAAAAGTATTCGGATAGGATATACTATACACAAAGTATGGTCTATTTTTCCACTCACAAAAAATAAAAAAAAATTAGACCTGAAAATAAATAAGACGACTTTGTTGATTCATTTCTAGATCGAATAAATATTAATATAATTCAACGCGTCATTAAATTAAGTATCCTGTATCAGAATGATGTGTAAAGATAATGGGGGTGTTTATTTCTTTGTCTTCATATACTCGCTATGGTACGGGAATCGAGTCAAAATGTACCATTAATGAATTTTCAATAGCGGATATATCTGAATCCTTATCAGACTGAAACGACTACCATTATTGGTATCAAACCAATAGCGATTCATACAAGATAAATCTTCTAATCGATAATTGGGCCAAAGAAAGAACTTTAATTTAATTAGTTTATTTTTATCTCTATAAAGCTCTTTTCTTTTATTCAAAACTTGATCGCAATTGCAATTTTTTAACTTATTTACATTGCAAAATACCGTATTTCTATGTATACCGTTTCCATTCCCCGAATTGAAACAAATTCGAATTCTCAATTCTCTACGACGCCTTGGGGATAAAATTTTTTCAGGAAAAATAAAATCATAATTATTTTTGTCTCTATTTCCAGTCATTTTTTTATGTAGTGCAATGGATTCATCAAAATCCTTCTTATTCTTATGAAGACAGGCCGGGCTTTTTTCTAGGTATCTTTGATGACTTTGCTGCTGCTTACTCTTATGCACCAATGAGATACCTATGGTTTGATATATAAAAAATTGTCCATCCGTTTTTACAGACAGACGGACTGGTTCGATAATCAATATTCCCTTTTTCATCAATTCTGTAAAAGTTAAACCCTTCCGGACCATCAGAATATCCAGACTCATTTCTTCCCTTTGAATAGCGGATATAGCAATTTCTCTTGGATTTCTCAGTCTAAGCAGGAGACAATATACTTTGATGTTATTGATTATTTTTTGATTTAAAGAATCATCCCATCTCAATTGAAAATGAAAATACCTTTTTAGGAATAACTCAAGTTCTGTTTCCGTGTTAGTCTTGTATTGCTTTTTATTTCTACGTTTTTTTATGTCTAATCCCCTAGAATCTTCTTCAACATCTTTTTCTTGTTTGAGAGAGACGCTTCAGGATCCACTTGGTCCGCGAATTCTTTTTCTATTTGATTTCTATTTTCTAATTCAAGAGTTTTTTCATTCGATAATGTAAAACTTTTTTTATTTCCAGTGATGCTTTTCTGTTTATTAACATTTTCGTTTACATTAAAATTAAAAAAAAGTAATTTGATTGGTATGACCCATGGTTTAATCTTATATGTATTATAAAGTATCACAAATTCTGGGAAAAACCAAAGTTCTAGATTCGATATGGGATGACTTAGTATTTCTTCATTCATTCCCATCCAATCAAAGAAAAAACCTTGTTGATTGGATGGGTTAATTTTCTGATCTTGATGAATCGTCAGATAAAAAAGGCCTTTCTTATCAATTTTATCGATTATTTGACAATTATTAAACCCAGTCTTAGTATTTTTATTCCTGTTGGTAACGTTATCGATATCGACCCAGGCCTTAATATTGATCTTCTTTCTAAGACAAAAATGGAGGATTTTCCAATCCAAATATTTTGTATCTGAATTTTTTTCTATATCTAGACTATCATCTTCGACGAGAGAATTATGGATAAGGATACCTCCCAGCATATCAAATAATTTGCGTTTAGGCGTATTGTAATTATAAGAAATCTCTTGGTTATTATTTACTTGTAATGGCAATCCATAAATATATGAATCTTTCTTATTTTCATAATTAATAGATTTATACGATAAAAGATCATATTTATATTGTTTTTGATTTGGTAATGGTTCTATTTCAAAATCTTTTGCTTTTTCGTAATGAATAAATTGGGTTTTTTCATATTCATATGACTCACATTTATTGAGATCTTTATTTTTAGTCATATGGTTGAACCTAGTTCGCCATTTTTGTGTTACTAATCTAGACCATTTAATCTGAGATAAATCGTATTGATATTGATAATGACCCTTTAGCCAGTTTTTCCATTCATTAATTCCATAATTTGGAGGTTTTTTATGTCTAATTCAGAATCAAATATTCCTTGCGTTCCAACAAAATACTCCCTTATTTCATTCTTAAGAAAAAAAGATGTTCCGTAATATTTAAAGACGGATCTTAACTTATCTAGGTTATTGACTGGGGTTTGCGATAATTTATAAAATACATATGCTTGTGACAAGTAAGATAAGTCCACAAAAATCTTTGAATTTTTTTTAATAATACAAAGTGACTTTTTTATAGTCGAACTAAAGTTAAATATACTTTGATTTGTTTTATCAATTCTTTCCCGATTTTCTTCATTATTGTAAATGTATTTATTAATAACTTTTTTTGTTAATTCAAGAAAGAGCTGTGCATTGATTCTAGGTATATTAATGATACATAGAAGGATATCCATGTATAGCTTTTCAATAAATAATTTTACAAAATAATGTGATTTACGAAGTAATCGAAGATTTTTTCGTTTTAATATCTCCCAAATATTTTTTGGTGATTCTAATCCTTTCTCGTCATAACTTATTTTGTTAGGGTTAATATTTCTCTCTGGAGTTATAAATCTTCTTCTCTTGTCTTTTTTAATTGTTTTTATTTTATTTATGATTGTGTTTGTTCTATTCATCAGATCTTTCATTTTTTTTTCTGTCAATGAATAAGTTTCCCAATCCATATATCGAATTTTAATGGACGATTCGTGACTCATTTGATTATGAATTGTTGAATTTTTTTCTTTTTGAGTTTCACTCAATTCATATATTTCTATTTTTTTCAATCCAAATAATAATAATAGATTTATTTTTGAGAATTCTTTTCTTATTTTTTTTAGAAATATAATGACTTTGATGACCCATTTTTTTGTTTCTTTTGCTACATTTACAAAAAATTTGGTTCTTTCTTTTAAAACGTTTATAACTAGAAAGCACTTTTGTTTCAATTTGAAATTTTTTTTTTCGAGTTCTTTTAAAAGGGGTTCAAAAAAGGAAAGCCGTTTTCGGGGATAACCAAAAGGCAGTTCCGCTTCCATTCCCCAAACTGTTAAAAAACAAAAATCGTTTTTTTGTCCTTTCCCTTCCTTTTTAATTGGATCTTTATTAGGGGGTCGTAACTTAGATCTGTGCCAAGGTTTCAAACGAAAAGGAAATAGGATCTTTATCTGAATACCGTCTGTTAACCAGTTTTTCGGAAATTCTTTTTCTGATAATGGAACGCCGTTATAAGTGCATTTAACATGCATTTCTTTATTCCAATCCTTTAAATCCTCGGACCATTCGGGAAATTGAAATAATAGTATACGAAGAGTATTTTTAGCTATTATCAATGAAGGTAATAGAATATATTTTCTAAGAATCGATTGTGTTACTAATAAGGAACCTCTTATTACTTGAGCAACTATAAGGCTATCCCAGGCCTCTGCTATTTCTATACGAGTTTTCTCATCTCTGTTGTATTTTTCTCTTTTGTCCTCCTCTGTTTTCTCACTTTCCTTTTTATTTTCCTCTGTATAATCCGAAATTTTAATTTTTTTTTTTTTCCAAATACAATTTAGAAAAATGCCTTTCAGCCGCTCGGGGATATCAAAAGAAAAAAAGGGGGGGGTGCCCAGTCTATCCAAAAAAAGGGGTGAATGTACATTTGCTTCAAACAGTTCCACAATAACTGTTTTACGCCTTTGAGCTCGCATAGAGCCCTTTATTATATCTCGACGAAAATCCGATTGTTGTGAATAACGGATCAAAGCTACCTCGTCAGTTTCATCAGGATTATCAGTATCTTTGTTATTAGTATTAGTATAAGTATCGGTATTCTTCGTAGTATCAGTCAAAATTACGACACGTTTGGCTTTTCTTGAACGAATTTCATGATCCTCTACCACATGGTCTTCCTTGTCTCTTTCCTGTTGTTCCAACTCATCGATTAATTTGTATGACCATCGAGGGACTTTTTTACTGATTTCATTTATTCCAATATGAATATCTTTTTGTCTAATTGTTTTATCCTTGGGATCCGTTATAACTTGATCGATAAAAATTTTAAAATTTTTATTCGATCTTTTGAATCAATTCTTACTTGTTTGTTTTCAGTAAATGGAAATAAAAAAATCCCTTTCAAATTAAAATTTGATGTTGATTTTACTGCAACCTTACTTAGTAAATAAGTAATTTTTTTTCCTAATGATTTTCGATCAAATAAATCCACTTTCTGGTCAAATTCTGTGTTATTGGTACTAATAAGTACGCCATGAATTTTATTTACCAAAAATTTCTTCCTGTAATTCTTTATAGAAGTTTTAGGATTGAGAATAAAAACAATTTTTTGATTTGGCCGCGATAGGGTCCGTTCAATAAAGGATCATATATTTTAGTTAAATATTCTTTTTGAGTCTCATTATTATTATTAGACAATAGAATTCTTTTTTCGAGTACATCCGGAGCAAGAAATCCAGTATCTAAAGTTTCTGATCTATGTATCAATTTTTTGCTTATGTTGTTCCTTTTTTCTTCATTGGCATAACTCCAATCATTGTATAATTCATTATAGGAGATTTTTTGTATTGTAAACAAAGATATCTTTCTTTGTATCATTTTCAGAAAAGTTGACAAACTTGGTGGATACGTGAAGGATATCCTTTCTTTTCCATCACTTTTACATGTATGAAAAAAAGATTGTGACATTTCATTTTTTACAGCATTTTGAAATCGGTCGTTTTTTATATATCGGAATGGACGATTCCATCGTTTAGAGTCGAAAAGAATAGTCACAAGAGGTTTTTCAAACAAGAATATTTCTTTATCTTTTATTTCTTTAAATATTTCTAACTTCGAATTTTCTTGATTGCCGTCTAGATAAGAAGTTTCATAAATGGGTCTATTTTTATAGCGTGTCCCTTTAAAGTGGAATTCATCCTTTGTTTTTTCCTTTCCATTCATTCGGATCTCTTCCGTTTCATCTATTTTTATTTTGTCCGGATCCTCCTGAAGGATCTTCTTCGGTGGATTCCTCTTGTTCCTGTTTAGTCCCCTTCGTTTCGGAAGTTGTTTCTATTTCTACATCTGTTTCTTCCTCCTTTCTTCCGTTTCTGAGGTTTCTTTCAGTTTCTTAGTAACAATGGGTGACGGTACTCTGCCTAAATAGTACACACAGGTAATAAATAAGAGAATACTAAAGATTCGAGCCATAGAATTTCTCAATTCTGACACAAGGTACTTATTAGATCTAATAAGTACATTAAATCTAATAGAATTATTTTGCTGTATCCAGACTAATACCAATCCAACCCATTTCATGAATAAAATGTGACCAATTAACCAACCAACAAAACTACTTGTTACAAATAATATCTTGTTGTTGCATCGAAACATATAAATGTTGACTAATCTGACTAACATTGAACTTGGTAAAATGAAATGGTTGAATAATTGAAAAATGAGATTATTCAGGAATACACATTGAATGCTAAGATTACGCATTGAATTTCTGGTAGTAGATCCATAATCAAAAAAGTGTTTGTGATTGTTCCAGAAGAAATGAAACAAAAGATACGGTAGAGCTAGGACAGTTATTGTATGAGGTCTATCCAATGCTAGATGCAGAGGCGCATAATAGATCGATATGAACATCATGAGCTGTCCCGTAATAAAACCAGTTGTTGCTGATACTTTCTTCTCGATTCCTTCTTCTATAACCCGAGCTCGGAGAAGGAAGAGATAAGAGGGCCCTATGGAAAATGTGGTCAGAAATCCATAATAGAGTCCAACCACAACGACCGAATTGATTATCTTCATGCATAAGGATACTGGATTACCTAGTATAAAAGATTTTAAAATCATCACAAACCTCCCTTTTTCTTTTCTATTGCAATTTCTGGATTATTATATGATGATTTTAAAACTTTCCATATATATAGAAATAGAAACAGATAGACTAGAAACGACATCTCTTATCTCAATGACACCAAAGGGATAGTAAATGAATGGAATTGGGACATGGATGGAATATAATGAAATAGAGCCACTTTGAGGTTCCCTATGAAATGAGGCATGGAACGGAGCCACTACGAAGAAGTTCCCGGAGTTACGAAGGAAACTTCGAGCTCATATTGGTCATGGGTTGAGAACGGGAATTGAACTCTATAAGATCAAATCTCCCGTTGTTCCTCAGTAGCTCAGTGGTAGAGCGGTCGGCTGTTAACTGACTGGTCGTAGGTTCGAATCCTACTTGGGGAGATTTGATTCATTCCGAATTCTTTAATTCGGAATGAAAGGGTTTGCTTTGACCGTTAAGAGTAGGTAACCCGTTCCCTGTGTCTTTGTTTCTATTGCATTCTATCTCATCGTATCACATTCTGTTCTGCGATATTGGGGAATCACCGTCAATACCTCGGTGTAGGTCCGGGATAATCCTTTGTTCCGCAGTCTGGGGCTATTTACAACTAGCCAATTAAGAATTCTCAGATGTACTAGTACTAGCAAGTGCATCTTTGATGCAGTCATCGATTCTCCCAAAAGGCCACAATTACCGCGAGCAAACGTATTAATGACGAAGAACGCATTTTTGCTATTCTACTAATACTTGTATACTTGTACTTGCTCTGCTATTCTGCCCAAGCCCGGCTGAGGAAGAATTACGGGGCGTAAAACAAAAAAATATGCTGATTCAGGTATACATACTATATTTAATTAATACACCATTAAATTAACGATAAATAAAAAGAAAAAGTAAGGCCATTACATTTCGACAAAAGACCCACACCCAAGTTCCATAGCTTTGGGTCCGCTATCCCGATCATGATTTTCCTACCCCAGGGGTAAAGGCCCTTCCCTTTTTGGCCGGTTGTGGGCGAGGAGGGATTCGAACCCCCGACACCGTGGTTCGTAGCCACGTGCTCTAATCCTCTGAGCTACAGGCCCCACCCCGTCTCCACTGGATCTGTTCCCGGGAGTACCCTAAAAAAGAACCTTTCCTCTCCCCAGCCATTTCGGGTTAAGAAGATGTGAAAGCGCCTCTCTCTCTATAAGAACGGTACGTTCCGAGGCGTGAAGTGGGAGAGAAGGGGTTTCATAATTGGGGTTTTGAATAAGACGACCTTTTCATTTTTTTTTCTTTTTCATATTGAAAAGTAATAAGAATGAGAGGTGTTAAGCTTTTTATCATCCTGGCGTCGAGCTATTTTTCCGCAGGACCTCCCCTACAGTATCGTCACCGCAGTAGAGTTTAACCACCAAGTTCGGGATGGATTGGTGTGGTTCCTCTACGCCTAGGACACCAGAATATCGAACCATGAACGAATAAAGGCATGAGAGAAAAGCATATTGGATAGTGATTGTGAGGCCCCAATTCTTGACTGGAGGGGACACCAAAGGCCTCTGCCCCCCCTATCTATCCAAGGGATCGAAGGGCGGAGGCCTTTGGTTTTTTCATGTTGTCAAAGAGTTGAACAATGGTTTTTCGTGTTGTCAAAGAGTTGAACAATGAAAATGGATGGCGAGTGCCTGATCGAATTGATCGGGTCATGTAGGAACAAGGTTCAAGTCTACCGGTCTGTTAGGATGCCTCAGCTGCATACATCACTGCACTTCCACTTGACACCTATCGTAATGATAAACGGCTCGTCTCGCCGTGACCTTCTCTTGAATTCTCAAAACTTCTGTCGCTCCATCCCCGCAGGGGCAGAGAACCCATCGCTGTCTCGGCTGTGCTACCGGAGGCTCTGGGGAAGTCGGAATAGGAGAGCACTCATCTTGGGGTGGGCTTACTACTTAGATGCTTTCAGCAGTTATCCGCTCCGCACTTGGCTACCCAGCGTTTACCGTGGGCACGATAACTGGTACACCAGAGGTGCGTCCTTCCCGGTCCTCTCGTACTAGGGAAAGGTCCTCTCAATGCTCTAACGCCCACACCGGATATGGACCGAACTGTCTCACGACGTTCTGAACCCAGCTCACGTACCGCTTTAATGGGCGAACAGCCCAACCCTTGGAACATACTACAGCCCCAGGTGGCGAAGAGCCGACATCGAGGTGCCAAACCTTCCCGTCGATGTGAGCTCTTGGGGAAGATCAGCCTGTTATCCCTAGAGTAACTTTTATCCGTTGAGCGACGGCCCTTCCACTCGGCACCGTCGGATCACTAAGGCCGACTTTCGTCCCTGCTCGACGGGTGGGTCTTGCAGTCAAGCTCCCTTCTGCCTTTGCACTCGAGGGCCAATCTCCGTCTGGCCCGAGGAAACCTTTGCACGCCTCCGTTACCTTTTGGGAGGCCTACGCCCCATAGAAACTGTCTACCTGAGACTGTCCCTTGGCCCGTAGGTCCTGACACAAGGTTAGAATTCTAGCTCTTCCAGAGTGGTATCTCACTGACGGCTCGGGCCCCCCCGGAAGGGGGCCTTCTTCGCCCTCCACCTAAGCTGCGCAGGAAAGGCCCAAAGCCAATCCCAGGGAACAGTGAAGCTTCATAGGGTCTTTCTGTCCAGGTGCAGGTAGTCCGCATCTTCACAGACATGTCTATTTCACCGAGTCTCTCTCCGAGACAGTGCCCAGATCGTTACGCCTTTCGTGCGGGTCGGAACTTACCCGACAAGGAATTTCGCTACCTTAGGACCGTTATAGTTACGGCCGCCGTTCACCGGGGCTTCGGTCGCCGGCTCCCCTGTCATCAGGTCACCAACTTCCTTGACCTTCCGGCACTGGGCAGGCGTCAGCCCCCATACATGGTCTTACGACTTTGCGGAGACCTGTGTTTTTGGTAAACAGTCGCCCGGGCCTGGTCACTGCGACCCCCTTTGTGAGGAGGCACCCCTTCTCCCGAAGTTACGGGGCTATTTTGCCGAGTTCCTTAGAGAGAGTTGTCTCGCGCCCCTAGGTATTCTCTACCTACCCACCTGTGTCGGTTTCGGGTACAGGTACCCTTTTGTTGAAGGTCGTTCGAGCTTTTCCTGGGAGTATGGCATGGGTTACTTCAGCGCCGTAGCGCCTGGTACTCGAACATTGGCTCGAGGCATTTTCTCTACCCCTTCTTACCCTGAAAAAGCAGGGGCACCTTGCGTCCTTGAACCGATAACCATCTTTCGGCTAACCTAGCCTCCTCCGTCCCTCGGGACCAACAAGGGGCAGTACAGGAATATTCACCTGTTGTCCATCGACTACGCCTTTCGGCCTGATCTTAGGCCCTGACTCACCCTCCGTGGACGAACCTTGCGGAGGAACCCTTAGGTTTTCGGGGCATTGGATTCTCACCAATGTTTGCGTTACTCAAGCCGACATTCTCGCTTCCGCTTCGTCCACCGCTGCTCTCGCGGGTGCTTCCCTCTAAGGCGGAACGCTCCCCTACCGATGCCTTTTTACATCCCACAGCTTCGGCAGATCGCTTAGCCCCGTTCATCTTCGGCGCAAGAGCGCTCGATCAGTGAGCTATTACGCACTCTTTCAAGGGTGGCTGCTTCTAGGCAAACCTCCTGGCTGTCTCTGCACCCCTACCTCCTTTATCACTGAGCGGTCATTTAGGGGCCTTAGCTGGTGATCCGGGCTGTTTCCCTCTCGACGATGAAGCTTATCCCCCATCGTCTCACTGGCCGACCTTGACCCCTGTTATTTTGAGGTCATATCTAGTATTCAGAGTTTGCCTCGATTTGGTACCGCTCTCGCGGCCCGCACCGAAACAGTGCTTTACCCCTAGATGTCCAGTCAACTGCTGCGCCTCAACGCATTTCGGGGAGAACCAGCTAGCTCTGGGTTCGAGTGGCATTTCACCCCTAACCACAACTCATCCGCTGATTCTTCAACATCAGTCGGTTCGGACCTCCACTTAGTTTCACCCAAGCTTCATCCTGGTCATGGATAGATCACCCAGGTTCGGGTCCATAAGCAGTGACAATTGCCCTATGAAGACTCGCTTTCGCTACGGCTCCGGTGGGTTCCCTTAACCAAGCCACTGCCTATGAGTCGCCGGCTCATTCTTCAACAGGCACGCGGTCAGAGCCCCGGGCTCCTCCCACTGCTTGGGAGCTTACGGTTTCATGTTCTATTTCACTCCCCGATGGGGGTTCTTTTCACCCTTCCCTCACGGTACTACTTCACTATCGGTCACCCAGGAGTATTTAGCCTTACAAGGTGGTCCTTGCTGATTCACACGGGATTCCACGTGCCCCATGCTACTCGGGTCAGAGCGTAAGCTAGTGATGCTTTCGGCTACTGGACTCTCGCCATCTAGGGTGCAGCACTCCACCGCTTCGCCTAGCAGCACGACGCTTGTATTGCTCTCCCACAACCCCGTTTTCACGGTTTAGGCTGCTCCCATTTCGCTCGCCGCTACTACGGGAATCGCTTTTGCTTTATTTTCCTCTGGCTACTAAGATGTTTCAGTTCGCCAGGTTGTCTCTTGCCTGCCCATGGATTCAGCAGCAGTTCGAAAGGTTGACCTATTCGGGAATCTCCGGATCTACGCTTATTTTCAACTCCCCGAAGCATTTCGTCGCTTACTACGCCCTTCCTCGTCTCTGGGTGCCTAGGTATCCACCGTAAGCCTTTCCTCGTTTGAACCTCGCCCTTAACTTTAAGGCTATGCCATCCTAAGGTGCTACTAAATGGAAGGATCTTATCAACGTCCATGAATGAGAAATCATAGATCGAACTGCCGAATCGGAAAAATTGGGTGCTATCATATAGCTTTGTATCGGCTAAGTTCACGAGTTGGAGATAAGCGGACTCGAACCGCTGACATCCGCCACAGGGTAAACCGCCGCCTCTCAGGCCCCCGACTGATTCTACCATAGAGGCCAACGATAGACAATAACTCCCCCCCGAACACAGCTTACAACTTTCATCGTACTGTGCTCTCCAAAGAGCAACTCTTCTCAAAATCTCAAAAAAGGATGCTGAGTTGGAATCCCATTCTAACTAAGGATTCTTGTGGTTCCGGAGGATCCAGCTACAGGAGAACCAGGAACGGAAAG-CCCCCCCCTTTCCTCCCGGCTCTTTGGTCTTAAGAATGCTGGTTTTAAGAATGAGTGATTGCCCTTCTCCGACCCTTACTGCCCAACCTTAGAACGGACAGCTAATGCGTTCCACTTATTGAACAGGGTTCTATGGTCGGTCCGCGACCCCTGGATGCCGAAGGCGTCCTTGGGGTGATCTCGTAGTTCCTACGGGGTGGAGACGATGGGGTCGGCCCATGGATTTTCCTTCCTTTTGCCGCATTTCGCTCAAAGGGTTGAAGGGAGATAGTGCATCAAGCTGTTCGCAAGGGCCAACTTAATCCTCTTCCCCAGGGATCCCTCATGGGATCCCTAGGAGAGCCGCCGACTCCAACTACTGTCCATGTACGATCCATACTAGATCTGACCAACTGCCCATCCTACCTCCTCTACGTTCTTGACAGCCCATCTTTGTCTCAGTAGAGTCTTTCAGTGGCATGTTTCGGTCCTCTTTCCCATTACTTAGAAAAAGTGAGCCACCGGTTCAGGTACAAGATACTATCATTATCGCCTGGACAATTAGACATCCAACCCGTAATCGCAACGACCCAATTGCAAGAGCGGAGCTCTACCAACTGAGCTATATCCCCCCGAGCCAAGTGGAGCATGCATGAAGGAGTCAGATGCTTCTTCTATTCTTTTACTTGGCGCAGCTGGGCCATCCTGGACTTGAACCAGAGACCTCGCCCGTGAAGTAAATCATCGCACCTACGGTCCAACCAATTGGGAGAGAATCAATAGATTCCTTTTCGGGAGCGATTCATCCTTCCCGAACGCAGCATACAACTCTCCGGTGTACTGCGCTCTCCAAGTGTGCTTGTTCCCCTCCTTCTTCCTTACCATGGCAAGTCTTTGTGAAATAACTCCGATGATAAGAAAGAAGAAGGCGTTAAGAGGACCCTCCTGGCCCAACCCTAGACACTCTAAGATCCTTTTTCAAATCAAACCTGCTCCCATTTCGAGTCAAGAGATAGATAAATAAACACATCCCATTGCACTGATCGGGGGCATTCGTAGTGACTGAGGGGGTCGAAGACCAAGAAGTGAGTTATTTATCAGCCAAGCATTCTTCTTATGGCTAGATCCAATCTCCTGGTCCCTGCGGAAAGGAAAAAGAATTTCAACTTCTTCCTTTCGGAAAGGGAGGATTAGGAAAATCCTATTGATTGCAGCTTTCTCCAGACCTCCGGGAAAAGCATGAAAAAAAAGGCTCGAATGGTACGATCCCTCCGTCACCCCAGAATGAAAGGGGCGATCTCGTAGTTCTTGGTCTGTGAAGATACGTTGTTAGGTGCTCCGTTTTATTTTCCCATTGAGGCCGAACCTAAACCAGTGCTCGAGAGATAGCTGTCCATATACTGATAAGGGATGTATGGATTCTCGAGAAGAGAGGAGCCGTGGTGGTCCCCCCCGGACCGCCCGGATCCCACGATTGAATAGAAAGTTGGATCTACATTGGATCTCACCTGAATCGCCCCATCTATCCTCCTGAGGAGAAGTTTGGTTTCAAACCCCGGTTCGAACAGGAGAAGTACGCCATGCTAATGTGCCTTGGATGATCCACATCTCAGGGTCAGGCGCTGATGAGCACATTGAACTATCCATGTGGCTGAGAGCCCTCACAGCCCAGGCACAACGACGCAATTATCAGGGGCGCGCTCTACCACTGAGCTAATAGCCCGTCGTGCGGGCCTCCCGCCGGGGCCCGCTATGCCAAAAGCGAGAGAAAGCCCATCCCTCTCTTTCCTTTTTTACGTTCCCATGTCCCTCCCGTGTGGCGACATGGGGGCGACAAAAAGGGGATCCTATCAACTTGTTCCGACCTAGGAAAATAAGCTCATGAGCTTGGTCTTACTTCACCGTCGAGAAACGAAAGAAGACTTCCATCTCCAAGTTTAACCCAGACGTAGCTCGCTTCTTTTTGGGTGTGAAGTAGTGTCAAACCAAAATACCCAACAAGCGTTAGCTCTCCCTGAAAAGGAGGTGATCCAGCCGCACCTTCCAGTACGGCTACCTTGTTACGACTTCACTCCAGTCACTAGCCCTGCCTTCGGCATCCCCCTCCTTGTGGTTAAGGTAACGACTTCGGGCATGGCCAGCTCCCATAGTGTGACGGGCGGTGTGTACAAGGCCCGGGAACGAATTCACCGCCGTATGGCTGACCGGCGATTACTAGCGATTCCGGCTTCATGCAGGCGAGTTGCAGCCTACAATCCGAACTGAGGACGGGTTTTTGGGGTTAGCTCACCCTCGCGGGATCGCGACCCTTTGTCCCGGCCATTGTAGCACGTGTGTCGCCCAGGGCATAAGGGGCATGATGACTTGACGTCATCCTCACCTTCCTCCGGCTTATCACCGGCAGTCTGCTCAGGGTTCCAAACTCAACGGTGGCAACTAAACACGAGGGTTGCGCTCGTTGCGGGACTTAACCCAACACCTTACGGCACGAGCTGACGACAGCCATGCACCACCTGTGTCCGCGTTCCCGAAGGCACCCCTCTCTTTCAAGAGGATTCGCGGCATGTCAAGCCCTGGTAAGGTTCTTCGCTTTGCATCGAATTAAACCACATGCTCCACCGCTTGTGCGGGCCCCCGTCAATTCCTTTGAGTTTCATTCTTGCGAACGTACTCCCCAGGCGGGATACTTAACGCGTTAGCTACAGCACTGCACGGGTCGATACGCACAGCGCCTAGTATCCATCGTTTACGGCTAGGACTACTGGGGTATCTAATCCCATTCGCTCCCCTAGCTTTCGTCTCTCAGTGTCAGTGTCGGCCCAGCAGAGTGCTTTCGCCGTTGGTGTTCTTTCCGATCTCTACGCATTTCACCGCTCCACCGGAAATTCCCTCTGCCCCTACCGTACTCCAGCTTGGTAGTTTCCACCGCCTGTCCAGGGTTGAGCCCTGGGATTTGACGGCGGACTTAAAAAGCCACCTACAGACGCTTTACGCCCAATCATTCCGGATAACGCTTGCATCCTCTGTATTACCGCGGCTGCTGGCACAGAGTTAGCCGATGCTTATTCCCCAGATACCGTCATTGCTTCTTCTCCGGGAAAAGAAGTTCACGACCCGTAGGCCTTCTACCTCCACGCGGCATTGCTCCGTCAGGCTTTCGCCCATTGCGGAAAATTCCCCACTGCTGCCTCCCGTAGGAGTCTGGGCCGTGTCTCAGTCCCAGTGTGGCTGATCATCCTCTCGAACCAGCTACTGATCATCGCCTTGGTAAGCTATTGCCTCACCAACTAGCTAATCAGACGCGAGCCCCTCCTCAGGCGGATTCCTCCTTTTGCTCCTCAGCCTACGGGGTATTAGCAGCCGTTTCCAGCTGTTGTTCCCCTCCCAAGGGCAGGTTCTTACGCGTTACTCACCCGTCCGCCACTGGAAACACCACTTCCCGTCCGACTTGCATGTGTTAAGCATGCCGCCAGCGTTCATCCTGAGCCAGGATCGAACTCTCCATGAGATTCATAGTTGCATTACTTATAGCTTCCTTGTTCGTAAACAAAGCGGATTCGGAATTGTCTTTCATTCCAAGGCATAACTTGTATCCATGCGCTTCAGATTCGCCTGGAGTTCGCTCCCAGAAATATAGCCATCCCTACCCCCTCACGTCAATCCCACGAGCCTCTTATCCATTCTCATTCGATCACGGCGGGAGAGCAAGTCAAAATAGAAAAACTTACATTGGGTTTAGGGATAATCAGGCTCGAACTGATGACTTCCACCACGTCAAGGTGACACTCTACCGCTGAGTTATATCCCTTGCCCCCCCATCGAGAAATAGAACTGACTAATCCTAAGTCAAAGGGTCGAGAAACTCAAAGCTACTATTCCACTATTCTTGAACAACTTGGCGTCAGGCCTTCCTTCTTTTCGCACTATTACGGATACGAAAATAATGGGAAAAATTGGATTCAATTGTCAACTGTTCCTATCGGAAATAGGATTGACTACGGATTCGAGCCATAGCACATGGTTTCATAAAACCGTACGATTTTCCCGATCTAAATAAAGCAGGTTTTACATGAAGAAGATTTGGCTCAGCATGTTCTATTCGATACGGGTAGGAGAAGAACCCAACTCGGTATTCTTAAAAAAATAGAGAAATCAGAACCAAGTCAAGATGATACGGATCAACCCCTTCTTCTTGTGCCAAAGATCTTACCATTTCCGAAGGAACTGTAGTTACATCCCTTTTCAATTTCCATTCAAGAGTTCTTATGTGTTTCCACGCCCCTTCGAGACCCCGAAAAATGGACAAATTCCTTTTCTTTTCTTATAGGAACACATACAAGATTCGTCACTACAAAAAGGATAATGGTAATCCCACCATTAACTACTTCATTTATGAATTTCATAGTAATAGAAATACATGTCCTACCGAGACAGAATTTGTAACTTGCTATCCTCTTGCCGAGCAGGCAAAGATTTACCTCCGCGGAAAAGATGATTCATTCGAATCGACATGAGAGTCCAACTACATTGCATTGCATTGCCGGAATCCATGTTGTATATTTGAAAGAGGTTGACCTCCTTGCTTTTCTCATGTTACAATCCCCTTCCCGCGGAGCCCCCTTTCTTCTCGGTCCACAGAGAAAAAATGGAGGACTGGTGCCAACAGTTCATCACGGAAGAAAGGACTCACTGAGCCGGGATCGCTAACTAATACTAATATAATAGAAAATACTAATATAATAGAAAAGAGCTGTCTTTTCTGTATACTTTCCCCGGTTCCGTTGCTACCGCGGGCTTTACGCAATCGATCGGATCATATAGATATACCTTCAACACAACATAGGTCATCGAAAGGATCTCGGAGACCCACCAAAGCACGAAAGCCAGGATCTTTCAGAAAATGAATTCCTATTCGAAGAGTGCATAACCGCATGGATAAGCTCACACTAACCCGTCAATTTGGGATCCAATTCGGGATTTTCCTTGGGAGGTATCGGGAAGGAATTGGAATGGAATAATATCTATTCATACAGATACAGAAGAAAAGGTTCTCTATTGATTCAAACGCTGTACCTGCGGGATAGGGATAGAGAAA-----------------------------------------------------------------------------------------------------------------------------------------------------------------------------AAAGAATCAAAAAAATAATTAAATCAAAATGAAGTAGAAGAGCCCAGATTCCAAATGAATGAAAACGTGACTGAATCGGTCCTAGTTACTCTTCGGGGCGGAGTGGAAGAAGGGAGGAGATTCTCGAACGAGGAAAAGGATCCAACGACTTCGAAAGAATTGAACGAGGAGCCGTATGAGGTGAAAATCTCATGTACGGTTCTGTAGAGTGGCAGTAAGGGTGACTTATCTGTCAACTTTTCCACTATCACCCCCAAAAAACCAAACTCTGCCTTACGTAAAGTTGCCAGAGTACGCTTAACCTCTGGATTTGAAATCACTGCTTATATACCTGGTATTGGCCATAATTTACAAGAACATTCTGTAGTCTTAGTAAGAGGGGGAAGGGTTAAGGATTTACCCGGTGTGAGATATCACATTGTTCGAGGAACCCTAGATGCTGTCGGAGTAAAGGATCGTCAACAAGGGCGTTCTAGTGCGTTGTAGATTCTTATCCAAGACTTGTATCATTTGATGATGCCATGTGAATCGCTAGAAACGTGTGAAGTGTATGGCTAACTCAATAACGAAAGTTTCGTAAGGGAACAGGAGCAGGCTACCATGAGACAAAAGATCTTCTTTCTAAAGAGATTCGATTCGGAACTATTATATGTCCAAGGTCCAATATTGAAATAATTTCAGAGGTTTGCCTTGACTTTGTCCGTGTCAACAAACAATTCGAAATGCCTCGACTTTTTTAGAACAGGTCCGAGTCAAATAGCAATGATTCGAAGCACTTCTTTTTATACTATTTCGGAAACCCAAGGACTCAATCGTATGGATATGTAAAATACAGGATTTCCAATCCTAGCAGGAAAGGGAGGGAAACGGATACTCAATTTAAAGTGAGTAAACAGAATTCCATACTCGATCTCATAGATACATATAGGATTCTGCGGAAAGCCGTATTCGATGAAAGTCGTATGTACGGCTTGGAGGGAGATCTTTCATATCTTTCGAGATCCACCCTACAATATGGGGTCAAAAAGCCAAAATAAATGATTTTAGCCCTTATAAAAAGAAAACGGATTCTTGAACCCCTTTCACGCTCATGTCACGTCGAGGTACTGCAGAAGAAAAAACTGCAAAATCCGATCCAATTTATCGTAATCGATTAGTTAACATGTTGGTTAACCGTATTCTGAAACACGGAAAAAAATCATTGGCTTATCAAATTATCTATCGAGCTATGAAAAAGATTCAACAAAAGACAGAAACAAATCCACTATCTGTTTTACGTCAAGCAATACGTGGAGTAACTCCCGACATAGCAGTAAAAGCAAGACGTGTAGGCGGATCGACTCATCAAGTTCCCATTGAAATAGGATCCGCACAAGGAAAAGCACTTGCCATTCGTTGGTTATTAGGGGCATCCCGAAAACGCCCGGGTCGAAATATGGCTTTCAAGTTAAGTTCCGAATTAGTGGATGCTGCCAAAGGGAGTGGCGATGCCATACGTAAAAAGGAAGAGACTCATAGAATGGCAGAGGCAAATAGAGCTTTTGCACATTTTCGTTAATCCATGAACAGGATCTATATAGACACATAGACCCATGGATCCATACATCTCGATCGGAAAAGAATCAATAGAAAAAGAAAGAATCGGAATTGATCGATATATTTATCGAAACAAACGAAAAGGAAACGAAAGACGAAACATAAATCATGTATCAACTAAGCCCTCTCGGGGACATGATTAAGAATAAGAAAGAGGAATCCCATGTAAATACCATGGAATAAGGTTTGATCCTATTCATGGGGATTCCGTAAATATTCCATTCCAAAAAGAGAAAGTTCGAAACAATTGGGATTTTTTTGGAGATTGGATGCAGTTACTAATTCATGATCTGGCATGTACAGAATGAAAACTTCATTCTCGATTCTACGAGAATTTTTATGAAAGCCTTTCATTTGCTTCTCTTCGATGGAAGTCTTATTTTCCCAGAATGTATCCTAATTTTTGGCCTAATTCTTCTTCTGATGATCGATTCAACCTCTGATCAAAAAGATATACCTTGGTTATATTTCATCTCTTCAACAAGTTTAGTAATGAGCATAACGGCCCTGTTGTTCCGATGGAGAGAAGAACCTATGATTAGCTTTTCGGGAAATTTCCAAAGGAACAATTTCAACGAAATCTTTCAATTTCTTATTTTACTATGTTCAACTTTATGTATTCCTCTATCCGTAGAGTACATTGAATGTACAGAAATGGTTATAACAGAGTTTCTGTTATTCGTATTAACAGCTACTCTAGGAGGAATGTTTTTATGCGGTGCTAACGATTTAATAACTATCTTTGTAGCTCCAGAATGTTTCAGTTTATGCTCCTATCTATTATCTGGATATACCAAGAAAGATGTACGGTCTAATGAGGCTACTATGAAATATTTACTCATGGGCGGGGCAAGCTCTTCTATTCTGGTTCATGGTTTCTCTTGGCTATATGGTTCATCCGGGGGAGAGATCGAGCTTCAAGAAATAGTGAGTGGTCTTATCAATACACAAATGTATAACTCCCCAGGAATTTCAATTGCGCTTATATTCATCACTGTCGGAATTGGGTTCAAGCTTTCCCCAGCCCCTTCTCATCAATGGACTCCTGACGTATACGAAGGAGTGCGGTTCGTTCGATAAATTCCTACCTCTCTATCTATCTCTGAGATGTTTGGATTTTTCAAAACTCCATGGACATGTAGAAGAGAAATGCTATACCCACTCGGACCAAGACATAACTTTTACTTGTTCAAATAACAATTAAGGTGAAGCAGGGTCAGGAACAACGAATCTCTTTATGATAAACAGATTCATTTTGCAAGTTCGTTATTACGGGTAGTTCCTACAAAGGATCGGACCAATGACGTATACAATACTTGAATTCTCGATGTAGATGCTACATAGTTGGTTCTCATCCTTCAGAGACTACGAGTGTAATAGAGCATCCGTCGACAAAAGGATCACCCTAAGATGATCATCTCATGGCTATTGAGAACGAATCAAATCAGATGGTTCTATTTCTCAATCTTTCTGACTTGCTCCTACGGAACCAAGGTCGAAAAGATTGAGAAAAATAGGTCATTCACAACCACTGATAAAGGATTCCTCGAAAAGTTAAGGATTAGTAATCCTTTTTAGAAATCGAATGGATTCGATCTTATACATACGCGAGGAAGGTAATCAAAAAAGGAAAGAAGACGAGTTCTTCTTTCTTTTATAACTTAGGAGCCGTGCGAGATGAAAGTCTCATGCACGGTTTTGAATGAGAGAAAAAAGTGAGGAATCCTCTTTTCGACTCTGACTCTCCCACTCCAGTCGTTGCTTTTCTTTCTGTTACTTCGAAAGTAGCTGCTTCAGCTTCAGCCACTCGAATTTTCGATATTCCTTTTTATTTATCATCAAACGAATGGCATCTTCTTCTGGAAATCCTAGCTATTCTTAGCATGATATTGGGGAATCTCATTGCTATTACTCAAACAAGCATGAAACGTATGCTTGCGTATTCGTCCATAGGTCAAATCGGATATGTAATTATTGGAATAATTGTTGGAGACTCAAATGGTGGATATGCAAGCATGATAACTTATATGCTGTTCTATATCTCCATGAATCTAGGAACTTTTGCTTGCATTGTATTATTTGGTCTACGTACCGGAACTGAGAACATTCGAGATTATGCAGGATTATACACGAAAGATCCTTTTTTGGCTCTCTCTTTCGCCCTATGTCTCTTATCCTTAGGAGGTCTTCCTCCACTAGCAGGTTTTTTCGGAAAACTTCATTTATTCTGGTGTGGATGGCAGGCAGGTCTATATTTCTTGGTTTCAATAGGACTCCTTACGAGCGTTGTTTCTATCTACTATTATCTAAAGATAATCAAGTTATTAATGACTGGAAGAAACCAAGAAATAACCCCTCACGTGCGAAATTATAGAAGATCCCCTTTAAGATCAAACAATTCCATCGAATTGAGTATGATTATATGTGTGATAGCATCTACTATACCAGGAATATCAATGAACCCGATTATTGAAATTGCTCAGGATACCCTTTTTTAGCTTCTAGAATCTATTTCTTAGTTCAAGATCCCTCTTAACCTAACTGGAATATTAGTAGATCCGTTCCGCCCAAAATGGGAATGGGCTAGGGTTATGAACTTATAATCATGGAATCGACTCGATCATCAGATTATAGATTATAAGTTCATTCCATACCGGGACAGACCGGAATAGGGTTAGGTTATATACATTCGAATTATGAGAAGGGGTTATTCGAGCGTATCTAAATAGATACTATGTTTACATATGGATCCCTACGTCGTTACATTCCATTTAGGATTAGGAATAGGCGTAATCGGACCTGCTTTTTACATCTCTCTCGTTATTTGGGACCCTATTCATCTCTTTGGGCTTCTATTGAATCGAGAAATAGGTTTGATTGTCTATCTTTTTGATATAAGGCATCCTCCGGATAATTCAAATCGAAGCAATTGGATGCCCGACTCGAGCCTATATGACATGACCAATCAATAGAAATACCCTTGTCATATATTCCATACATCACACTAGATAGATATCATATTCATGGAATACGAGTCACCTTCAAGATGCCTTGGTGGTGAAATGGTAGACACGCGAGACTCAAAATCTCGTGCTAAAGAGCGTGGAGGTTCGAGTCCTCTTCAAGGCATAATATTGAGAATACTCACTGAATGAGCAATTCAATAAGAGGCGCCTGTTGGCATTCCAGACTTCCTTCTCCTTTCAGGGCCTATCCGAAAGAGAATCCAGTACTTCTTGGTCGTGAATATCTGAATAGGACAAACCGCCCCGTGGATATCTTGCTTCGGAACAAAACAATTAGAAATTAGAATTAGGCTCGCGGTCAACTGGAATGTGTATTATCCATATAGGCGATCTTTCAATTGAGAAGATCCGTCGACCTGAGAAACTAAGAGAAAGGTCTATTAAACCAATGATTCGTTATTGTAACAGATAGCAAC-----TTTCATCCGACATGCGTATTTTTGATTTTCCAATGGATTTACATCTTTCATTAATGGAAATTTTTTGATGTAGTGAGTACTAGCTCTGGTTGTTCGCTGTTCAAGAATTCTTGTTTAGGCAGTTCATATCATCCATACATAATGTTTTGATCTAAGATTTCAATTCTTCCGTGTTTCAGCAGTAGTAAGTATATTGTTCCACGGAACTAAGGTCCAAAATATGGAAGAAAGAGGTGTTTCCACGACTCTACCACCCAGTCAATTCTGTTCCGCTTAATCCCTATTTCATGGCCACATATCTTTCCGGCTAAGGAATGGTAAACCTTTCTCTTGTTACATGAATCCAATTTTCGTTTCATCCGGGAAAAGCCATCTTTTTTTCAACAATGTCTTTGTCATTTGATCCAATAGCGTTCCGTTAGATAGGAACAGATTTGATAAATACTGATAACTCTCGGATGGAGTATTAGAACGGAAAAATCCATTAGATAATGAACTATTGGTTCTAAGCCATCTCTGGCGATAAATCAACAATTCGAAGTGCTTTTCTTGCGTATTCTTGATAAACCAGCGTTTATATATAGATGTAGGAAGGTCTGTTTGGTAAGTAAGAAGCCCCTTTGGCATCTCTTCATCTGCAAAGAATTCTCGATGTGAAAACACAGAGACAAAGGGCGGATCTTTGAATAGGAAAAAAAGTGGATCCGCAGGGTCCCAAATGAATTGGCTTATTAGAAAAAAGCCTTGTTCTTTGGAAGATCTATCTCTTGTCTGGTACTGCACGGTTCCACTCTGCAAGAACTCCGAATCATTCTCTTGAAGCTCATCCTCTTCATCATAAATGATCCGCTTGCCCCGAAATGACCTAGCCCAATAGGGAAATCCCAATTCATTGGGCCTTTCGATACAATCAAATAGAAAGCCCCAAGGGCGCCATATTCTAGGAGCCCAAACTATGTGATTGAATAAATCCTCCTCTATCTGTTGCGGGTCGAGGACTCCTTCTCGTTCCCCTTCTTCTTCAAACTCCGATTCGTATTGTTCATAGAGAAATCTCTGATCAACGATAGAACAAGATCCAGTTTGCATCATATCTAAGGGATTCCTTGGTTCGGGCCGAAGAAGCAATGTCATTCGATCATTATCAAACTGAATGCAATCTTTTTCTGTCCGTGAGGATCCCACCAGGGCGCCTTCTACTTCTAATAGGCCATGAACTAGATCAGAATCATTCTCAACGAGTCCATAAGAAGTGATCCCATTTTTTTCATCGGGTCCGGGTAAAGACCAAAGGTCTTGAGCGACCGATCCGGCAGAACAACTCAAAAGGTAAAGAAGTATCGTTAATTTCTTCATGCTCGTTCCAAGTTCGAAGTACCATTTGTACAAATAAGAATCCCCTTCGTTACATGATTTCTTCTTCATATAGATAGATATAGGATCTATGGAGCAATTACTTAGAAGTACATTTTGTGCAACAGCCCTTCCTATCTGATAGAAAAGGATCCCATGATCATGAACCGATCTTACCTGGGATCGCAAATCCCAAGTTTGTCTATGAAGAGCAGATCTAATTATATTAGTGTCTATAATTAATTTCTTCTGTGTAATACTAATTGATAGGGCCTCATTGGTAAGTGCTACAAGATCTCGTACATTGGAACCCATGGTTATGGACCCGAATCCATTAGCATTAGTATGGAACATTTTCTTTTCCAAGTGAAATCCCCTAGTATATGAAAGAGTGAAAAAGTGCTTTCGTTGTTGTGGAATAAGAAGCCTTCGTATCTTAATGCATGTATTTAATTTATTCGGAGCTATTAGAGCGGGATCTACTTTTTGGGGAATATGAGTCGAAGCAATAACAAGAATATTTCTAGTGGAACGTCTTTCACAATCCCTGGAGAGATAGTTCACTAATAGACCGAGGGATAAGTAATTCGACTCATTCACATCTAGATCATGAATGTTTGGAATCCATATTATGCAAGGAGACATTGCTTTTGCTAATTCGAATTGAAGGGTGATATAAAATCGGTCTATTTCCGGCATCATATCCATAGTTAGCGCATTCGTCATAGTTAGAAGCTCCAGCTCCGTATCAAGGTCACGGTCAATATCGTCACTATCATCAATAAGAAAACCCTTAGGCTTGTTATCCAGGAACTTGTTCAGAAATACTGTAATGAAAGGAACATAGGAGTTTTCCGCTAGGTATTTGACCAAATAGGATTGTCCAGTTCCTATAGAACCTATCACTAAAATACCCCTAGAGGGGGATAGGGCTAAGCGGAGCGAAAAGGGTTTTCCATGAGATGGGAAATGAAAACTATTAGCCTCACACGAGGTTTGTGAATAAGTGATTGTCTGATAATGAGCAAGAAATATCCGTCTTTCTGCTAAACAGGATGTATTGAACTCATAATTCATTAGATACTTTTTATGAATGTCAACTAAGTATCGTAAGTAAATTGCTCCCGGTTGTTCAATCATTTGATAACCAGAGTCATTCTTTGATAAATGATCACTATGAGTCAGACTCAATAGAATTTGATCAATCCTTTTTTCTGTCGTTAAGGTGGAGAACTGAACCAAGAATTCTCTTTCTTTATCATCAATCGAATCACTGTTCGAGACCCAGGATTCTATTTGATCATCAATCCAATCACCGTTCACGTTTTTTCTTTTTCTTATCAATGAATAGATCTCTTTACTTGTATGACTTAGATGTCTCGTATTTCTCGAAAAAGCGATTCGATTGATGGGATTTGGTATGATACTCATGAGATCGATGAGATTGATATTCAAATATTTCTTCTTAGAACGTATTGATTTGACCCCATAAGCGGGCCCACCGCCCCATAGCATGTTGCCGCCGGAAGCATAACCCCGTATTTCTTCTATAGAATCTCCTAATTGTTCCAGAGCAACTAGAAAGAGATTCTTTAACCAGAAAGAATTCAGCTCAGATGTAGGATACCTATCCAGAAGTTTTCGCAACTCAATCATGTATGATGGAATCATCAAAGATTTGACCTTTTCGAATTCTGTCTGTAACTCACTATAGGCTCGAGAAACAAAGAGAAGATGTGTACGAACGAGATATCCAGCAACAAGAAGAAGGAAAAGGATTGAATAGAGGAACTCCCGAACATTTTGCGATCTCAGATGTGTCGATATCAATGGTGACTCATTATTTCGATGAATCATTTCTTCGGACAGAAGAAGATTATGTAAACACTTACTCGAAATCTCACTTATCAGATTCCATTGTGGAAGACACAATTTTTTCTGAAGAATTCGCCATGATATATCTGATCCATGCATAATATCATGAAAAATGGATACAAATTTTTGGCTGCTACTTAGTATCGGCAATAGGTCTGAAAAAGTATCTAAAAATATCAAATTTAGATATTTGTACCCTGTCGAAGTAAGGAACCATGGCATATATGTTTGGAATAGATTCCATTTTGAGAGAGTTGAAAAAGCACTATCTCGTTGAAAGGTTCTATACATCTGCCCTTTCTCAAGGCATTTCTTTAGACAAAGACTCCGTTTTTTCCTCTTTTCGGATGGTAAATATTTCTCAGAACATGGAGTGCGAATCAAACCCATGTTTGAATTGAAATTGAGATACTGCTGCAAGTTCTTCCCCTCTGAATCAGATAAATTCATATCTGAAGGAGGTTTACAATAAGTTCTTTCAAAATTGACTATTTGTCCCTCTGTTAGAGGTGTTCCAAAAATGTCTGCGATCGAGTAAATAGCTCTACGAACGAATGGATCGGATCGAATTGGAAAATGGAAAGATTTGTACAAGTTATACCTTCTTTCGTCACCACTTTGTGGAAAATCGTTAGGTATGAATATGTTAGATACCTGTAACTCGATTGGTGAAATAGTATCTCTCTCCAAAAAAGCATGTTTTTTTTTACCGCCGCGCAAAGAAAATATTTTGTTGCGAATGAACAAGATATTGAGGAATTGTCCATACGTAAAATCATAATTATTGACACGGGCCTTTTCCACATAAAAAGGGAATCTTTTGTTACAATCGAAGCAGAAGTGATGTGGATTATTCAAGAATCGAAGTCGATTTGCTTTATAAAAAGAAGATATCAATGAACTTCTATGAAATGGTTTCGCGGGATTCGGCCAATTGTCTTGATCGTGGGATATCATTGAGAAATAGGAATCCGTGTTCTCAAAAGATTTCCTGCGATTATTTCTAGTATGGAATGAGTCAATCATCCACCACTTTGGTATCTTATTGAACAAAAATGGTGATATTGTTCCTCCGTTGATCAAGAATTTCGATTTCTGGGAAGTATCATGATCATCCAATAAGAAGGGTTTCAATTTTTTCAAATGAACGATTTGAAGACCTATTGATTCTAACAACTGATTGCAGAGTTGATCATTCGGACCTTTCAATTCATAGATGTGGATCTCGGACCTATGAATGGGGATATTCCCGAAACTCACAAAGAAAAAAGGAAGTGAGTTAGACAAAAAGAGAAGAAACTTGGACAAAAAAAGAAGTAACTTGGACAAAAAGAAAGGAAGTGACTTAGACAAATCTTTTTTGTCGATAACCTCAGACCAATCAATCGAATATTGATTAATACGTAATCGATCGAACACTACTTGAAAATGAAAACGGCTCTTCTGTTCAGAAATGAAATGTTCCAAATGTTCCTGGAAATTCTTGCTCCCATTGGACCATTTGTATCTATATGCATTAGGATCCCGATTCATGGATCTCTCGGTTCGAGAAATAAAACTACGAGGATCGAACCCTTTCTTCTGGCTCTTTTTCAAATTTGATAAATGTTGGTTGATCGTATATTTCATTATAGTTCTATGATTCAGAGTATCATTTCCTATTTGATCCCTTTGAATTCCATATTCGAAGTTGCGATCGGATCTATTCATTAAAAAGAATCGATTCAATACATTTATTATGTACCCACAGGTGTTATATTGGATTTGAATCAGATTTCGGATCAATTTATATTGATTGACTGCCTCGATTATGTTGTTGCTAGCAAATGCCACTATTTTTGGTTTTGGATCTTCCAAATCATTCCCGCAGGAGGTCCGGACCCATTTTTCTCTGATCCTTCGATAAAAGGATTCATTCTCTTCATAAAAAATAGGAGGTAGAACCAATAAATATTTCTTTTTCGATTCATCCCTGGAGTTGAATACCTCATTCAAGAATTGTTTTTGATCCAATCTGCAGGAATCAATAGAAAAGGTAAATCCCTTATGATACGACAGATCCGGCTCGGTTATTGATAGAGTGAATATATCCGCCATTTCTTGAAATCTCTCTTCTGATTCAAAATCGTGGTGTAACGTGTATCCCCCCCTGTTCCGGTCACGAAATAAATCAAAAAATGGATTTTTGTTCAAGAATGAAATCTTATTGGAACTGTCCATATCCAGTTCATCCTTCGGAACCATATCACATCCCGGATCGGATGAAATAGGATGAATTGAGACGGTATTTTGTAAATAAGTAATTATCTTGAATATATTAACTATTTCTTTATTTTCCGATCGCCTGGAAGGGACAAAAGAAACATCTTGTTCTTTCTTCAACAATTTCTGATCTCTAGTGGACCTCTCAGTAGGATTCGAACCCAGATGAAGTTCTGACCATCTGTCAGAGAAAAAAGAACGAATGGATCTTGTAGGATTCCCAAGAAATTCTTCGATTTCTTCCGGAAGCAGATGATTATTCATCTGCTTCTCACGTTCCGTGAATAGCCGGGACATTGAGGAATATCCAGAGAGGCATTTAGGAAATCGGTCTGATTCTATCTCTGTTCGTTCCGTTTGAAGAAAGGAAGGATCCCAAAGAATCGATCCTTCTTTTAGTTGTTGAATCTCTCTTTGATTGATCAATGTGTGATATTCCGAATCCTCATTACTAATGGAATCGAAATGATCTCTGGATTGATCAGAAGATCCTTTCAATTGGCTAGAATCCGTTACTTGAACGAAACTAGATCTTGTGGAATCATATTGAATATTTGACGATACATTCCGTACCTTGCTAAAAAACCGATCCTTGTTTACCAACCACACATTGTCTAACCAAATCCAATTCTCTCTCGATATTTTCCTCAAAAAATCCGATTCGTGCGGATTCTTCCCCCAACTAAAGAAGAGATCTTGGCGGAATTGCCACATATGAAATTGAGCACAATTTTGCAAAGAAATAGCCCACTTGTTTCTCGAGAAGAGATAGGAAACATGCTCAATATCATTTGATTGAATAGTTGACCCAGCTACTTGTTGTTTGAAGAAACCCTCCACTTCAATTGGTATTTTTTCACGAAAAGCAAAGATGAGATAACCAATCCAGTCTTTCACTAAGATTTCGAATAGCTGTCCCGAATTCAAGTTGATTCTGTTTCGCCTCTTCCTCGGAGAAAGACGATCAAACAATTCCCAATCATGGGCCTTGCGGATCGGATCATCAATATAATATACAAAAAGAAACTCCAGATATTTGATATCTTTCTCTTTGAATGAGATCTCAATTCCAGCTACGGTTTCATTATTAGATATCTTACAACTGGAATCCCTCTTTTTTCCGATCCAGTTCCTCCACCACCGCGAACCCCAGTTAGATTCAGGCATGATACACTTTTTAGTTATTGGGAGAGCCCAAGTACTCTCTTTCGGATCCAGGAAAAGGCTCTCAGAGATCTTTTTTCCTTTTGGAAGATACAGGAGCGAAACAATCAACCTATTGATATTGGAAGAGCCAAAAGAGTCTTCCAATGTATCATTTCTGGGTCCAATGAAATTCATAGGTATAGGAAGAAGTCCTGTCAAATAGATATTTTTTCTTTCGACCATCTTTCGATTGTTAATACGATATATAAGGACCACTACTACAAATAGTACTACACCCTTGATCGTGAAATATCGATTGCTTGTTGAACCCTGTGAATTGCGTGAAAGTAAGATACTCCAAATTCGGGAGTCCAAGAGTTTTATAAAACGTTCTTGATGGAAAAAAATGTGAATGAAAGATCCCACTGAATTGAATTGGGTCCATGAATCTAAGAAATAGTGAGAATTCTTGATCTCTCTCAATATCTCTCTAAATTCGAAAATCCAGGATTTGAATTGATGTCCTTTCATTGAGTCCTCCTAAATTGCATTGATTTATCCTAAGGATTTCATTTCAATTGGAATTTGGTTATTCACCATGTACGAGGATCCCCGCTAAGCATCCATGGCTGAATGGTTAAAGCGCCCAACTCATAATTGGCGAATTCGTAGGTTCAATTCCTACTGGATGCACGCCAATGGGACCCTCCAATAAGTCTATTGGAATTGGCTCTGTATCAATGGAATCTCATCATCCATACATAACGAATTAGTGTGGTATATTCATATCATAACATATGAACAGTAAGAACTAGCATTCTTATTGAGACTAAAACTCATAGGGAAGAAAATAGATTTATGAATGGAATCAAATATGCAGTATTTACAGACAAAAGTATTCGGTTATTGGGTAAAAATCAATATACTTCTAATGTCGAATCGGGATCAACTAGGACAGAAATAAAGCATTGGGTCGAACGCTTCTTTGGTGTCAAGGTAATAGCTATGAATAGTCATCGACTCCCGGGAAAGGGTAGAAGAATGGGACCTATTATGGGACATACAATGCATTACAGACGTATGATCATTACGCTTCAACCGGGTTATTCTATTCCACCTCTTAGAAAGAAAAGAACTTAAATCAAAATACTTAATAGCATGGCGATACATTTATACAAAACTTCTACCCCGAGCACACGCAATGGAGCCGTAGACAGTCAAGTGAAATCCAATCCACGAAATAATTTGATCTATGGACAGCATCATTGTAGTAAAGGTCGTAATGCCAGAGGAATCATTACCGCAGGGCATAGAGGGGGAGGTCATAAGCGTCTATACCGTAAAATAGATTTTCGACGGAATGAAAAAGACATATATGGTAGAATCGTAACCATAGAATACGACCCTAATCGAAATGCATACATTTGTCTCATACACTATGGGGATGGTGAGAAAAGATATATTTTACATCCCAGAGGGGCTATAATTGGAGATACCATTGTTTCTGGTACAGAAGTTCCTATAAAAATGGGAAATGCCCTACCTTTGAGTGCGGTTTGAACTATTGATTTACGTAATTGGAAGTAACCAATTAGGTTTACAACGAAACCTAGAAATCGATCACCGATCCAATTTGAGTACCTCTACAGGATAGACCTCAACAGAAAACTGAAGAGTAACGGCAGCAAGTGATTGAGTTCAGTAGTTCCTCATATAAAATTATTGACTCTAGAGATATAGTAATATGGAGAAGACAAAATTGTTTCAAGCACCGACAAAACCAGAAGCGCCCCTTGTTTCAAAGAGAGGAGGACGGGTTATTCACATTTCATTTGATGGTCAGAGGCAAATTGAAAGCTAAGAAGTGGTAATTCTAAGGATTCCCCCGGGGGAAAATAGAGATGTCTCCTACGTTACCCATAATATGTGGAAGTATCGACGTAATTTCATAGAGTCATTCGGTCTGAATGCTACATGAAGAACATAAGCCAGATGAAGGAACGGGAAGACCTAGGATGTAGAAGATCATAACATTACTGATTCGGCAGATTTGGATTCCTATATATCACTCATGTGGTACTTCATTATACGATATATATATTATACGATATATATAAGATCCATCTGTATAGATATCATCATCTACATCCAGAAAGCCGTATGCTTTGGAAGAAGCTTGTACAGTTTGGGAAGAGGTTTTGATTGATCAAAAAGAAGAATCTACTTCAACCGATATGCCCTTAGGCACGGCCATACATAACATAGAAATCACACTTGGAAAGGGTGGACAATTAGCTAGAGCAGCAGGTGCTGTAGCGAAACTGATTGCAAAAGAGGGGAAATCGGCCACATTAAAATTACCTTCTGGGGAGGTCCGTTTGATATCCAAAAACTGCTCAGCAACAGTCGGACAAGTGGGTAATGTTGGGGTGAACCAGAAAAGTTTGGGTAGAGCCGGATCTAAATGTTGGCTAGGTAAGCGTCCTGTAGTAAGAGGAGTAGTTATGAACCCTGTAGACCATCCCCATGGGGGTGGTGAAGGGAGGGCCCCAATTGGTAGAAAAAAACCCGCAACCCCTTGGGGTTATCCTGCACTTGGAAGAAGAAGTAGAAAAAGGAATAAATATAGTGATAATTTGATTCTTCGTCGCCGTAGTAAATAGGATAGGAGAGAAAATAGAATTTGTTTCTTCGTCTTTACA-AAAAAAAAAGAAATAGGAGTAAT
JX970937.1 TTTATGGGCGAACGACGGGAATTGAACCCGCGCATGGTGGATTCACAATCCACTGCCTTGATCCACTTGGCTACATCCGCCCCTATCCCCCACTCCCTGTATGTAGTATAAATTACAAATTTCTTTCTACCATTCCTCTTGTTTTGTTTCCCTTTCTTATAAGATAAAAGACAAGAGGCAGAAAATAAATGGAAAGTTTTATCTTTTAAATAAAATAAAAACTTACCGATAAAAACATATATAAAATAAAAATTACTACATAAGTCAAATAGGATACTCAAATCCTTTTTCGTATCTTGAGTTAAAATA-AAAAAAGCTTTATTCTATTAAGTAAAAAAGTAAAAGAAAAGACGACTAAATAGTAATTACAATTATATAATAATTGGCTAATAAATAAGAAAGGAGCAATAATCAACTTCTTGTTTTATCAAGAGGGTTGACATTGCTCCTTTCTTATTTATTTTCAATAACTCATATATACTAATACCTAAGTCTTATCCATTTGTAGATGGCGCTTCGACAGAAGCTAAGTCTAGAGGGAAATTATGAGCATTACGTTCATGCATAACTTCCATACCAAGGTTAGCACGATTAATAATATCAGCCCAGGTATTAATTACACGACCTTGACTATCAACTACAGATTGGTTGAAATTGAAACCATTTAAATTGAAAGCCATAGTGCTGATACCTAAAGCGGTGAACCAGATACCTACTACAGGCCAAGCCGCTAGGAAGAAATGTAAAGAACGAGAATTGTTGAAACTAGCATATTGGAAAATCAATCGTCCAAAATAACCATGAGCAGCTACGATATTATAAGTTTCTTCCTCTTGACCGAATCTGTAACCTTCGTTAGCAGATTCATTTTCTGTGGTTTCCCTGATCAAACTAGAAGTTACCAAGGAACCATGCATAGCACTGAATAGGGAACCGCCGAATACACCAGCTACACCTAACATGTGAAATGGGTGCATAAGGATGTTGTGCTCAGCCTGGAATACAATCATGAAGTTGAAAGTACCAGAAATTCCTAGAGGCATACCGTCAGAAAAGCTTCCTTGACCAATGGGATATATCAAGAAAACGGCAGTTGCAGCAGCAACTGGAGCTGAATATGCAACAGCAATCCAAGGGCGCATACCCAGACGGAAACTAAGTTCCCACTCACGACCCATATAACAAGCTACACCAAGTAAGAAGTGTAGAACAATTAGCTCATAAGGACCGCCATTGTATAACCATTCATCAACGGAAGCAGCTTCCCATATTGGGTAAAAGTGCAAACCTATAGCTGCAGAAGTAGGAATAATGGCACCAGAAATAATATTATTTCCGTAAAGTAGAGATCCAGAAACAGGTTCACGAATACCATCAATATCCACCGGAGGAGCAGCAATGAAAGCAATAATAAATACAGAAGTTGCGGTCAATAAGGTAGGGATCATCAAAACGCCAAACCATCCAATGTAAAGACGGTTTTCAGTGCTGGTTATCCAGTTACAGAAGCGACCCCATAGGCTTTCGCTTTCGCGTCTCTCTAAAATTGCAGTCATGGTAAAATCTTGGTTTATTTAATCATTAATCATCAGGGACTCCCAAGCACACGATTCTCTATAAATAGAAATAAATAATTGAGGGCTTGTTATTCAACAGTATAACATGACTTATATACCCGTGTCAACCGATATCAAAATCGATCGATCTTTATCTAGCTGGATTCATCAGATTTTTTTAACTCATTTCATTCATTCAAA--AAAAAATAGAATTCGATTTACATACATATAATTTAGATATTCGAATGGGTTGCCCGGGACTCGAACCCGGAACTAGTCGGATGGAGTAGATAATTTACTTGTTAAAAAGTAGGTAAAAAATCCCTCCCCAAGCCATGCTTGCATCTTTCATCGCACATGGCTTTCCCTATGTATACATTTAACACTCAGTGCATTTCCTAGAGGGGACTCTAATAAGAAAGTCGAATACTTAGTCGATCAACCTCTACTCTTACTGCATAAACATTTCATAATAGAAATGAATGAATTTTTTTGTTATCTCTTCATTCATTTAAGAATAAGTACCATTTCCAAGGTCTCATAACCAATCATTCGTGATTGGACAGACCATTGATGAAAATAATATCCAAATACCAAACTCGCCCGCTATATAACCTTCGCAAAGCAAAGGAAGCTCTTGGGAAGATCAAAGAAATAAACCCCCCTTCCTCGGTAAAGAATTCTTGGAAGAATTCCAAATCCACTCTTTTTAAAAAAGCGCGTGCAGTACTTTTGTGTTTACGGGCCAAAGTTTTAACACAAGAAAGCCGAAGTATATATTTTATTCGATACATATTCTTTTTTTTTGAGGATCCGCTGTAATAATGAGAAAGATTTCTGCATATATGCAAAAATCGATTGATAATCTCAAAATCCGATAAATCGGCCCGAGTCAGCTTACTAATTGGATGCCCTACTGCGTTACAAAATTTCGCTTTAGCCAATGATCCAATCAGAGGAATAATTGGAACCATTGTATCGAGTTTATTGGGAGCATTATTTAGTAGAAATGAATTTTCTAGCATTTGATTCCGCACCACTGCAGGATTTCGTCGAACACTTGAAAAGTAACTCAAAAAATCGAGGGAATGCTTGGATAATTGGTTTATACGGATACTTGCCGCGTGAGACCATACATCAAAATGACATTGCCATAAATTGACAAGGTAAGATTTCCATTTATTCATTAGAAGAGGTGTGTCTTTGGAAGCCAGAATTGATTTTCCTTGATATCTAACATAATGCATGAAAGGATCCTTGAGAAAGCATGGGATGACCGGAAAATCATTAGAAAAGACTTCGGCAAAATGTTCTATTTTTCTATATAAACAGAGTCGTTCAAAAAGGACTCCAGAAGATGTTAATCGTAAATGAGAAGGTTGGTTACGGAGAAAAAGGAAGATGGATTCGTATTCACATATATAAGAATTATATAGGAATAAAAAGAATCTCGGATTACTTTTTGAAAAAATGGAAATAGATTTATTTGTAATAATAAGACTGTTACAATTAGAATACTCATGAAGAAAGAACCGCAATAAATGCAAATAAGAAGCATCTTTCACCCGGTAACGAAGGGTTTGAACCAATATTTCCAGATGGGCAGGGTAGGGTATTAGTATATCCGCCGAATAATTTAAATGTGGGAACTTTTCCTCTAAAAAGGGAAATATTGAATGAATGGATCGTAAATTGTAAAATCTTACGATTTCTGCCCCTTCTAAAGAAGATATTAATCGTAGATAAAATGGAATTTCCACAATGATTGCAAATCCTTCTGATAGAATTTTAGAATGCAAATTCTTGTTGTACCCAAAAAATGGATTTTGTTTAGAATCATTAGCAGAAATTTTCAAATAATTCTGTTGATACATTGTAGTAATTAAGCGTTTTACAATCAGTAAACTAGATTTATTATCATAACCTATATTTTCCAACAACATGTATCTATTTAAACCATGACCATGAGCAAGTGCATAACTATATTCCCGAAAGATAAGTGGGTATAGGAAGTCGTGTTGCTGAAATCTATCGAGTTCTAAATATCCTTGAAATTCCTCCATTTAAAATTAGATGGGATAAGGGATTTCTTTTGGGTTATTAAATGACACATAGTACGATACAGTCAAAACAGGATATTATAGTAAGAAATAAATAGATATATACCCCGGAACCAGATAAGACTGATCGACGGACTCTTTAGCCTCGCCTTTTCCATCTAATTTAATTGGTTTATGCTCATTCGAGGATAACAAGATGGTTAGAAATCCTTTATTTGTTCAACCCAATCGCTCTTTTGATTTTGGAAAAAAGGGATTTTTATCTTTATCAATAGACTGCTTTTTCTACACATTTACCCCCACACTCTAATGGAGAATAGCTACTAATAATTAGGATTTAAAAATAAATCGATGATCCACTTATGGGAAAAGCATTTACCGCATCAAGGACTAATCTATTTTTAACGTTTAATTAGATCGGGTAATCGTTCAAATTAAGAACAGAAGCTCGTTTCTTT-TTTTTGTTTACCTATAATTGGAGCCATAGGGCTCTATCCATTTATTCACTTAACCCAAAATTTCATTTTATTTTTTTTCGTCAAGAATTTAAACAAAGTTTTGAACCGATCCGCTAAGAATAAAATATTCTCAGAATTCCACATTGATACGACATGCTGCTTTTTCCATTCATTCCTTTGAGGATCAGTCGCGGTCTTACAAGCTCTAGAGATAGTATCGACGAAGACGTTGCTTCATACAAATGTGTAAAAATTGCCAGTCGCACTTAAAAGCCGAGTACTCTACCGTTGAGTTAGCAACCCAAAAAAAATGTGTAGATCCAATCGGAATAAAAAATTAGATTTAATTGCACACCGAAATCAAAATAGTAAAATAGCAAAAATATTGCTAATCGATTCTGAACATAAAAAAAATAATGAACATATTAGATGGAAATACACTGACTTCTAAA-----AATCTAGATTAAGATAAGAATATGGATTAAGTCAAAATTGATGTACTACCACGGATTTAGTTCGTATCTTATCCATTATTATCTTATCCGTTTTTTTTTTCAATAA----AATAAATAAAGGCTTCTCGTATCCCAGCAAATCCGACGAATCCATCGTTTAAATAAAGTAAAAAAAAAACCAAGTCCATAGATGGAACAGAGGGAAATAGATACATTTATTCATGATCGGATTATATTTGTTTGATACACTGTTGTCAATACGAATGTAAATCTTAAGAAAAGAACACAATGTGGAGAACCATAAATTAAAATAAAAAAAAAATTAAATATATAATAAAATATAAATTATACAAATAAAGAAAAAACTAATGACTTGTATTGAATTGGCACTAACTATATATGGATAATAAACATGGATACAAAAGGATGTAAGCGTAAGAATCAATATTCGTAGCAAAGTATCGCAATGCTTGGGTTTACTTAATCCATATAAGTAAAAAAAAAAAAGAAATCTTAAATCCCATTTGTTTTTTTTATTTATTTGTTCATAACATAAAAAAAGTGAAAGTTTCAACTAAAAACCAACTAGTATTGAATTAGCAATAATGTAAATATTTTGGATTTCTAAATCCAACTACTTCGGTTATTCATTTGCTCTTTTTT-CATCTGTCTTAAATTAAATGAATTTCTATCACTAAAATAAAAATAAATTTTTGTCGTTATATAAGACGACATTTTT-----------------TAGTAGTAATAATAAATAGGTATGAATAGAACAAAAGAGGGGGAGTATATAAAAGGTTATACAAAGTTATATAAGCCCCCTCTTTTGTTCTATTCATTAATTGAATTTAATCTGTTGATTAAGGCAAAGTTCCATAAAAACTCCCGCCTTCTTCGAAATATCATGAACAGTTCCCGTAGGCTGAGCGCCCCTTTCAAGGAAATATAGAATAGCAGGAACATTTAAATAGGTTTGATTCTTTAGCGGATCATAAAAGCCCACTTTCCGAAGAGCTCTTCCTTCTCTTCGGCATCGAGCATCAATTGCAACGATTCGATAAACCACCCATTGGGATAGATGTAGATGAATAATACCCCC-CTAGAAACGTATAAGAGGTTTTCTCCTCATACGGCTCAAGAAAATTCGAAATTATGTCTATGGATCGAATTTGAAATTTTTAATTAGTAATGTAAAATGGATCCATAAAATAATCAAATCAATTAAATATGAGTTAAGTACTTTTTATTATTCCTTATTCTTATCCGAAAAAGAAAATAAAATCATTTGTATTCGCATCCTCATAACTCAAGTTGGATAACTCGCTAATAACCCAAGGAAACCCTTTACTTTAGGTATTTCGTTTATTGAGCGATCTCTAACCACGCACCTTTTTTTTGTCTTTAGAATCTATTTTGATTCTTAATTAGAATCTATTTATTGAGACAACTGAAAGTGGTATTTCCTTGTTCCAGGATTCTTTATCGTTTCTTTGAATCATTGGGTTTAGACATTACTTCGGTGATTTTTAATCGTTTCAAAAAACGTCAGCAACATACCCTTTTTGTGATTTCTTTTTATCAAAAAATCATACAAATGGTCGATTTGATTCCTGCGCGATACACTTTTAATCGAAAGAGTTTTACCAATTCCAAGAGGTTTTACTTATAAATTAAAATTGGATCCTTTCGATTTTTATATGGAAAATATACTTACGAAGCTGTTTCAACTTATTAATTAACACTAACCCTAGATCCGTTCCCTTAAAAAATGAATCAATACTTTTTTTTACTCGAGCTCCATTAAGATCATGTACTATTTACATCCCAACCCCCGAACTAAAAAAGGAGGGTTCTAGTGAAACAGAACAAACGATGTCGAGCCAAGAGCACCCCCATTCCTATCTAATTAATATAAAAAGAAAATGATGGATGTAAGAATCCACAGACGACCATATCCCTCAAGTCGCACGTTGCTTTTTACCACATCGTTTTAAACGAAGTTTTACCATAACATTTCCTAGTAGGTTGCTGTAAACAGTATGTAATTGATTCCATTATGGACTCATGAATAATCATTGGTTCGTTCGGTACATAGTAATCCATACTTTTATGAATGGGTAATTTCTCAAGAAGTATCAGCACGAATTAAATTTAACCCCTTTCGAATTATAATCTAAATATATAGAATATAAAAAA-TTGAACTAATAAATAACACAAATAAGTTTTTTTTAATCTGCATCTTGAGGTGACTTGCTAAAATAGATTCACCAATTTCACACTTCTTCGAGTACCAAGGACTCATAAGACATTATTAAAAATATTTAATTGATTGAAAAATTTCCTATTTCACTATCATTACATTATTTGAATAAGGCTTTACAGTAAAAATCGCATTTTGATAAAGAGAAAAATTCATATTCGGATTAAACCATAAAAAAAATGTAAATTCTTTTTGTTTTTCACGAGGTGGTGGATAAAGACTTTTTTGATAAATCATAATTAAAAGAGGATCCCCATACCTATCAGGTAGACTAAACAAATATCTTTGAAATTAGAAACATTCTAAAGTTAAATATTAAAATTTAGGGATAACAAATCTATTGTCACAAAACTCAATTGAAATAAAATAAGTTTTCAATGAATCAATGAAATAGAAGAAATAGAACGATAACAATACATATAAGCCTTCGCTCCCTTTCTGCGTAGTTTATTTGACTTGGAGTCAATAATCCGGCTGCAATTATTTCCTAAGGAAAAGCGACTAAGATGTATGAATACACTTTGTCTCAATTGGTACATATCATATATTTACAATTTTTCATAAAAGAAAACACAAAATACTTAAAAACGGGGTTCAAAGAAAAGACATATGTTACGTATGTAACTTGATTTTTTTTTTGAAATTCAGACAGCCGCATATATTGAAATTGGTATTTTACATTGACTCTACTGCGTCAATTCTATGAAGATGATGAATCCTAAATAAAAAAAGAATCCTATTAGAGTGTTCCAGACTATTACTATTTTGTATAAAATTAAAACAAACAGATTAAATCATGGCTCTTATTTTTATTTTATGAAACTAACTTATTAAATAGAAATATGATTTAATCTATGCTCCCA-------TCTTACCTGTATACAAATAGATTCAATTACATCTGTGTGTTATTTGAACACGATTCGATTTTTGATTTTTGAAAAAGATATAATTCATATAAGAATCAATCATTATAGGAAAGCAAAATCAGATTATAACCAATCTTATTCTACTCTTAAAAAAAAAG-AAGGTTGTTTAAAAAAGGGCAATCTTTCTTTTATTCTAATATAAAATAGAAAATCTATATTCTGATATGATATATATAAATAATAGGTATGCTCTGGGACGGAAGGATTCGAACCTCCG-ATACCGGGACCAAAACCCGTTGCCTTACCACTTGGCCACGCCCCATTTTTGATTTCTATTCGACATTAATAAAGACTAATATTGATAGTAGTTCTTCGTCAATTCTAGTCCAAATCTATATAGAATAGATTAAAGTGTTGCTAGGATTTTGAGACATTTAGATAAGAATTAAACGACATTTATTGATCATTACATACAATTCAATTAAGATATTGTATGAAAGTATGGTTTTGTCTATTCTCTTTTGATTTGAGAATTGAAGGATTTTTGATTGGGTTAATTCAAAAAAAAAAAAAAGATTATAATATTAAGAACTCAATTAATAACTCAATCAAAATAAATACAATTATCTTCAAGAACAAAGAAAAAAATGTTTGTTATGCTTAATATCTTTAGTTTGATCTGTATTTGTCTTAATTCTGCTCTTTCTTCAAGTAGTTTTTTCTTCTCAAAATTGCCCGAGGCTTATGCTTTTTTGAATCCAATCGTAGATTTTATGCCAGTAATACCTTTGTTCTTTTTTCTCTTAGCTTTTGTTTGGCAAGCTGCTGTAAGTTTTCGATGAGATCTTTAATACGGTCCTAGAAAAATTCATGATTTATTCTTAAAAAAAA--TTCTAACAATTCATAAGATCAGATAAGTCTTATAGTATAACCCTTCGATTCAAATAATCAAATTCTTGGATCGCCACAATAAGTCTGGGCTCCCCCCAGTTCCTCATTCGGACCCTTTTTTACAGTGAAAGAACCTAGTAGATTCCTCCGCAATATCTAATTGCGGGTATGAAAAAGTTTTGGTAATGAAAGACTTGACTCTTATTACAAATGAATTTCTGAAAATTCTTTTTTCTATAGATTTAGAAAAAGAATTTCGTGGTGTCAAAATAAGGTATGTGGTATAAAAATGGAGAATCTATTATC---TTTTTTCCAAAAAAAATGATCTTGGAGATTGTGTAATGCTTACTCTTAAACTATTTGTTTACACAGTAGTGGTATTCTTTGTTTCTCTCTTTATCTTCGGATTCCTATCTAATGATCCAGGACGGAATCCTGGAC-GTGAAGAATAAAAAATAACAATAAAGTTTCTGTTTTCCTTGCTTGATTTTAAAATGTTCTTAGGATTTTATTTATTCCACATTTTTAACTATTAATTAAAATGAAATAAAAAAAAAGACTCGTTGAAAGAGAAATTGAAAGATAAAGAAAAAATACCAAGTCATTGACTAAAGCGGAAAGAGAGGGATTCGAACCCTCGGTACGAAAAACCCGTACAACGGATTAGCAATCCGACGCTTTAGTCCACTCAGCCATCTCCCCAAATTGAAAGAAAAAGGATAATTACTAGATTATATTACACAAAAACAGTAAGGCTTGAAAAAGGGCCCTCTCTTTATACCTCTTTATTATTCAGTATATAATTATTATATAGATATCTAATTATAGAGACATAGAAAAATAGAAAAAAAATATAGAAAATAAAAATCAGTGATTTCATTTAGGTAAAGTAAGGGCTCGAAAGCGATATCTCAACTCCACTATTCCAATGAATATAAATTTAGATATATAACCACCTAATGCCCCAAGAATATTATATATTATATAAACTATAAACTATAAATTATATAGCAATGAATTTCTTATATAAAAAAATTATAGAATTAATAAATAGTAAATAGAAAGTAATAATAAATATATAAATTAAAATTAAATAAATAATAAAAAAAGAGTACCTCTTTGCTTTCGTCTGCAAGATCCTTTTTTACTTTTACTTCCACAGCCCGGCCCCCGGTCCTGACCGGGCCGGGTCTTTCGTTTTTGTTCCAATGAATCATAGAAAAAAATGATTTATTTGATTTGAAAAAAAAAAATGATTAATGATTGTTCTTGTTTCAAGAACAATCATAATAAAGGCAATTTCTATTCCTATCATACAGAATAGAATCCGAGTGTCATTTCTTAATTATTTTATTCTTTCTTTTTTTTTTATTCCAGTAAAGAATGGAATAAAAAAAAAAGAATAGAACCATATATTCTTGCACAATTATGTTATGGCATACACCTTTTTTTTATCGAGACGTATCCATCTCATTTAAATAACAAAAAAGCGTGTTTTTTTAGTTATTTAAATAAATCCTCTTTCCCCAATCTCATTAGTCTCCTTGGCCAAAGCATGTCAACGCTCTAATTTTCATGATTCTTTTCTGATCCTATCGTCTTAATTATGAATTTTTTTGTTCGACAAAAGATCCATTTCTATACAATAATCACATTGTAGCGGGTATAGTTTAGTGGTAAAAGTGCGATTCGTTCTATTAACCCCTTAAATGGTTAAGGGGTCCTTCGTTTAATTAATATTCCGATCAAAAACTTTATTTCTTAAAAGGATTTAATCCTTTACCTCTCAATGAAAGATTCGAGGAAGAATAGACATTCTCGTGATTTGTATCCAAAAGAGTCAATTAGAAATTGAAAAAACAAAATTGGATTATGAAATTACGAAACATAATTGGTTTTTGAATTGGATCAATATTTCCAATTGAATAAGTATGAGTAAAGGGTCCATGGATAAATAGAGAAGGGAGTATTTCTAATCGTAACTAAATCTTCAATTTATGATTTGTATAAAAGAGATTGAAGCAAAACAGCTATTAACTAATGGCTTTGGTTTACTAGAGACATCGACATATTATATTGTTTTAGCTCGGTGGAAACAATATCCTTTTCCTAAGGATTCTTTCAAATAGAAATAGAGAACGAAGTAACTAGAAGGGTGGTTCTAACCTGTTCTATAGGGATCATCTATAAAGCGGGTTTTGTTTTGAATGCATTCAAACAGAAAAGCTGACATAGATGTTATGGGCGGAAATTTCTTTTCTTTTTTTTGTAATTTAGTTCACATCTGACATATGTGAAATTTGTCCATCTTTCATAAAGGAGCCGAATGAAACCAAAGTTTCACGTTCGGTTTTGAATTAGAGACGTTAAAAACGATGACTCAACGTCGACTATAACCCCTAGCCTTCCAAGCTAACGATGCGGGTTCGATTCCCGCTACCCGCTTATATCTCTATATTATATTAATTTATTCTCTATATTTCTAAAATTCTATATTATATTTAGAATATGTTTAATAGTAAAAGTTATATTTTTTATCTATTATAAAATATTATATTATTTAAATTCTATATTAAATAATCTATAATATAGAGGATCTAATTATTCATGTAATGAATCTAATTGTAATTATTAATATAATGATAATGAATGTATCATTGAATTGAATGCGCAATTCCTGGAATTCTCTCAATGGTCTTTTTTATGACCAAGAGATGTGAAAACAAAATTAAGAAAAGCGTCCATTGTCTAATGGATAGGACAGAGGTCTTCTAAACCTTTAGTATAGGTTCAAATCCTATTGGACGCGACGGATTTCCATATATTTATTTTCTACTAACTAGGTATTTTGAATGATTTGAACAAGAGACCCTTATACTTATTTATATATTTAATAATAATTTTTTATTACTATAAAATTAATATAAAAGATATATAATAAAATAAAAGATTAGATTATAGAAATAATTATTTCTATAAAATTAGAAAGTTATTTAAAGGAATTTCTTTATACCTGTTCCTGAAGTAGAAAGCGTTCCATTTGTTCTTGAATAGCGTCTTTCAAAAGGGCTTCCGCTTCCTCATTGAATATCTTGGTAGAAGATATGATTTCTTGGAACTGCGGTTTATTCGTTTTTAAATAAGTCCGTAACTCAACGAGAAATTTCTTTACCTGTCCAATTTCTAATGAATCAAGATAACCATTCGTTCCAGTATAAATAGTCATTACCTGTTCTTCCACCGTGAGAGGGGATGATTGAGATTGTTTGAGCAACTCACGTAATCGTTGACCTCTTGCCAATTGATTCTGAGTAGCTTTATCGAGATCAGACGCGAATTGTGCAAAGGCTTCTAATTCTGCGAATTGTGCCAATTCCAATTTTAGTTTGCCGGCTACTTGTTTCATGGCTTTAATTTGAGCGGCAGATCCTACTCTGGAGACGGAAATCCCCACGTTAATGGCAGGTCTGATTCCAGCATTGAATAAATCGGCGGATAAGAAAATTTGGCCATCTGTAATTGAGATTACATTAGTAGGAATATAAGCTGAAACATCTCCCGATTGGGTCTCAACTATTGGTAAAGCAGTCATACTTCCTTCACCTAAACGCGAACCTGATTTAGCGGCTCTTTCCAAAAGTCGTGAATGCAAATAAAAAACATCTCCTGGATAAGCTTCGCGACCCGGCGGTCTTCGTAATAGAAGAGACATTTGGCGATAAGCCTGTGCTTGTTTGGAAGGATCATCATAAATGATTAAAGTGTGTCGTTTACGGTACATAAAATATTCAGCCAGAGCTGCTCCTGTATAAGGAGCGAGGTATTGTAATGTAGCCGGAGAATCCGCCGTTTCGGCTACCACAATCGTGTATTCCATTGCTCCCTTTTCTTGTAAAGTAGTCACTACCTGAGCCACAGAAGATGCCTTTTGACCAATAGCGACATAGACACATATTACATTTTGCCCTTGTTGATTGAGAATCGTATCTGTGGCTACTGCTGTTTTACCGGTCTGCCTATCCCCAATAATTAATTCTCGCTGACCACGTCCTATAGGGATCATCGAATCGATAGCAATAAGTCCTGTTTGAAGGGGCTCATATACGGAACGTCTCGAAATAATACCAGGAGCCGGTGATTCAATTAACCTAGATTCAGAAGCTGAAATTTCACCTCGACCATCAATAGGTTTCGCTAGGGCATTTATAACACGACCTAAATAAGCCTCGCTTACGGGTATCTGAGCAATTCTTCCTGTTGCTTTTACAGAACTTCCTTCTTGGATCATCAAACCGCCACCCATTAATACAACACCGACATTATTTGATTCCAAATTCAGAGCAATGCCTATTGTACCCTCTTCAAATTCTACTAATTCACCCGACATTACTTCATCAAGACCATAAATACGGGCAATGCCGTCGCCTACTTGAAGTACGGTACCGGTATTTACAACCTTTACTTCTCTATTATATTGCTCAATACGTTCCCGAATAATATTACTAATTTCATCCGCTCGAATGGTTACCATGAGTATTTCTTAATTTTTTTTGGAAAAAATAATGCCTACAGTAGACAGTAGAAGGACTAATCGATTATTTCTGTCAGCGTCCCAAACATGCCAATATTAGCATTGATGGTACGTAAATGTAACTCGTTGTTCAAAGAACTAGTCAGAGTTCCTAGAGCCCCTTTTAAGGCTTGTTGGAAAACCCGTTGTCGGACTTGATTACTCGCTCTTTGTTGTTCAAAACGAATGGTTTCATTTTTGTAAATTTCGAATTGTTCCAAAGTTTGATAAGTTGAATTAATCAAGTTCGACTTTTCTCGTTCTATATCAGAGTATCCATTCACCCGAAACTGATCCGCTTCCATTTCCACTTTCCTTAAACGTGCCCGGGCTTTTTCCAGCTGTTCAATGGCTCCCCTGCGTAGTTCTTCTGAATTTCGAATAGTCTTCAAGATCCTCTGTTTTCGATTATCTAATAAATCACTTAATGAAAGTAGATTATCTTTCCATTTATTTCAAAACTTCCACGATCCCTTCCCGAACCAAACATGAAGCTTTCAAATCATTTGGCTCTCGCGCCCAATTACTTCAATTATTTATGAGAAATTCCCATTTTTTTTTTGAATATAATGAACCTATCCTCTCTTCTCTATTCATATTTCATATTCAAAAATATCAAAACGGATCATTAATCCAAGACCAGAATATTCGGAGGACTCTTCTGAACAAACAAATAATTGTCAGCAACGTTGTTTCT-TTATCCAAAGAATTTTTCTTAATTTATACGTAGGTCATCGATTCAGCATTGGATAAAAAAGAGGGGTTGAAATACTCATAAATTTTTTCCAATAAATAATAAATAAATAGAAAAAAATATTCTAATTATAATAAAAGGGTTCAAATCATTTTATCGACATGAGTGTTATATATCGAAAAAACTTTCTAACTATTCATTTTGAAACCGTTTCCATATTAACCTAATAGTAGCCTAATAGTAGAAAGAATACCTTGCTGAGTATGGACTTCAAACGATTTAGCTTTAACCATGTTAATTATTCCACATCATTATGATTGGTTCATAGAGAATCAAAGCGAATTTACCAATGAATCGCGAAATGCTATGGTTCTGAAATATGATTTTTAATTTATTCAAAAGTAATTCGCGCGATCATGCACCCTTCCCTGTTATAACAAAAAAAGTGCAGTTGGTTGGATCCAGCCTATTCTTGAAATAAACAACTCGCACACACTCCCTTTCCAAAAAAAATCAATAGGCCGAGCACTACACTTAGATTTATTGGATTTGTTGCTAAAATATCGGTATTAAACCCGAAACTCCCGGCGGATGACCATAAACCCAAGGAAAGGAAAGAATCGGTTAGATTTTTCATATAATCTCCTCTTATATATAGATAGACTAATTATCTATTTAT-TTTTTTTCTATTTTATATTTTATTTAACTATATTTAGAAAAAAATAGATTTTTCTCAATTGGAAATTTCCAATTGAGAAAAAAAGCGATACTTAGTATTATTAGAATTAAGTCCCCAGCCTTATGCTTATGTCATGTCAATTGCGAAATATCTCGTTTGTTGTAACACTTCCTAAAAAACTATTCCATTGGACTAACAATGGGAAGGAAGAAGGCGAGTCGTTCTGCTAATTCCCCATTCTCCAATCAGTCCTTCCCATGGGTTAGTGTCCCACCAAATAATTGGAGGAGTGAAATCCTAATCGAATTCAAAAAAGCAGTAAGTCCAAGGAAATAAACTAATAAAAAATACGTATTTTTTTTT-CGGATTAAACAAAGGGATTCGCAAATAAAAGTGCTAACGCTACAACCAGTCCATAAATTGTTAAAGCTTCCATAAAAGCCAGACTAAGCAATAAAGTACCTCGTATTTTTCCCTCCGCCTCGGGCTGTCTCGCGATCCCTTCTACAGCTTGGCCCGCAGCAGTACCTTGACCAACCCCAGGTCCAATAGAAGCAAGCCCGACGGCCAACCCAGCAGCAATAACGGAAGCGGCAGAAATCAGTGGATTCATGATAAGTTCCTCACACCAAAAAAAGTAAATAGTTAATGATACAATCAACCAATAAATTATGACTTAATTATTCCATCGCTAAGATCTATACAGTCGAAGGAAATAAGAACTCGGAATTGAAGTAATAATATTATTATTGAATCATCAGAACGGCTTCGATATTTCTTTTTAGTTTTTATTCACAGAATTTTTTTGAATCCATACCATTCTTTTTGAATTTTTCGTTTTTTCTTATTTTCTTGATTGAATCTCTTTCAATAGTCACTTTATTATTCATTTAATATTCAATTCACAACTACAAAGGAAATGGAGGGGATTCCATTGGAATTCCTATCTAAATTCACAGTAATAGAGCCGTTAGATATTACATATATAACTAATTAATATCTAATATTACATATACATGTGTTTCTTGGATAACGTAAATCAACCATTCATATCTTACATTTAATCGGATTATAGAATCATTCTTCGAAACATTCACAAGAGTTGTCTTATACTAATTAGAGTACATACATCTAGTTCGGCCCCCCCTAGCCAATCCAT-TTTTTTTATAAATTTGAATTTAGTTTTTTGTAAATCTTTATT-TTTCTTTTTTTACTAGCCGACGCAGGTACAATCAATCTACATGGACAAATTCGTTAGATCGAATCGTTGCATCGAAATAGAAGTATTTGATTGATCTAAGTTCAGGTAATTTATTATTTATTAAAATTATCTTTTGGTCAACCGTTTAATTGGATGAAATCAACTTGAATGGGAATTTTTCTATATAACAATAGCATCTTTTTTAAAATAGCACACCATAATACTATAAGTATTACAATCCTAATTATTATTCAGATTATGATTACTAATATCTAATAATATTGAATATTGGAATTAAATGAACAAAACAATATAAAGATAGTATTCATT-GGGGGGG-ATAAATAGACCGAACTGGAATTTTAGGAAAAAGATCTTTTCGATCTCTTTCCTTTTTTTTACTTCCCCTTTTGTTTGTTGCAATTCCCTAATACCGCTAATATCTTATTTTTGACTATTATATACTTTATTTTATATTTATATAATTTATCTATTTATTTTTATATATTATGCTCCTTAAGCAGATTATCTTGATACGCACATATATTGCGTAAGGCTTAAACTAAAAAAAGACTATTTCGAAAACTAGTCAATGATGACCCTCCATGGATTCGCCTATATAAGCCGCAGCTAAAGTTGCAAAAATAAGAGCTTGAATACCGCTTGTAAATAATCCAAGTAACATGACGGGTATAGGAACCACTGAAGGTACTAAAGAAACAAGAACAAGAACTACTAATTCATCAGCTAATATATTTCCGAAAAGTCGAAAACTAAGTGATAGGGGTTTTGTGAAATCTTCTAAAATATTAATGGGTAAAAGGATTGGAGTTGGTTGAATGTATTTACCAAAATAACCCAATCCTTTTTTACTAAGACCCGCATAGAAATATGCTACTGACGTGAGTAAAGCTAAAGCAACAGTAGTATTTATATCATTTGTAGGCGCGGCTAATTCCCCATGAGGTAACTGTATGATTTTCCAAGGTAAAAGAGCACCCGACCAATTCGAAACAAAAATAAATAGAAACAAAGTTCCAATAAAGGGAACCCATGGACCGTATTCTTCGCCAATCTGAGTTTTGCTCACATCTCGAATGAATTCAAGAACATATTCGAAGAAATTCTGACTGTCAGTAGGAATGGTTTGTGGATTACGAACAGCTATAATGGCTGAACCTAATAAGATAGCAATTACAACCCAAGAAGTAATAATTACTTGGGCATGGACTTGAAAACCTCCTATTTTCCAATAGAAATGTTGGCCGACTTCCACACCGGATATATCGTATAAGCCTTTTAGTGTGTTGATATAACATAATAGAACATTCATATTGCCCTCTGAAAAAAATAGAACTTTAAAAAGAATTATTTTGATTCAACCTTCTCTTTTTTCGACTTGCCTAGTTGACTTATATATATTTGTATACCAATTAATTACATAATATCCTTACTTGTATCTCTTTTAGGAATCATAACCGATTTCATAAATCTATGGAGTTCCCAAAAGAATTTTTTATT-----ATTCATTATTAATATGAATCAAGGATTTCGTATATAACTAGAACGACCCTCACAAATTGCAAATACTAATTTGTTAAGAATTAATCGGATTGAAGCTATCGCGTCATCATTTGCTGGGATCGAAATATCAGCGAGATCTGGGTCACAATTTGTATCGATTAAACAAATCGTTGGAATTCCCAAAATCATACATTCTCGAAGAGCCATATATTCTTCTTGCTGATCAACGATTATTACAATATCGGGTAATCCAGTCATATATTTGATCCCGCCCAGATATGTTTGCAAGTGAGATAATTGTCTCTTCAACATAGCTGAATCTCTTTTCGGAAGACGATTGAGTCTCCCCATCTTTTGTTCCGTTCTCAAGTCCCTGAACTTATGAAGTATCGTTTCCGTAGTATACCAATTCGTTAACATACCGCCTAGCCATTTTTTATTAACATAATGACAACGGGCCCTTATTGCAGCCCGCGCTACTGAATCGGCTGCTTTATTTTTGGTACCAACAATTAAGAATTGCTTTCCCCTACTCGCTGTATCAAAAACTAAATCACAAGCTTCTGATAAAAAACGGGCAGTTCTAATAAGATTTATAATATGAATACCTTTACGCTTTGAAGAGATATAAGGTTCCATTCTAGGATTCCATTTACTAGTACCATGACCAAAATGAACTCCTGCTTCCATCATTTCTTCCAAATGGATGTTCCAATATCTTCTTGTCATTTATTTATCCACACCTCCTTTCTTTATTAAAAAAAAGAGAGACGAGGTGCCCTGAAATAGAAATAAATAATTGTTCCGATGGAACCTTCGTTTCTACCTCTAACGGATATTGGCCATTGATACACGATTCAAACCATTAATATTAATTTCTTTCTATTCTATTTGTTATTTTATTCTTTATTACTATATACCAAATAAAAATAAAAAAAAAAATGACCGCAAATACAAATAGCTAAAAAGAAAGGGGGTGAATCCGCTCTTAGGAATTATTCAACCCTCGAAATGATTGTCTCAGTGTATCGTGTAAATTCCTTGAAATGAAAAAATCAAATAATTCTCTGTGGTGGAACAAAATATCTCGCATTTCTGCCTCGAATAGTTTATTGTTTTTGGTTTCCAAAGGAATGTTGGTATGTTGCCTTGAACGTTGCACTAATCCGTTGAATCCCGTACCAACGGGTATCATCCCCCCTAGAACAACGTTCTCTTTCAGACCTTTCAACCAATCGATACGACCCCGGAGAGCGGCTTTTGCTAAAACTCGAGCAGTTTCTTGAAAACTTGCTTCGGATATAAAACTTTGAGTATTTAGAGATGCTTTCGTTATTCCCAATAAGATAGCTCGGTAACAGATCGCTTCTTCCAAAGCGCGCCCTGTTCGTTCCGCCCGCAACAATTCAATCAGTTCTCCGGGTGAAAAAACATTAGACATTCCCTCTTCTGAAACCAACACTTTTGATGTTATTTGACGCACAATAATTTCTATATGTCGATTATGAATCTGCACCCCCTGAGATCTATAAACTTTTTGGATCTTATTAACCAAAGAGATACGCCCTTGCACTATAGTTAGCTCAGCACCAATCAAGAATCTCCAAGGAATTCCAATAATTTTTGTTATACTCTTGTTCCAACCCTCAATTCTCTTTTCTAGGTTCATCGATATTGAATCAATCGAACGCACTTCTAACACTTGTTCCACTTTTGGAAGACCTTGCGTTATATCCCTAGATCTCGATTTTTCATATATAAATGTAACTAATGTATCTCCTTCGTAAAGGATTTCTCCATAATGGCCATGAACGGTTGCTCCCGGAGTGGCCAAATAAGCTTTAGCTGATCTTATTACTACAGAGTCAATTTGAACAATTAGAACTTGACCCGATTTTAAGTGCGGTCCGTTTTTGGCTATACATAAATTTTCACAAATAAACTGCCCAAGGCTAATTATTCTAGACGCTTCTTCACAATAATTATGATGGAGAAAATTCCAATTCAAATTGAATGGATTCAAAACGATGTTACCGCGCGGATCGGGATTATTATAAATAGAAACCCTACCATTTTCATCCATTAAATAATATTTAAGCACTTGAAAAGTCTGTTTGAAATTGTCAAGTTGTAAATATTTAGTTACCGAGATCTGATTATAAGTTATTAAATGGTAAAATGAATAAAAATGCGCAATTTGAGGGGTTCTTCCTAATCCTAAAGGTCCCAAGGAATTCCTAATTGGAATTAGACTATCTCTTTTCATTGATTCTTTTTTTATTACATCATTGTAATATTTTACATCGTTGAATGGACCCATTTGAAAACAATTAGATGATGACAAAATTATAAAAGATTGGCATTCCTTATTCCTCTTCAACAACGTACGAATAGTTACTTGATTTTGGCTAAGTGATTGTTGAATCCCTGCCTTGGAAGAAATAGAATAAAATGGATTGATACTGGTGCGGTCTGGCCTCTTATCAAAGATCAATCCTGAACCTGACGGATCTTTCCTTTTTCTGATATACGAAATATGGGATTTCACTAAATCGATTCGCAGGAAATCTCGACTCATACCATTTGTATTTACTTCAACAAAAGAAGCGTGGGCCTCTTCGACAGAAGAACCTTTTTTGTCTTGTTTCCAATTCAACAATAAACAAGTCCGAACTAATTGAATACTTGTTCCATAAATTCCCCGAATTGGTTTGCCATTGCCATAAAGGATATAATTGACAATTCTAAGTTCCATATTATCCCTTTCGTGCAACAGATCCTGGGAGAAAAGTGTTACTAAATTTATACCGTCCGCTATCTCATATATGATTACGGGTCGAGCCAAAACAAAATACTTTTTCTTGTTAGGTGGGATCCATTGGACATAGATCCAATTTTTCAATTTTTTTTTTGATTCCTTAGCATTTTTTTTTGCCGCTCCAAGCGGGAGCAAGATATCATTGTGTCGGGATATCTTATCCATCTCTCCAGGAAAATGGATATCTCCAGAAAAGATTTTAAGTTCAATCCATTTTTTTTTTCTCTCCACTCGGACCAATCCGCCCGCTCGGCTTCTTGTATTTAAAGTGATTCGTGTATCTAGTCCAATGAGACTATTGTTCTGTACCATTATGGAAGAAGATTCTGGCAAAATATGTACTTCCTCGGGAATGAAAAAAAATCGATCTATTTTCATTTGGTATTTTGGCTTCAATTCTTTGACTCCTCGATACTCAATCAAATCCTCCTTTTTGAGGATGGAATGCCCCCCTGTAGTCCCATATTTCGTAATGCCTGAATTCTTTCTTCTGTATTGAAGATCATCAAAATAAGCAAGAATACTTTTTTTACGAAAAATACCATTTCCGGGTATTTCAATCGAAACGCCGGAAGGAGGCATTAGCCCTTTTTCTCGTTCTGGAATCAATTGTAATGGAATGATGAATCTATTTCTTCGTCTCTTTGCCAATAAATAAAAATTTTCGTAGAGAATAACAGGATATATTAAATTACAATGACCCTTCGATTAAGTTCTGAATAATCAGGAATCTCACTTTGTTTTTTTTTTTTACCAAAGATATCTGAACTAAAGAATTTTTGTCTTACTTGATCATTATTTCCTGACAGACTAGAAATAGATCTTCCTTCAGCAGAAAGAGAATGAACGCTAATTTTATCTTGATCCTTTTGAAGCGAAAAAGAGGCTACACTAGAGCGGCATGAACCTCCTGATACTATCCATAAATGACTTGTTTTTGGTAAGAGATGTACATTGCTGTATGTAAATTCCGGTGCATGGTATACATCGGTACTCCAGTGCATTTCTCCCTCTGAGTTAGAATAAATATGTTTTCTAACCCTCTCTTTAAAATTAAACGTATAGGTTCCCGCGCGAATCTCAGCAATAACTTGTTCTGATTGTACATATTGATCGTTTTGGACTAAAAGAAAACTTTTTGGCGGAATAGTGACCTTGTGTAGAATATCTTCACTCTCAATAGTTACATACAAGTATATATAACATATAAAAGCGGGATGCCCATGACGTGTACGTGTGGGATGAACTAAATCTTCATTGAATTTAATTTTTCCATTGGAAGGGGCTCGTACATGTTCTGCAGTACCCCCTGTGAATACTCCGCCGGTATGAAAGGTTCTTAATGTTAGTTGAGTGCCGGGTTCCCCAATAGATTGACCCGCGATAATACCTACAGCTTCTCCCAATTCGACCAGGCCCCCATGAGTAGGACTTCGGCCATAACATAATTGGCAGATCCAAGATGTACTACTACAAGTAAAAGGGGTTCGAATAGATATTGGTTGTGTTTGAAAGGTTAGAAATCGATTGACAAGTCCAATCCCAATATCTTGATTTCTAACGGCAATGCATCGTGGGCCCATATATATATCATCTGCTAATACACGACCAATTAATGTTTGTATAAAAATCCTTTCCGGTATCGTCCCATTTTGAGGACTCACAGAAATACCTCGGATAGTACCACAATCTGTTCTACGTACAACAATGTGTTGAACAATTTCCACAAGTCTGCGTGTAAGATATCCAGCATCTGATGTTCGTACAGCAGTATCTACAACTCCTTTTCGGGCTCCGTAGCAAGAAATTATATATTCTGTTAAAGACAGTCCTTCACGTAAATTGCTTTGAATGGGTAAATCGATCATTTGTCCTTGTGGATCCGACATTAACCCTCTCATACCTACTAATTGGTGTACTTGAGATGCATTTCCTCTAGCTCCCGAAAAAGACATCATATGTACTGGATTAAAAGGATCAGTCATCCTAAAATTAGGATTCATTTCTTGTCGCAAATATTCACTTGTAGCATACCATATCTCAATGGATTGTCGTAATTTTTCTACTGCGTGTACATTTCCATAATAATGGTGTTTTTCCAAAACCAAACTTTGTTGTTCCGCATCTTGGACTAACCATCCCTTAGAAGGTATTGTTAAAAGATCATCAATTCCTAATGAAATGGATGTAGCAGTGGCTTGCTGGAACCCGAGGGTCTTTACTTGATCCAGAATGTGTGATGTATATGCCATTCCGAAGTGATCTATTAATCTGCTAATAAGTCGTTTAATGGCAGTTCCATCTATCACTTTATTGTGAAAGACCGTATTGGCCCGTTCTGCCATAAGTACCTCCATATTCCGCTGAGTGGGGTTCGACAATGGGTTTGAGTCAATGATTGGAAAACGTCCTTTTCTCGATTTAAATTCGCGTAAAAATTCAGGAACTATGGTCCTAATTGAACCAGAGAGACACTAATTCACATCAGTGTCATAGAATTACTTAGCATAAATACCATACTATTAGGTTAGGTACCATATGAGCAGGTCCGGCACAACCCTTGGATAGCTTCTTCGATTTCTCGATAAAGAGAAATAGGACCAACAGTGGTTCGAATGTATGTACAAAGAATTTCTTTTTTTATACTTCTTACTATTAAGTAGTGCTCATAAATCTCATGATAAGTACCCAAAGATTCATAGTGAACTTCGATAGGGGCTTCTCTTGAAGCAATAACGCGTTGGTCTAGTTGCCACCGGAGCCATAAAGTACTATCTAAATTGATTCTTTTCTGACGATAAGCTCCAATTGCATCATAGGAATTACAAAAAAAGGGTTCTTTTTCTTTCGTATACTTATAGCTATTGGCATCCATTTTTTCATTTTGATAATTTATGCGATTACATGGATTATACCTATTTGCACAAATACCTCGGCGATTCCCGCTCGTTAATACATAGAGCCCAATAAGCATATCTTGGGTTGGTAGGGAAATTGGATTCCCAATAGATGGAGACAATAGATTCATATGAGAAAACATAAGTAAACGAGCCTCCACTTGAGCCTCCAAAGATAAAGGTACATGAACCGCCATTTGATCCCCATCAAAATCTGCATTGAATCCCTTACAAACTAATGGATGTAAACAAATAGCGCGCCCTTCCACTAAAATGGGGTGGAATGCCTGTATGCCTAATCTATGCAGAGTAGGTGCTCTATTCAGCAATATGGGGTGCCCCTGCATAACTTCCTGAAGTATTTCCCATACAATTGACTCTTTTTCCCGAATTTTACTCTTAGCAACTCCCATGTTCGAAGCACGATGTTGTCTAATTAGACCACGAATTACAAATGGCTGGAAAAGTTCTATTGCTATTTCGCGGGGCAATCCACATTGATGTAATGAAAGGGAGGGACCCACGACAATGACAGAACGACCCGAATAATCCACCCGTTTGCCAAGCAGAGTCTCACGAAATCTTCCCTCTTTGCCTTCAATTACATCCGAAAACGACTTGTAAACCTTATTATGACCGTCCCTCATTGGTTGTCCGCGGATTCCATTATCAAGAAGTGTATCCACAGCTTCTTGTACCAATTTCTCCTGACACATTACTAATTCCCCCGGTGTCGATCTACTTGTTGCTAATAAATCGATAAGAGTATTGTTCCGATAAATAACTCTTCTATAAAGTTCATTAATATCCGAGCTCATTAGTTTACCCCCGTCTATCTGAATGATCGGTCTCAACTCGGGAGGAAGAACTGGTAATAGACATAAAACCATCCATTCTGGTTCTATATTTGTTCGAATAAAATGCTTAGCTATTTCGATGCGTCTAACCAAAAAATCCTTTCTTCTTCCAACCTTTCTACTTTCCCACTCATTACCCGGGGGCCCTTCTTCCCCTAATTCTTTCCATTCTACCAACGAATAATCTATAATAATTCGCAAATCCAGATCGGCTAATTGTTCTCGTATAGCACCTGCTCCAGTAGACATTTCTCGATTTCGAAATGCATCGAAGCCTTGGGTAGTAAAGAAAAGTGGGATGCTGTATTTCCAGGATTGGATTTCATATTCGAATGAACCTCGTAATCGTAAGAAAGTAGGTTTTTTAGCTATGGGCCTAGCAAAAGAAAAATTTGGGTAGGATCCTATAGGATATCCCCCTTCAAAATCGGACGTGAAAGTTTCCTTTCATCCGGCTCAAGTAGTTACACCAACTAAAGATAAAGAAAGGAGTTTCCACTTTATTTTCTTTATCTATAAAACGGAACCCCCCCCCCCCAAAAAAAAAAGAAAAGATCTACTCTTTACTCAAGTTTCCAATTTAGACCAAGCAACATTTCATTAATTCATTTTTTTTTTCTTTTTGTAGATTTCGATTTTATTTTATGAATTTTTTATTCAATTAGAAATTACGACGTAAAATCAATGAAATAAAATTCTTGAGTAGTCTACGCCCCTTCGAATGAGAGATACCCTTACTTAATTCTTAAATTCAATTAAAGTAAAGAAGTACCTTGGAATTCATAAGGGATTTACTTGTCTATGTATCATTACATTCGATCTTTTAGGTCCCTACTTTGCCTCGACGGTTATGCCACGATGTCCTTAAAGCCTCTATGCGATGGATAGGCTCCTGCAACCATGACATGACAGAATTTGCTTATTTTAATAAACATAATTTCATTTCTTTATAAAGTAAAAGAAAGGGAGTGGTTAATTCCACAAAAGAAGTCTTTTTTTTACGAGGTAGAACTAGAAATTCCTATTTATTTGTTACTGAAGAGCCCATAGACCAATTCCCCCTTTTATTTGGGAGTATTGAATACACCCATAATTCTGAGCTTCATGTTCTTCCTACCAAGAGACATGTCAGATCCAGGGCATACCAATTCACTTGAATGGTATGACAGTTTCTCATTCTGAATCTGTAAAATCAGAGTTTTGATCAAATCACACATCGCAGTATACCAGTCCTTCTAATTCTTTAAGAGGTTTATCTAAAAGATTCGCGATATAACTAGGAAGACGCTTCAAATACCACACATGGGTTACTGGGCATGCCAGTTTGATATAGCCCATTTGGTATCTTCGTATCCGAGAATCCACGAATTCGACTCCGCATTGTTCACAAAAATTAGGGTCTTCTTTTTCATCCCCGATTACTCGATAATTTCCACAAGCGCAAATCCCACTTTTTATCGGACCAAAAATTCTTTCACAAAACAATCCATCTTTTTCAGGTTTATTGGTTTTGTAATGAAAAGTATACGGTTTTGTCACCTCTCCAACTATCTCCCCATTAGGTAGGATTTTATTGGCCCAAGCACTTATTTGTTGAGGAGAAACTGATCCAATTCGGAGTTGTTGATGTTTATACCGATCGATCATAGAAGAAAAATTCTGATTCATTCCGATTAAGCTTCCTTCCTATTCATCTGGAAGTTCTTCTCAGATACAAGGAAATGATTAAGTTCCAAAGCCAAAGATCGTAGTTCTCGAACGAGTAATCGAAAAGATTCTGGCGCATCCTCAGGTTTAGGTATTGTTCTTCCAATGATTGTAGTACCAAGTATTTCTTGGCGAGCTCTAATATGATCAGATTTATAAGTAAGCATCTCTTGTAAAATATGAGCAACACCAAACCCTTCTAGAGCCCAAACCTCCATTTCTCCTACCCGCTGTCCTCCTTGCTTAGCCCTTCCTCTAAGGGGTTGTTGTGTAACAAGTGCATAATGTCCGCTGGAACGTCCATGTATTTTATCATCAACTTGATGAATTAATTTCAAGATATAAGGCTTTCCTATTAAAACAGGCTGCTCAAAAGGATCCCCCGTTCTTCCATCCAATATTCTGCTTTTTCCCGGATACTCGGGGTCAAATACCCATGGATTTGCTGTTTGCTTACTGGCTTCATATAATTCAGAAAACACTAGTTTTCTCGAAGCCTCTTGTTCATATCTCTCATCAAAAGGTGCTATTCGATAATGTCTACCTAGCAGATCCCCCGCTAACCCGAGCGAACATTCAAATATCTGCCCTACATTCATTCGTGAAGGTACTCCTAATGGGTTGAAGACCATATCAACGGGTCTTCCATCTTGCAGATACGGCATATCTTGTCTAGGCAAAATTTTGGAAATGATACCCTTATTTCCATGCCTTCCAGCGACTTTATCACCTACTTTTATTTCACGTTTCTGTGAAATATATACATGAATTTTTTCTGGATTATAACTGGAAACTCCCTTTTTCTGGACCCACCTCACATCAATAACTCGACCCCTACCACCTATGGGTAGTTTTAGACAAGTTTCTTTTGAAGCGGATACCTGAATGCCCAGTATGGCTCTTAATAATCTGTCCTCCGGGGTATACGACGATTCTTTTGCCACCTGAGGCGTTAATTTACCTACTAAAATATCGCCCGTTTCGACCCAAGACCCCAGCATCACAATTCCATTTTTGTCTAAATTTCGAAGTAGGTAGGCTTTGAGATGCGGTATTTCATTAGTGATTCTTTCAGGGCCGTAGCTTGTCACATAAGTCTGAATTTCATATTTCCGTATGTGAAAAGAAGTATAAATATCTCCATATACTAGACGCTCGCTAATGAGTACCGCATCTTCAGAATTGTAACCCTCCCATGGCATATAAGCTACTAATACGTTTTTTCCCAAAGCAAGTTCGCCGCCAACTGTAGCAGCACCATCCGCTAAAATTTGTCCCTTTTTGATGCATTTACCTCGCGGAACCCTCGGTTTTTGATGCATACAAGTATTTTTGTTAGAACGTTGATACATAATTAATGGAATGCTTATAATATCCCCCTTGCCCGATAAAAGTATCTTGTCAGCATCGATAGAAATGATCTTTCCCTCGTGTTCAGCTATAGCGAGAGCCCCTGAATCTAGAGCCACTTGGCGTTCCAACCCAGTTCCAACAATACACTTTTCGGACCGGGAAAGTGGAACTGCCTGACGTTGCATATTAGAACTCATTAAAGCTCGATTCGCATCATTATGTTCGATAAAAGGAATGAGGGAAGCTCCAACAGAGAAATATTGGAAGGTAAAAATACTTCGAAGATGTACCTGTTCCCATTCAACGGTCAGGAATTCTTGACGGTATCTAACCGGAACAACCTGCTCTTCTTGAATACCTCGATTCAGCCCCAAAGAATTTCCTGATGCTACAATAGAGTATTCGTCTCGACTTGGTGATAAATAAAGCATCCGCACTTTTTTTGATCTCTCAGAGATTTCATAAAATGGGCTTTCTAGGAACCCCCAATGACCAATTCTCGCATGAATTGCTAAGGATCCAATAAGTCCAACATTGATTCCTTCAGACGTGTCAATTGGGCAAATGCGCCCATAGTGACTAGGATGGATATCTCGTATCCGAAAACTAGCAGTTCGACCTGTCAATCCCCCAGGGCCCAAATAACTCAATTTTCTCCCATGAACTATTTGCGTTAATGGATTAGTTCGATCCAAAACTTGAGATAGGGGGTGTAATCCGAAAAAAGATTCATAAGTGGTTGTTAATGGAGTTGAAGTTACTAAATTCTGAGGAGTTGGTATCAATTTATGCCTAATTGCTCCGCCTATAGTTCCTCTAATCATATTTTCTAAACGAAAAAGAGCCACTCCGAATTGATCTTGTAAGAGATCCGCTACAGACCGAATACGTTTATTTTTCAAATGATTCATATCGTCAAGTGTACCCATTCCAAATTTCATTCCAATCAAATGATCCGCAGCTGCCAATATATCTCGCGGTAACAAAAATGGAATGTTCTGAGGTATATCAAGATTCAGTCTCTGGTTCATATTTCGGCGACCAATCCTTCCTAATTCACATTTTTGTTGAAAGAATTTCTTTTGTAATTCCTTACATAAGGATTCAGAAAATACCGGATCTCCGCCTACACAAGCAAATTGTTGATAAAACTCCAAAATGGCATTTTCTTTTGACCCAATTTTTTTTTTCTCCTTATCATTCAGGAAAGACAAAAAAATTTCAGGGTAGCAAACATTCTCTAGAATTTCTCTGAGGTTCGAACCCATAGCTGATGATAGAACTAGAATAGATATTTTTTGTTTCCTACTCACACGAGCCCATATCCTTGCCTTTCGATCAATCTCTAATTCTAATCTACCCCCCCAATCTGATATTATGGTGCCTGTATAAACCGAAATTCCGGTATTGTCCAATTCTGACCGGTAATAGATACCGGGACTTTGCAATATTTGATTGATCACAATTCTGTATATTCCATTTACTATAGAAGTTCCCAAGGAATTCATTAGAGGAATGTTTCCAATAAAAATTGTTTGTTCTTGCATATCTCTACTGTTTTTCCAAATTAATCCCGCGGATACATATAATTCAGAAGAATATGTGAGCGATTCATATACAGCATCTCTTTCTTTTATCACCGGTTCTACCAATTGATATGTTTCCACAAATAATTGAAATTCAATTTCTTGATTTATATCTTCCATTTTTGGAAACTTATAAAGTTCTTCTGTTAAGCCCTGATCAATGAACCTACAAAACCCTTCAAATTGTATTTGATTAAACCCAGGTATTGTATACATTCCCTCATTTCTACCCCCAAGCATTTTAATTTCCCTTTTTCTATATAGAAACCATTCATTATTTGCTCATCCTTCATCGAATCATATGGATCGATCTAGCAATGATCTAATTTATATTCTGTTTACTGAATCACATGAAATTTTACCTAACCTCATCTTCATATATGTTACGTATGTAACGTATGAACGGAGGAATAAAAAGAGAATTGTATACTCAAAGTAGAATTTGCAACAAAGAGAACAAATACAAATGGAAAGGAATTGATAAATTCTACTTAGGCTTTATTTTATGG-GGTTTTTATAGAATATCAAAATATCAAAACAAAAAGTGACTCCATTTCTACCATTATTATGATATTACAATCTGATTGTATACCAGAAAAATAAACGGATTCGGGATTTGATCTGTTCAATGAGATAAGAACATAATAATCAGAAAGAATATAGAATTCATTTTAAAATTTTTTTTTTCACTTAACCTTTTCGCGGATTCAATTGTTCAAAAAAGAATTTGCGGAGAAGAGAGATATTTTTACCTATATTTTTTTTAGTACAATTTGTAGAATCGAATACGAGTGAAGCGCGAAAGAAGGCTTGGACTTATTAAACATGCGCAGATATAACTATCTTATAGATACGCCCCCCCTTATTATAGCTCTATTCGGTACAACGCATGTCGTGTTCTATCAAAATCTCGATTTTATACAAATGAAAATTTGTATAAAAATTGAAGCACGATAATTTACCGAGAATTTCCTATAAGCATCATAGACAGATAAGATACCCGATTAGATTTAGATAAGATTTGTGTAACAAGTTATGTTCTGGGGTTTACATATATTCATAATTGCTGTTATTATTATGATTGAAATTGAGAAGGATTTCTTTATTGATTAATTAGTTACGTAGCAGTTTGGATTTTCTTATATCATTAGTAAAACACAATTTTCTAAAACCCGGGAATCGTTCCTAAATTTTAATTCACATTTAATAGTTAATGGTTCCAATTTGTTCTGAATTTTTGCTTTGTGACTGAAAATACACAATTGGTTTTTCAATAGAAAAGGGAGGTTT-TTTTTCAATATTGTGTTTGTTTTAAGATACTATACAAACAATCGAAGATATATATCCAATCCAAAGAGAAAGATAAGTATTTATTTTTTTTAGGAAAGGGGATTATTAAATAAAAGAGGATTCCAGATACAAGTACAAAAACGAATACCCCCCCCGAAAAAAAAAAGTGGAATATTTTCATATATTTTTTTGTACCGTTTTGGCGACATGGCCGAGCGGTAAGGCGGGGGACTGCAAATCCTTTTTCCCCAGTTCAAATCTGGGTGTCGCCTAATCAACAAAAAAA-TCGGCGTACCTTATTATATTTTGCTGATATAACTTAACAAACTTCCAGCAGAAGTAAGGGGGGGAGAGTCCTCTTGATACTTGCTTGATTCTATAAGCATCTCCGGCGGTTCTGTTCTCTAAAATGATGTAAATCCTTGCGGAAAGATTATATTAGTGAATATTGAAAAGGGATCGTTAAATCTTGATATGACAACTCTTCTATTACTAATGCTTATTAATTGAATCTTGAATTTATTTGGATAGACGAACGGGGAATAATTATTCGTTGCGGCAAAGTCGAAAGATACTTTGTTTGTATGTTTGTATACAGACTCATGAAATTCTCTAAGTGCTCCGGCAATCGATTTAATATGATATAATTGAATAGATAATCGACTTTTACTTAATGTAATAGACTATCGTCCCATTATTTCGCAGAGACAAGCGAGAGACGTAACGTAAGGATTGGATAAAATGAGAAATAGGGATATGTGATAGATAGTGATCTATCTTGACTCTATTTTTTTATACTTTTTACTTAATGATAATGAAATGAAGGTCAACAAAAGAAAGACTAGGTTTATTATTCCTACATGTTAGTAACATTCCCCTGAAACTTCTAAAGGCGTATCCACGTATTTTGCTTGTTCTTACCGTTTTCCGATCTAAATAGAATATAAAAACCGGTTAGAATTGTGAGTTTAGTGAATTGTTTCATCAATGGTGTTGGGTCATAATCCACTTCACTTTTGACTCCGCGCCAGCGATTCCACTATTATTAGTGATTAGTGAACATAATAATGATTAGGGAAGGGTAATGGAATAATTCCTTCCTATTTATGGAGATAGGGGATATAATTCACATGGATATAGTAAGTCTCGCTTGGGCTGCTTTAATGGTAGTCTTTACATTTTCTCTTTCACTCGTAGTATGGGGTAGAAGTGGACTCTAGAGGTACTACTAATTGAGTTGAGGAATCAAACTCAACCCATATCAATTGTTTTATAGATCGTTCTGCAAAGCCCTTTTTATTTTACTTTTTTTATTTGTTTTTGGTTTCCACCTTTTTTTTTTTATTTTTACTGTTCAAAGAGAAAATGATTATGTTATTAAGTGGATACAGACTCTCTATGGGAAACAACATAGACATAGTGGTTGTCCAACGAAATACTCCACATAATAAAATATTGCCTTGGGCAAGTCACATATTGCGCGTTACCGCTTGCTTTATTATTTGTTGTATTATTTTAGAAATTCGATTTATGCTATGCTTGCTTTATTGAACTCATTTCATATCACGGTTCAAGCGTTAAAAATAAAAATGAGTGTGCTTTACTAATCCTTTTCGAAATCCAAAGAGGTTCCCCATGGAACCGAACCCCCGGATCATCTGTCAACTGCTCAATCAATTATTTATTCGGAATGCTAAAAAATTATGCGATTCTCGTTATTAATATACGCCTATACTTTTTTTACTTCATCGATTTGATTCTTTCGGTGGATACCAGGATTCTCATATTGAAAAGAATCATAAATTCTAGGAATTAGAACCGTAAGAGTAAGAGTTGCCCTTCTATTTTTTTATATTGATAATTGCAATCAACACAAATTAAATAGATAAAGCAAAGAAATAGAATTGGTACGCTATGTATAGATGTATGGAATTTATATCTATATGTAATTGATATCTATGAAGATAGATATTGTGGATTGATCTATATTAAACCTCTATCTTTATACAGTAAAACTTTATATACTACAATAATATAATAAGTATGGTAGAAAGAAATATATGAATCTTTCTACCATACTGATAATTCTAGTCCGCTTGTTTCATTTAAGACATGAAATTGGAATACTTTTCATTTTTATTTTTTCTTTTCAATCATTGATAAGAACGAAACAGTCAAGTTTAAGTCAAATTAATCATTTTGACTGACCGTTTTTACGTATATTATAAGTAAAAAAGCAGTCGGAACTAGAATGAACAGTGCAGTAGCAATAAATGCGAGAATATTTACTTCCATAATCTCATCGTTTCATTTTTATTTAATTTGAAATAACTCGGGATTTAATCCCATAGAGCTGATAAACCTTTCGCCTGTAAATGCAATATTCAATGGTATGAATTACATCTCGATGATATCGAATCAGATCAATATTATGAATAACAATATCTGAGCTATCAAATTAATTGATTCATCGTCGAGAATTAAATAGTATAACATAGGAAGATCCTTTATCCATACCGAATTGCAATTCGGATTATGAATCCGATCAATAATTCTTTTACGTTATTTATCATTCTATTCCACTCTTTAGTTTCTATAAACTGCAAGCATCTGATGAGATATCATATGACCTCCTTTACACTTACTTACATTGGTTATAAAAAACCCAATAAAATAAACAATAGAAGCAAAATGTAAAAAGGTAAGTTCGAACCTCCCTTTA--GATCTAATCTTCTTGGAAAACAAAGAAGTATAAGTATAATATATAATAAGGAAAGCCGGGGTATAAAAAATATAGTATTCCATCAAATTCATTAAAAACCCTGTTCTTTCTTCGGCAGGACCCTTAAACTTAAAAAAGATTATTCATTCCCTCACTCTCACTAAGAGAGATAGCCCTCGCTAAGAGAGAAAGAGAGATGGGATCCTTCTTTTTTGAGCTTTCTTTTTATTTT-----TCCTTGGATTAATTACAGGATGCACATATATCAAAAATTCAGTGTGAAAGTTGAATGAGATAAATTGTTTCAAATTCGCATTACTAATTGAAATTAGTAATTGAGGTTACACAAAATCGTAGTTAGAAAGGGATATACCTTTAATCTTAAAAGTATTATATCAAGGTTACTATGTTAAATTTTATTTTGTATGTCCTACTTGAAACATATAGTACTCTATTACATTACACAGATCGGGAATAATCGAAAAAGACGGACTCCGTACGGTATCTCTTGGAATCCTGAATATGCTTCTACCAATAATTGTACTAATTTACATATGCCTTTCGCCTTTCAATCGGTACTAGTTGAATAAATGGGAATTCCCGTATTTCTTTGATGAGAAATGTGAAAGGAAAAAATAAATAAATAAAATAAGAGAGCATTCCCAAGGGGAATGAAATTCTGCTATTTGTTCTCCCTTTCAAAGAAAACGAAGAGATGAATTGATGTATTTTTTTATTGTATTTGGATCCGTCGGGACTGACGGGGCTCGAACCCGCAGCTTCCGCCTTGACAGGGCGGTGCTCTGACCAATTGAACTACAATCCCAAGCAAATAAAGTATACATCATACATATTCTTATGATTTCATTCAAACCCTTTCTATTTATTTAGATTAGAATAGTCGTATTGTAACATAAATCCGCATGATATATTTGATATCCACATGGATATGCACTTTAGTGGGAGCGTATCGCAAATTGTTAGTAATCCTTTCGTTTTTTAGAAATTGATTGATAATCAAATCAATCTTTCACTTTCAATGAAAAAG-GAGTTTTTTTCTTTATTCTTTATTTTATTCTTTACCTTAGACTTTATACCTCCGGATCCTTATATGAATCTAGATGGATCATTAGCAAACAAGATCTGAATTTGTGGAAAAAAATAAATAGAGCAAATGAACAGCGGTAAAAATATATCAGAAAATCTCACTTTTCTTTAGTCTTCCGTATTCCGATTAGGCCTTTCTGGGGAACAACAAGTGGGTTATTCATTTCATGGTGGATCGGTGAATTATTGGGCCGAGCTGGATTTGAACCAGCGTAGACATATTGCCAACGAATTTACAGTCCGTCCCCATTAACCGCTCGGGCATCGACCCAGGAAGAATCAATTCCAGGCATATTGATAATCCATGATCAACTTCCTTGCGTAGTACCCTACCCCCAGGGGAAGTCGAATCCCCGTTGCCTCCTTGAAAGAGAGATGTCCTGAACCACTAGACGATGGGGGCATGCTTACCCGACCGCCCTCATACTATGTTCATAGTATGAACAGCTTTTTGAAATTGTCAATCTAATGGTATGACTAAATCTGAGGGAAAGATCCCTCTTTCATGATTCCATAGAATCTTTTGTTTTGATTCATATTTATATTCATGAATCATTCATTCGAATCACCATTTCATAAAATCTTTGAATATTATTCCAATTCTATTTCTAATTAATTATATAATATAAAGAGTCAAATAAATATAAGAATAAATTGATATTCATTATAAATCGATATTTCTATTAAAAAGTAAATATTAAGGTCGAATAGAAATAATACGAGGTATAGGACCTTTCGGGGAGTGATTGGTCCGCGAGACCAGAAAGGGTAATGAAACTCCATTTCTTCCACTTTCATTCATTGATTCATTCATTTTGTTAAGATTAGATAGACATATTTTTATCTTACACTAAGCTCGGAAATGCAAAAAAAAAAACGATAAATCTGGAAATCTGGGAAGAGGGATAGGGATCAACAAGTTATTGAAAATTGTTTTTCTCTAAGAATTGAGTAGAGAAACAAGTAAAAAAAATCTTTTTATCAATGATTCGAGGAAATATCTTAGATCTATATTGAATTGGCAAGTCTATGTATCAATCAAATGAATTTCGTTATGATGTGGATCAATTCAATTAGGGTCGGTCTTGAAAAAATTTCTTGCGTTGCTATTTAGTAAATCCAATCTTAATAAACCGTTTTGAGTTTACCCATAATCACTAGTTTACTCTATACTCACTAGAGAAGTTGAATTTCTCGTTCCTGAATGGTCCACCATGTGCATAAGATATATATGTGCACTAAACTATATCTATGTACATCTATAGATTAGAATGTGCATCCATCTATATTCTAATCAGTATATGCACTAGACTCATAGTGGCGAATGACTTATTCAGTAATTGAATAAAAAATGGGCCCCTTTAACTCAGTGGTAGAGTAACGCCATGGTAAGGCGTAAGTCATCGGTTCAAATCCGATAAGGGGCTTTGGCTTTTTTCATAAAATCCCAGTCAAAGTATTCTTATTTCAAGGGGGAATAGAGATATTGGTGGTTTCTACTAATACTAAAAAAGTAACAAACCTGATCATTCAATTTCATAAATGATTTATTTAATGATAATAAGTTATTATTATAATGAATAATAGTATAGTAATTATAGTTATAAATGGAACATTTGTTTATTTATTCTAATAATAATAAATATATATTATTATGAATTTGGAATAATTGTCCTATTATTATTATGTAATATTCTATTGAATAATGAAGAGTCGTCTCCTTGAATCGATAAATATCCCTTTCCATTATTCCAACCAAATCCATTCTAAAGATTAGAAAACAAAAAAAAAGTAAGTGGACCTAACCTATTGAATCATGACTATATCCACTATTCTGATATTAAAATTCGATAACTCGATAAAGATGAAATTGTAACAGTCGGTAGATCCT-TTTTTTTATTTAATTTTCCTATTATTTTCTTTTGGCTCTGCAAGAATTTGTCGATATTACTGATTAAATATTATCATTCATAGATGGGTTATAGGGAGAAATTAATATTTCCTTCTTCTACGAAGAAAGGCTTATTCCAAGTCACAACATACGAGCCGTTTTAAATTAAATTAAAATATATTTTTAAATTCCAGAACACAAGACAGGACCAATTTAGATAATCTTATATAGATCTAAATTGATCAGAGCATGTATTCATGTACCAAATATTTCCATATCGATACATGCGAAATTTTTGTTCCGACAACGGGATAAAAAATGTATGCGAGAAAGCCGCTTTCATTTACAGTTTTTATTATTAAATTAAATACAATATCAATATTAAAATAAAAAAAAA-TTAGGAAATTCATTCTCCTTTTTTATGATTTTTCTGACAGATAAAGGTAAATAGAAAAAAATCTTCGAAGTGCGTTGCTTGCTTTGAACCGCGAAAAGATATACTTCCGAGTTGTATATTCATATGAGAGAAAAAGAAATATAACACAATAAAAGAAAATGAAAGAGTTAAAGTATAACGTAATAAAATATATGATACTATAGTAGTTTAATACACATAGAAATTATACGGAATACATAAAGATATTTATTTTTATCAATCTCACAAACGAGATTCAAGAATAAGATTGGTTGATGAAACGAGAGGAATATGTCTGGGGATCAACTGGTAGCGAGAAAAGGAATCACTTGTTTCTTGAACAGTTCTTTCAAAAAATTAATCTATTTGATCGATGAGTCATAAGACAAGGCAATTCAAGGTTCAGGTGGTTGGTTAGTCAGACTAGAAAAAAAGAACTGAATTGAAGTCATGGATTTACCTCAGTCAGGTTATGTACCAATAAATGATTTTTAGATTCGAAACCCATAAGAAGGGGTAGTGTACGAGAAATCAAATCATATAGAAATGATAGACGTCTTGAACGCCCTGAAAATGCTATGAGGTGTTCGAAAATGGTTGAAGTAGTTGAATAGGAGGATCACTATGACTATAGCCCTTGGGAAATTTACCAAAGACGAAAATGATTTATTTGATATTATGGATGACTGGTTACGGAGGGACCGTTTCGTTTTTGTAGGTTGGTCCGGTCTATTGCTCTTTCCTTGTGCTTATTTCGCGTTAGGAGGTTGGTTTACAGGTACAACCTTTGTAACTTCATGGTATACACATGGATTGGCGAGTTCCTATTTGGAAGGCTGCAACTTCTTAACCGCGGCAGTTTCTACTCCTGCTAATAGTTTAGCACACTCTTTGTTGTTACTATGGGGTCCAGAAGCACAAGGAGATTTTACTCGTTGGTGTCAATTAGGCGGTCTGTGGACTTTTGTTGCTCTCCACGGCGCTTTCGGACTAATAGGTTTCATGTTACGTCAATTTGAACTTGCTCGATCTGTTCAATTGCGACCTTATAATGCAATCGCATTCTCTGCTCCAATTGCTGTTTTTGTTTCTGTATTCCTGATTTATCCGCTAGGTCAGTCTGGTTGGTTCTTTGCGCCCAGTTTTGGTGTCGCAGCTATATTTCGATTCATCCTCTTTTTCCAAGGGTTTCATAATTGGACATTGAACCCATTTCATATGATGGGGGTTGCCGGTGTATTGGGCGCTGCCCTTCTATGCGCTATTCATGGTGCTACCGTAGAAAATACTTTATTTGAAGATGGTGATGGCGCAAATACATTCCGTGCTTTTAACCCAACTCAAGCGGAAGAAACTTATTCAATGGTCACCGCTAACCGCTTTTGGTCCCAAATCTTTGGGGTTGCTTTTTCCAATAAACGTTGGTTACATTTCTTTATGTTATTTGTACCAGTAACCGGTTTATGGATGAGTGCTCTTGGAGTAGTCGGCTTGGCTCTGAACCTACGCGCCTATGACTTCGTTTCTCAGGAAATCCGTGCAGCGGAAGATCCTGAATTTGAGACGTTCTACACCAAAAATATTCTTTTAAATGAGGGCATTCGTGCTTGGATGGCGGCTCAAGATCAGCCTCATGAAAACCTTATATTCCCTGAGGAGGTTCTACCCCGTGGAAACGCTCTTTAATGGAACTTTAGCCTTAGCCGGTCGTGACCAAGAAACCACAGGTTTCGCTTGGTGGGCCGGGAATGCCCGACTTATCAATTTATCCGGTAAATTACTGGGAGCTCATGTAGCCCATGCCGGATTAATCGTATTCTGGGCCGGAGCAATGAACCTATTTGAAGTGGCTCATTTCGTACCAGAAAAGCCCATGTATGAACAAGGATTAATTTTACTTCCCCACCTAGCTACTCTAGGTTGGGGGGTAGGTCCTGGTGGGGAGGTTATAGATACCTTTCCATACTTTGTGTCTGGAGTACTTCACTTAATTTCCTCTGCAGTATTGGGCTTTGGCGGTATTTATCACGCACTTCTGGGACCCGAGACTCTTGAAGAGTCTTTTCCATTCTTCGGTTATGTATGGAAAGATAGAAATAAAATGACTACAATTTTGGGTATTCACTTAATTTTGTTAGGTATAGGTGCTTTTCTTCTAGTATTCAAAGCTATTTATTTTGGAGGCGTATATGATACCTGGGCCCCAGGGGGGGGAGATGTAAGAAAAATTACCAACTTGACCCTTAGCCCAAGCGTTATATTTGGTTATTTACTAAAATCCCCTTTTGGGGGAGAGGGATGGATTGTTAGTGTGGACGATTTGGAAGATATAATTGGAGGGCATGTATGGTTGGGTTCCATTTGTATACTTGGTGGAATCTGGCATATCTTAACCAAACCTTTTGCATGGGCGCGCCGTGCGCTTGTATGGTCTGGGGAGGCTTACTTGTCTTATAGTTTAGGTGCTTTAGCTGTTTTTGGTTTTATTGCTTGTTGCTTTGTTTGGTTCAATAATACCGCTTATCCTAGTGAGTTTTACGGGCCCACTGGACCAGAAGCTTCTCAAGCTCAAGCATTTACTTTTCTGGTTAGAGACCAACGCCTTGGGGCTAACGTGGGGTCCGCCCAAGGACCTACCGGTTTAGGTAAATATCTAATGCGTTCTCCGACTGGAGAAGTCATTTTTGGGGGAGAAACTATGCGTTTTTGGGATTTGCGTGCTCCCTGGTTAGAACCCCTAAGGGGTCCCAATGGGTTGGACTTGAGTAGGCTGAAAAAAGACATACAACCTTGGCAAGAACGACGTTCCGCGGAATATATGACTCATGCTCCTTTAGGTTCTTTAAATTCCGTGGGTGGTGTAGCTACCGAGATCAATGCAGTCAATTATGTCTCTCCTAGAAGTTGGTTAGCTACCTCTCATTTTGTTCTAGGATTCTTCCTATTCGTAGGTCATTTATGGCATGCAGGAAGGGCTCGTGCAGCTGCAGCAGGATTTGAAAAAGGAATTGATCGCGATTTTGAACCTGTTCTTTCCATGACTCCTCTTAACTAAGACAGGAGATCTAATTCTAATGCTTGAAGTCAAAATCTATTTGATTTCATCATACATATTTGTTTGGTTGGGTTAGGTCATACGTATTGAAAAAAGTATTCCTTTATTTTCATTTTCGACTCATTATATATTGAACCCTTTTTTTTCTGTTCTGGCTCGGCTAGGGGGATAGCCGAGCCATTCCCTTTTAGAATACTAATACTGAGCCGGACAAAACCAATAAAATAAAAAATATATATATATTCCACGAGCAAAAAAGGAGAGAGAGGGATTCGAACCCTCGATAGTTCTTTGTTTCGAACTATACCGGTTTTCAAGACCGGAGCTATCAACCACTCGGCCACCTCTCCGAGATTATTTCTATTTTATTATTTTTTTTTATTTTCTAACGAATAGAACATGGATATATGAGTTGATACCATTACGACCTATATATA--AAGATATCCGGTGCGATCCTATGGGTCTATATCGATCTGTATATATATAGATAATGATCTGGCGGGCCTCTTTTAATGAAGTAAAAAAAAAAATACCTTTCCCTTAATCTCATGCCTTAATTGTGGTAAAAGGTGCTAATAAGTCATACAGCATTAATAGATTCGTGGTAAAATCCCTCTATGATACGTTTTATTAGAATTTTTGGCTGATACAATTTTTTGGCCGATACCAATAAAGGGATCAAATGGTATATAGTTTCTTTTGTTGATAGATTGGAGGATTAGAAAGATGACTATTGCTTTCCAATTGGCTGTTTTTGCATTAATTGCTACTTCAGCAATCTTACTGATTAGTGTACCTGTTGTATTTGCTTCTCCTGATGGTTGGTCAAATAACAAAAATGTTGTATTTTCCGGTACATCATTATGGATTGGATTAGTCTTTTTGGTGGGTATCCTTAATTCTCTCATCTCTTGAACCTATTTGTTCTATTTAGATCCAAAAATGAAATGATCCCCTCCTAATTCTTTCATTTTCAGGTTGTGAGACACATTAAAATGAAATATAAGTCCCCAAAATGCAAATAAAGAAAAAAAAATGAAAAGGAGGGGTCAAACAAACTTCTTATATTTAACTATTTAAAAATGAAATTAAAAATATATATATTTTATTATTATTAAAATAATGATTATAATTTTAAATTTATATATTCTAATTTCACTATATAGTTATTGTTAACTATATATAGTATTTCTATTAGAATAATATCTAATTTTATACAATTCAAATTTGATATTATTCTAATTAATATTTTTATTAATTTATAAAGAATCTAAATTCATTTTTTATTAAATGAAAATAAGCATTTTGCAATTACTCTGAAAAACAAAGGAGTATCTGATCTAACTCTGCACAAATGTGGCCCATCCATTGTGTATCAAGAACAAGCGGATATAGTTGAATGGTAAAATTTCTCTTTGCCAAGGAGAAGATGCGGGTTCGATTCCCGCTATCCGCCCAGGGTAATGGGTTCATTTTAATAGGATAAAGAATTAAGTATAGTTGACAGTGATAGTAGAGTGGTTCTATCCTCTCCACTTCTATACTATTCCCTTCTTTTCCTCCTGCCCACCCCAAAATAAGAAAAAATAGTAATTAATTACTAGTTACCGGAGTCAAACCTCCATTTTTTGTCAAAAAAAATGTTGCGGAGACGGGATTTGAACCCGTGACCTCAAGGTTATGAGCCTTGCGAGCTACCAAGCTGCTCTACCCCGCGACGAAGAGAGGGACTGGGAACTAATGGACAAAGAAGGATTGAGTACACCCCTATACCATATTGGTACAAATAGAATAGCCTATTTATACAGAATGGTAAAGGGGCTCCTCTATGATCATAGAAATGAATATAAAAAATGAAACGATATTTTAATGCTTACCAACTTGACCTTGTTGCTCCAGGCAACAAACATGCATGAACCATTTCACGAAGTATGTGTCCGGATAACCCAAAGTCTCGATAGTTAGCTCTTGGTCTTCCGGTTGAAAAACAACGTCGATGAAGACGTGTAGGTGCACTATTACGCGGTGGGGATTGTAACTTTCCGTGAATTTCCCATTTCTCACTCAACAATGGAACTTTACCTATTTCTTTTTTGGGGGATCGACGAATCAAATGATATTTTTGTTCCAATTTTTGCCTCTTCTTTTCCCTCTGAATTAAACCTTTTCTTGCCATAATGGTTCGGTTCTTCCTATTAGTATCAATGATAAAAGTCGGATCCTAGATGTAGAAATAGTAGAAATATAAGAAGGCGGACCCCCTTCTGCATCGAAAGAAATGATATTATCGAGGATATAAAATTAACCAAATTTGCCCGATGTAGAGGCAATCAAGAAAGCCGCGTAAGTGAATATATAACCTACAGAAAAATGGGCTAATCCAACCAATCTTGCTTGCACAATGGAAAGAGCTACTGGTTTATCTCTCCATCGAATTAAATTAGCCAAAGGTGTGCGTTCATGAGCCCATGCTAAAGTTTCAATCAATTCTTGCCAATATCCACGCCAGGAAATTAAGAACATAAATCCAGTAGCCCAAACAAGATGTCCAAATAAGAACATCCACGCCCAAACTGATAAACTATTCATACCAAAAGGGTTATATCCGTTGATAAGTTGTGAAGAGTTTAACCATAGATAATCTCTTAACCATCCCATCAAATAAGTGGAAGATTCATTAAACTGTGAAACGTTACCCTGCCATAATGTGATGTGCTTCCAATGCCAATAAAAAGTAACCCATCCAATGGTATTTAACATCCAAAAAACTGCCAAATAAAATGCATCCCAAGCCGAAATATCACAAGTACCGCCTCGTCCCGGACCATCGCAAGGAAAACTATAACCAAAATCCTTTTTATCTGGCATTAACTTGGAACCACGTGCATCTAAAGCACCTTTTACTAAGATCAATGTAGTTGTATGTAAACCTAGAGCAATAGCATGATGAACCAAGAAGTCTCCGGGCCCTATTGTTAAAAATAGTGAATTACTATTCTCATTAATAGCATTTAACCAACCGGGCAACCATATGCTTCGACCCGCGTTGAACGCTGGGCCGCTTGTTGAAGATAAAAGTACATCGAACCCATATAAAGTTTTACCATGAGCAGATTGTATCCATTGGGCAAATATGGGTTCGATCAAGATTTGTTTCTCGGGAGTACCAAAAGCAAGCATGACATCATTATGAACATAAAGTCCCAAAGTATGGAATCCCAAAAAAAGGCTGGCCCAACTTAAATGGGATATGATAGCTTCCTTATGGTCCAACATTCTTGCCAATACATTATCCTCATTTTGTTCCGGATTGTAATCTCTAATAAAAAATATAGCTCCATGAGCAAAAGCTCCTGTCATGATGAATCCTGCAATGTATTGGTGATGCGTATATAACGCGGCTTGAGTAGTAAAGTCTTGTGCTATGAACGCATAAGCAGGTAAAGAGTACATATGTTGAGCTACCAAGGAAGTAATAACCCCTAAAGAGGCTAGAGCAAGGCCTAATTGAAAATGAATCGAATTATTGATTGTGTCATAAAGACCTTTATGTCCACGCCCTAATCGCCCCCCTGGAGGAGTATGTGCTTCTAAAAGATCTTTTATACTGTGCCCAATACCGAAGTTCGTTCTATACATATGACCGGCAACGAGAAAAATAAATGCAATAGCTAAATGATGATGAGCAATATCAGTCAGCCATAAACTCTGCGTTTGCGGATGAAATCCCCCGAGAAGGGTTAGAATGGCAGTTCCTGCGCCTTGGGAGGTACCAAATAAATGACTACCCGAATCGGGGTTTTGAGCATAAAGATTCCACTGACCTGTAAAAAGTGGGCCTAATCCTTGGGGATGCGGCAATACCTCTAAGAAATTATTCCATCGAACGTATTCCCCCCTGGATCCAGGAATAGCGACATGGACTAAATGTCCTGTCCAAGCCAAGGAACTTACTCCGAATAGTCCTGACAAATGATGATTGAGACGAGATTCGGCATTTTTAAACCACGAAACGCTCGGTTTCCATTTCGGTTGTAGGTGTAACCAACCTGCTATTAAAGATATGACAGAAATAAATAATAGAAAAAGCGCTCCAGTATAAAGATCTCCATTAGTCCGTAACCCGATTGTATACCACCATTGATAAACACCAGAATAAGCGATATTTACTGGTCCAAGAGCACCCCCCCGAGTAAAAGCTTCCACAGCCGGTTGACCAAAATGAGGATCCCAAATTGCATGAGCAATAGGCCTTACATGTAAAGGGTCCTGTACCCATGTCTCAAAATTTCCTTGCCAAGCTACATGAAACAGATTTCCGGAAGTCCACAGAAAAATTATTGCTAATTGCCCGAAATGAGAAGCAAAAATATTCTGATAAAGACGTTCCTCCGTAATATCATCATGACTTTCGAAGTCGTGTGCGGTAGCAATACCAAACCAAATACGGCGAGTAGTGGGGTCCTGAGCTAAGCCTTGGCTAAACCTTGGAAATCTTAATGCCATAATGCCTTTCAAATCCTCCTAGCCATTATCCTACTGCAATAATTCTTGCTAAGAAGAATGCCCATGTTGTGGCAATTCCGCCCAGAAGGTAATGAGCTACTCCTACAGCACGTCCTTGGACAATGCTCAAGGCTCGAGGCTGAATAGCAGGAGCAACTTTTAATTTATTATGAGCCCAAACGATGGATTCAATAAGTTCTTGCCAATAACCACGTCCGCTGAATAGAAACATTAAACTAAAAGCCCATACAAAATGAGCACCTAGGAAAAAGAGGCCATATGCAGATAATGAGGAACCATAAGACTGAATTACCTGGGATGCCTGTGCCCATAAGAAATCGCGGAGCCACCCATTAATAGTAGTGGAACTCTGCGCAAAGTTTCCTCCCGTGATATGAGTTACTACCCCTTGATCACTTATACTACCCCAAACATCTGACTGCATTTTCCAACTGAAATGGAATATTACTACCGAAATTGCATTGTACATCCAGAATAGACCTAAAAAGACATGATCCCAAGCGGATACTTGGCATGTCCCCCCTCTTCCAGGTCCATCACAAGGGAAACGAAAACCGAGATTTGCTTTATCCGGTATCAAACGCGAGCTACGAGCAAATAGAACACCTTTCAGGAGTATCAATACCGTCACATGAATCGTAAATGCATGAATGTGATGTACTAAAAAATCCGCGGTTCCTAATGGAATAGGTAACAAAGCAACCTTTCCGCCCACTGACACTAAATCAGCACCCCCCCAAGTCAAACTGGTGCTTGTTGTTGCACCGGGGGCCGTTGCACCAGGTGCTAAAGCATGGGTGTTTTGTATCCATTGAGCAAAGACGGGTTGTAATTGTATAGCCGTATCTGAAAACATATCTTGGGGACGCCCTAAAGCGCTCATGGTATCATTATGAATATACAAACCAAAACTGTGAAAGCCTAAAAATATACATACCCAGTTGAGGTGTGATATGATTGCATCACGATGCCTAAGTACACGATCTAATAGGTCGTTGTATCGAGTAGTTGGATCATAGTCTCTTACCATAAAAATCGCTGCATGCGCAGCAGCACCAACTATGAGAAATCCACCAATCCACATGTGATGTGTGAACAATGAAAGTTGGGTACCGTAGTCAGTCGCTAGATATGGATAAGGGGGCATCGAATACATATGGTGAGCTACAACAATGGTTAAAGATCCTAACATGGCTAGGTTAATAGATAATTGAGCATGCCATGACGTTGTTAGGATCTCATATAGGCCTTTATGTCCCTGCCCTGTAAATGGACCTTTATGAGCCTCTAAAATATCTTTTATACCATGACCAATGCCCCAGTTGGTCCTATACATGTGACCCGCTATCAGGAAAAGAATTGCAATAGCTAAATGATGGTGTGCAATATCGGTTAACCAGAGACCTCCAGTTACTGGATCTAATCCTCCACGAAAAGTAAGAAAGTCCGCATATTTTGACCAATTCAAGGTGAAAAATGGGGTTGCTCCCTCAGCAAAACTGGGATAAAGTTGAGCCAAAAGATCCCGATTCAAGATAAATTCATGAGGAAGTGGGATCTCTTTAGGATCCACTCCAGCATTTAGAAATTGGTTAATCGGTAAAGATACATGTACTTGATGCCCCGCCCAAGAAAGAGACCCAAGTCCTAGTAGCCCTGCTAAATGGTGATTCAACATAGATTCTACATCTTGGAACCAAGCCAATTTTGGAGCAGCTTTGTGGTAATGGAACCAACCAGCAAAAAGCATTAAAGCTGCAAAGACCAATGCACCAATTGCGGTACAATAGAGTTGTAATTCACTAGTTATTCCAGATGCTCGCCAAATCTGAAAAAAACCGGAGGTTATTTGTATTCCTCGGAAACCGCCGCCTACATCACCATTCAATATTTCTTGGCCCACTATCGGCCAAACCACCTGGGCACTAGGTCCAATGTGAGTAGGATCACTTAACCATGCTTCATAATTGGAAAAACGAGCACCGTGGAAATACATGCCACTCAGCCAAAGAAAGATGATGGAGAGTTGGCCGAAATGGGCACTAAATACTTTTCGGGAGATCTCCTCCAAATCACTAGTATGGCTGTCGAAATCGTGAGCATCAGCATGTAGGTTCCAGATCCAAGTGGTAGTATCAGGCCCTTTAGCTATTGTTCTTGAGAAATGGCCGGGTCTGGCCCATTCCTCGAAAGAAGTTTTTATGGGATCCCTATCTACCAAAATTTTTACTTCTGGTTCCGGCGAACGAATAATCATTGAGTCCTCCTCTTTCCGGACAACATGTACAAAGAGACCCGCCAATAGTTAAGTAATTACTGAACCTATGAGAGATGCTTATACTTAATTCTTTCTCTGCAATCTCCCATCTATCTATTTTTTTAGTTATTCACTAGAGCAATTATGATCTGTAAGTCGATCCGGGGCAAGTGTTCGGATCTATTATGACATAACCAATAGGCGCTCAACGGACCTTTTAAATCTTATAAAAACTTTTTCTGGGCTTTGAATTGATGCAAAAACAATTTTTTTGTGCAACTCCGTGTATTTAGATCTCAATTATAAGTTTCTAAATGGAACTACTTTATGGCTTACATAAAACATATTACTTATTATATTTAAAATTGACTCTATTCCAAATCGCGCGAGCAGTCATTAGCCATTACTAAACTAAAGGACATCCCAGTATTTCTATTTTTTATAGTTATTTAAGAGTCTCTTTTATTATAGTTTTATTTCTTAGTTTTACTAACAGAAAAAATATATTCTATACTCTATCCGTGTATCGGCTATTCCTACGAAATACCGGACGAAATAGAAAACATCTTAGAAGGGATATAATGAAATTCTTTGATTGGTTCTTTCCGGAGGACCTTCTATTTTGACTGATGGGTACAACAAACAAAACAATTTTATTTTATTATAATAATATTATAAAAAATCTAACTTATTA-ACTAATACTAAATTAAATAAAATAATAAATAAACAGAGTGCTCCTATTCGAAACGCCTTGTGATCTTCAACCAATTCTGTGCCTCAATATAATTCCCGGGAGTAAGCGTTATAGCTTGTTTCCAATACTCAGCGGCTTGATCGAACCAAGCCTCCGCAATTTCAGAATTTCCCTGTCGAATGGCCTGTTCTCCCCGGTCGGAATAGGCAGGGAAATTCCTTCCCTTAGAACCGTACTTGAGAGTTTCCTACCTCATACGGCTCAGCAGTCAATTCTTTTGGTGTCCCTTTTTTTAATTCTAATTGAATGAGATTTCTCATGGATCTATCTCATTTTTTTCGAGTTAACCAAAAGAGGTTAAGTAGATGAGTTTCAAACTTTAATTTTGATTAATAGTTGAATCAGTTTTAGTTTTATCTTTTCTCCCACCTTCAGAAGAATAAAACATAGGTCTTTCCGCTATCATTAGAGTTTTCTGAAAGGTAACTATCTCGGTTTCATATATAAATTTATATAGATATAGAATTTTTGAAAAAGTCTTTCTTTGATAAGGAAGAAAAGACTTACTATCTTTGGGATCTGATTCTACACCGCTGCTCAATACCTTAGGGGATCGACTCTATTACATAAGTTGATTCCTAACTTTTATCTCCTATCGTTACATAAGTAAGCAGTTCTTATTGTATCGGACCAAAATCTCACTTAATTGATCTTTACGGTGCTTTTTCTGTCAATTAGACCCTTTCTTTATCCATAGACTAAAAGATCTAGGCATACCTATTACTTCCTACTTCGACTTCTACGAAGTTTCTTTCTTTTTCTTTGCTACAGCTGATAAAAATCGTTGTTTTGGACGATACCTATGATATGTAGAAAGCCTATTTTCGAGTATTTATTCGCGCATTTTTTTTCTCTTTCTTTCCTTTTTTTCGTTCTATAGTGGAGATAGTCGCACGTAATGACAGATCACGGCCATATTATTAAAAGCTTGTGGTAAGAACGGGTTTCGTTCTAGCGCCCTAAAATAATATTCCAAAGCTTTCGTATGTTCTCCGTTCCTTGTATGGATAAGGCCTATGTTATAGAGTATATAACTTCTATCATAGGGATCAATTTCTAGTCGCATAGCTTCATAATAATTCTGTAAAGCTTCCGCATAATTTCCTTCGGATTGAGCTGACATCCGTTACGGTCGTCATTCGATTCAAAGAATCTCCGTTCCAGAACCGTACGTGAGATTTTCATCTCATACGGCTCCTCCTTTTTTGATTTTTATGTGCATAATGAGAAGAATATCTGGAATCAAAAAAGATTGAAATAATTTCATTATGAACCGAA-GGGGCTAGTGTTTTTACAAGAAATTTCTAGCCAACCTTCCTGTAAAAGATCTTTTCTTAACATCAAGTACCTTATAAAAATGATAACTCTAACAATTTCTTTGTCCTTAACACCCCTTAATTTCCAGGAATTAGTCACTTCAACAGTCTTCGATGGTTATACGGGTATCCAAAATACGAACGAGATGGATGTTTGTTGTCCCAACCATTCTTCTTAGTCCCGATCCCGACAAAGAAAAGGTATAATTTCAACAAAGTTTTCGTATTGTTGATTCCTAGGCGTAGTGCTTCTTCCCCTATGCTGCCTATCGGTACTCGTGGAGTAGGGTTGACTTAACCCATAGGATAGGTGTGTAACCTTTCGCTGAATACTAGAATTGATAATTGAAGCATCTGAGGCTGCATTAATCGTGGATACACGACAGAAGGAATTGTTTTATTTACAAACTTCACCTTTACAAAAAGCGTAGATTTATTTCAAATTTGTTTTCCTATCCCGAATAATGTATCTTTCTCCGAAGACTGAAAGCAGTAAATAAAAAAATCAAATCGCACCATCTCTGTAATAGGTGAATGCCTCTTTTTCTCCTGAAGTTGTCGGAATTATTCGTAATAAGATATTGGCTACAATTGAAAAGGTCTTATCAATAAAATTTCCATTTATCCGAGATCTAGGCATAGGTAACAATCCATTCTATAATTTTTTTATTTTAACTACCTCTTGCGAGAAAATGATCCCACAAACAAAGGAATTAATTGTACAGTACGAAATAACATAAAAAAGAATCATTAAAAAAAAGATATGACCTTATTCAAATTATTTGTTTTTTTGAAAGGAATCAATAGAAGAAAATTTTGAATCCGATTAGATTGGATTTAATTTAATCCAAATGTAGTTGTCTAAGAATGAAAGGAACTATTCCGATTTCATCGAAGTTGAAGAATCAAAGAATTTATCTTACCGATTAGGCTAATTATAGAAGGTTTAATTGATATGACCCAAAGGTTAAAAAGACTTGAATAATCATTCTATGATGAAAATAGAATAACCATCCGTTTTGTGTTGTGTGCATTACATAGTGGGTATAAACTACAATCAAATAGAAAAATTCCTGGGATGATTCATGAATTTGAAATAGATCCATGGGAGTAAGGAGTTATTATTGAAAGATCTAAAACTGGAAATAAATCTTATAAATTTTATGAATATGGAATCATAGTCTAAAAAAAAATATAATCATGATCTAAAAGAAACGTATCCATTAGAAACATAGTAAAAAAATGGATCGATTGATTCGTTCTAATTCATTGATTAAATCTTCTGGTATAAATTGTAATGTAATAAAGAATAAATATTGGAAAAAGACGTGACTTCGCAAAAATGAATAGATATATATTCTATTTTTTTAACAGTTTTCACAAAAAAATGTATCCCCCCCCCTGCCCTTGAAGGAAGGCTTTTTCTTTGCTGAAACGTTTTCTATATTTTTATAGTTAGAATCGACGCTACGTACCTATCAAAAATAGAATATGAAATGACTCACTATTCACCCGGTTTTGGGGCCATAATCATTATGTAGGAAAGATGGCCGAGTGGTTGAAGGCGTAGCATTGGAACTGCTATGTAGGCTTTTGTTTACCGAGGGTTCGAATCCCTCTCTTTCCGTACCTTTCAACCAATTCACCGATCTTATTGACAGCAATGGATCAAAGCAAATAACAATGGATACCATTATTCCTTAGACCTTTCTTTGATTTTGATATAGATTCCTTATTCCTAATTTCTTTAGTACGGAAAATACTGTAAAGAGTGGACAACAGGGAATGAAAATTTCCCTACCGATCCGTGATCCATGATCCTTGAATGGGAGAAAGATCCCCATATCAAATTCCTTACTTTTGTCGGTCTTTTTGCTTAGGCGAAAGAGGGAAAAGGTGTCCGAACCCTTGTTGTTTTATTTTAATTAGGTTTAAGTCTGACGAGAATAATATTCTACAACTAGCAATTCATTTATTTTCAAACCGACCCATTTACTATCTATTATTTGATTGACTAATCCTTTATATTGGAATGGGTGAAAAGTCAAATGTTTTGGTAATTCCTCATCACGAGGGGATGAATCAAGACAATTTTTAATCAGAGCTCTATATTTTTGTTCATCCCTCGCTGTAATAATATCTTGGGGTTTGCAGCGATAACTTGGTATATCTACTATACGACCATTAACTAAAATATGTCTATGGTTAACTAATTGGCGGGCTTGGGGAATAGTCGAGGCCATACCCAATCGAAAAAGGATGTTATCCAAACGCATTTCAAGTAATTGTAGTAAAACCCGACCCGTTGACCCTTTGGCTTTTCCGGCAATACGAACGTATTTAAGTAATTGTCGTTCTGTAAGACCATAATGAAAACGCAATTTTTGTTTTTCTTCTAAACGAATACGATATTGAGATTTTTTACTGGAACGTGATTGGTTTCTAAGATCGCTTCCGGCTTTAGGCCTTTTACTAGTTAGTCCCGGTAAAGCCCCCAGACGTCGTATTTTTTTGAAACGAGGCCCTCTGTAACGCGACATAAAGACTCCTTATTTTATTGAAATTTCATAAACTTAAATTAAAACTAAACTAAATGATAAATGAAGCGACATCCCCTAGAGTATTTACCACAAAGAATAATTAGATGAATTGGATAAATATCCGGACCGTATTGGATTTGTATATTTATAAAAAAATGAAAGGTTCTTTTCGTGATTTGTTATACAGGGATCTAGCTCCTCTAATTTTTTATTTAGAATTTGAAGTTCCTACGACATAGTAGATCGGTGACTCTTGGAAAAGGGGTACGAAGCTTTTTCAATATTCTTTGATTTCACAATATCAATTATGTAAAAAAATAAAAAAAATAAAGAAAAGCCTGCTATCGGAATCGAACCGATGACCATCGCATTACAAATGCGATGCTCTAACCTCTGAGCTAAGCGGGCTCGCATAACAAAAATTGTACATACATAGGAATTTAGTAAACTACTGGGATCTTAGCTATTAATTGTTCATTCTTAGTTTTCATACCATAATTAATATGAATATAGAATAGAATTTCAAATAAATATTAAATAGTTGAATGAATATATTCTCGAACATAACGATTAATATTCGAAATGGAATCTAATTAGATTAGAATCTTATTCTAATTCTAATCTTACTTATTTATTCTAATTCTAGATAGATTCTAAGATAGATTCTAATTTGAAATAATTCTAATTCTAAATAGTTAGATCAATTAGAAATTAATAGAATAATATAATAAGAAATTTATATTAATAAATTTCTTTTTTTTTAGTCATTTTTAGTTATGTTATAGAGGGTCCGCCTTAACTTAAGGAAATTAAAAAAGTAAAGGCTACGAAAATGAAAAAGAGAAGGCCGTAATCCAGATCATAATGAAAGATTCCTCCGCTTTCGTTCGGAAAGATAAAACAAAAAAAAAGAATCGACCGTTCGAGTATATCAAATTACACGATAAAAATGATATAAAAGAAAGAGGGGCATACATAATCTATATTGGTATAGATAATATATATCTATATTGAATTGCGGATACAGAAATGATAGAATCATTTCTGATTGGATCAACTCTGGATCTTCGATAGAGATGAAATGAGATAAACAATAAAAAAATAGGAGTAAACACTTTTCGATATAGGAATTGGTATCTAATAAATTCAAAGATTCCGGCATAAATGAAAGAAAAAGGAAAAAAGCGAGGAAGGACATCATAATGAGATCCTAATCTTAAAACAACAAAAAAAAATGGGGGATATGGCGAAATTGGTAGACGCTACGGACTTAATTGGATTGAGCCTTGGTATGGAAACTTACCAAGTGATAACTTTCAAATTCAGAGAAACCCTGGAATTAAAAATGGGCAATCCTGAGCCAAATCCTATTTTACGAAAACAAATAAGGGTTCAGAAGAAAGCAAGAATAAAAAAGGATAGGTGCAGAGACTCAATGGAAGCTGTTCTAACAAGTGGGGTTGACTTCTTTACGTTATTACATTAACGTAATCCTTATATCAAAACTACAGAAAGGATAAACCTATATACATACGTATATGTACTGAAATCCTATCTCAAATGATTAATGACGACCCGAATCTTTATTTATTTATATTTCTATAAATAAGAAATAAAAATCGAAAGAGTTGTTGTGAATCGATCCAAATTGAAGAAAGAATCGAATATTTATTAATAATTTATCGTACGAGAATAAAGATAGAGTCCCATTCCACACGTCAATACCGACAAGAATGAAATTTATAGGAAGAGGAAAATCCGTCGACTTTAGAAATCGTGAGGGTTCGAGTCCCTCTATCCCAAAAAGGCCCGTTTGATTCCCCAATTATTTATCCGATCCGCTCTTTTCGTTTCGTTAGCGGTTTAAAATTCGTTATGTTTTTCAATCATTCTACTCTTTTACAAATGGATCTGATTGGAAATTTTTTTT--TCTTATTACAATATTTGTGATATATATGATACGCGTACAAATGAACATCTTTGAGGAAGGTATCCCCACTTCCAATTTGAATGATTAACAATACATATCATTTCTTGTACTGTATTAAAACTTATAAAGTTTTCTTTTTGAAGATCCAAGAAATTACAGGGTCTGGATAAAGCTTTGTAAGACTTTTTTTGTCTTTTTAATTGACATAAACTCAAGTTATCTATTAAAATAAGGACGATGCACGGATAATGGTCGGGATAGCTCAGCTGGTAGAGCAGAGGACTGAAAATCCTCGTGTCACCAGTTCAAATCTGGTTCCTGGCACATGATTTATTTGTATGAGTATCCGTTTTACAAATGAATTGATATGGGTCAACATACATATTCATTATAGTCTATATCATGATAGATACTTATCTATCTAGGTGTCTGAGAATATACCCTTTTTATAGAATAGATGAGTAAAGAGTATGTCTATAAAATCTGTAAAATA--AAAAAAATTAGATTTGACTTCCTTTTCTTTTTTATTTGTTCATACGGTGTCTCTTACCGTTCAAAAACAATGTTAATACTTTAGATATTTAATACTTCATACATATTAAAATAGAAAGGTTAAATTAATTGGTTGAAAGACTCAAAGGTATAGTCTCGCGGAGTTGAAAGGTGGGAATAACCAAGATTCATTTCAGATACAGTACAAATAAAATCCAAGCCCTCCTCTCATTTCGTTGTCTTTTCTTTTCATATTCTATTTCTTCATTTCCTCCTATGTGACTTTGTCGAACTCATTTAAGTTTTGTGCGTGGTACATAGTTCATGATGCGAAACTCTTTTAGGTCATCCTAATTGTATTTTTTTATTGTCTTGTTTTTTTTTTATTTATCCTTTTTATTTCTATTTTTTATTGTTTCTATTTTTATATATTATATATTTATTTATTTGAATAGAAACAATTTTTTTTTTTTTATTCTATTTATTTTGTATTATTTATTTGTATTTGATTTATATTTTATTTTTTATTTAGCCCATTTAGAATAGAATGCGAATGAGACTTCCATTACGTTTGGTCTATAAGAGAACGTACAAACATTATTTGAATACCTGGAGTTGTAGAAGTGAAAATTAGTTTCTTATTATTTAATGAGCATCCTGTATTTCATAAAAATTCGGGGCAATATAATCCTTACGTAAGGGCCATCCTATCCAACTTTCGGGCATTAAGATACGTTTCAGACGTGGATGATTATCATAAAAGATTCCCAACATATCATAAGATTCCCTTTCTTGAAAATCCGCACTTTTCCAAACCCAGAAAACAGACGGAATTCTAGGATTCCACCTTGGGGCAAATACTTTTATACATACCTCTTCTGGTTGATCTATACCATAAGCTATTCTCGTAAGATGATACACACTAGCTAACAGTCCGCCCGGTGCTACATCATAGGCACATTGGGAACGTAAATAATTGTAACCATATACATATAAAATGACAGCAATGGAATGCCAATCCCCAGGCTTTATTTGTAAAGTCTCTATTCCTTGGTAGTCGAAGCCCAAAGATCTATGAACTAACCCATGTTTGGCTAGCCAAGCAGACAAACGACCTTGCATCTTTTTTATCTCTCCCACATTTTTATTTGTATAAAACTTTTATTTGTCTCTATAAGTTAAGTATTTCACATTTACGATGAAATTTATGAAAATTATTGTTTGTTATTATGTAAAAAAATGTGAAAAAAAAACCTGCCTAATTCACTAATTCGGGGGAAGATACTGAACTCTTGTTGTATTTGAAAAATATTTCAAGAGGGATCTCCGAAGTCGATGTAGATGGTGGTTGATCGAGTAATCCTCGATCATAATTTCCAGTATGAGTACTTCGTCCAATATAAAACTTGTGGTTGATAGTAAAACACCGACTCCCCTGTTGAGACCTAATTCGATCTTCATAGATTTCTCGAGATAGTTTTTTACGAAGTTTTGTTATAGCATCTATAACTGCCTCCGGTTTAGGTGGACAACCTGGCAAATAGACATCTACAGGAATTAGCTTATCGACCCCCCGAACAGTAGTATAAGAATCGGTACTGAACATACCCCCTGTAATTGTACATGCTCCCATAGCAATAACATATTTTGGTTCAGGCATTTGTTCATATAATCTCACTAAAGAAGGAGCCATTTTCATTGTTACTGTACCCGCAGTTAAAATTAGGTCTGCCTGTCTAGGACTCGATCTTGGTACCAGCCCATAACGGTCAAAGTCGAATCGTGAGCCTATTAATGAAGCAAATTCAATGAAACAACAACTGGTACCATATAGAAGCGGCCACAAACTGGACAGTCTTGACCAATTTGAAAGATCATTTGATGTAGTTGAAATAACTGAATTTTTTTGGGGGGCTGTTCGATCAAGTAAGGGAAACTCAATGGAATTCATAACCGTTTCAATGTTTTTTTTTTTACTTTCTTTATCTTTATTTTTATTGTCTGAATATTCAAGAGCTAAGACCATTCCAATGCTCCTTTTCGCCATGCATAAACTGAACCAACAATTAGGATAAGCACGAAAATGAAAGCTTCTATAAATACAGATATACCCAATACATCTAAACTCATTGCCCATGGATAAAGAAAAACCGTTTCAACATCAAAAACAACAAAAACTAGAGCAAACATATAATACCGAATTCGAAATTGGAGCCAAGCATCACCCATTGGTTCTATTCCCGATTCATAACTAGAAAGTTTCTCTGGCCCTTTGCGAATCGGGGCTAAAACTCCCGAAATCAAAAATGCCAAAATAGGAATAGCACTTGCTATTATTAGAAATGCCCAGAAAATATCATATTCGTAAAGTAGAAACATAGACGGACTCCTTGCATGCGGAAAATATGCCGGATTAGTTGATTGGAATTGGAATGAATTGTCAAGCCATCCATAACTCTTTAGTCAAAACAAAACTTCATTTGGATCGAACTGCTTAGTTTCGCCTGTTTGTTTCGGCACGTGTCAACCTTCCGCTCACGATTCACCCACTCGAATCCCATTTCTAATATATATATTACTTTTATACTATTTCTATTTATACTA------GAGTCTCGCGGTTTCACTTCACTTCGGATTTGAATTTTATATAAATTGATTAGAAGGAACTAAAGGATATAAAGAGCTAAAGAAAAGAAATTTTAATTTAAATAGCATTCTAATTGTTTTGTTTAGAATCTATTATATTAAAAATTAAATTTCTATTAGAAATTCATATTCTAAATTGAAATAAAATCTATTTCTTTTTATTCTAATTAGATAGGGCTATACGGACTCGAACCGTAGACCTTCTCGGTAAAACAGATCAAACTAATTATTATCAAAATGATTTGAACCGTTTCAAAGACCCAACATGCATTTTTTTGTGCATTGGGCTCTTTCATAAACTGAAAGAAATATCGGCTAGTCTACCATATTTTTTCTTGACATAAAGATAAAGAGATGGCTCCGTGTGCTCGGATTCATTATTTTGATTCCAATAAAAAGGAGCACTACCAAAGTGTTTCAAAGAAGGATTATCCTGACGTAGGTCTGCTTTTGGCCTAGATTAACTTAAGTTAAATGGAGTATGTCTCTATCGACCCGCTTCCGCTTAACTTAAAGAAGCAAATATGAAACTTCATACACCTTAAAGCTCATAAGATAGGACGAAAAAAGAATTTTTTTGAGGTCTTGATACTCATTATGCCTAGCATTGAATAGATGGGATATTCACCTTATCAATATCTCAAACCAACGCAAAGGTGGGTTCCATTTATTTGGTACCGAACCTAAATGTAAATGGACGCCCGGATTGGGCCGAACCTTTTGTCAGGCTGTTGTTCTCTTGTTTTATTCCCGAAAACATAGAGTAAGACATCTATTTATCAATAAAATCAAATATTTTGATTCCATGACGGACTTCTCTGAAAAACATTGGCGCGCGTGTAAACGAGGTGCTCTACCAACTGAGCTATAGCCCTTGTGCTTGTTCTAGTTATACATATTTTATCATGTAGATAATTTATTGTCAAGATGAATATTACATGATCCAACAGCCGATTTTTTGTGATCTCTTTGATTGGTATTGCCTATGAGTAATATTTCATTTATAATCCATCGATGTCATAGGCCCCATTTTTTTCTCTTTGTGATGATAAATGACCTACTTAACTCAGTGGTTAGAGTATTGCTTTCATACGGCGGGAGTCATTGGTTCAAATCCAATAGTAGGTATATCTTATTAGATACCATACCCTTGACTCTGGTATCTAATAAGTTTTTCTACTCATCTTCTTTTATTGATTTTGTATCTTTTCCATCCTACTTTATTTCTCTATATTGAAATTGGTTTGTCGTTGCATTAGAATTCAATTACACTTGATTGCATTTGATTCTATCCAATAGGCATAATCACCAAAACAAACTAGTTACGAAATCATATTAAGAGCCTCCACTCGTGTCCTAGCTCGTCTGAGAGCTAGATTTGCCTCAATTGTTTGTCTCTTGCCTTCAGCTTTACTCAAGTTAGCTTCCGCTACTTCAAGAGTTTGCTGAGCTTCTTGTGGATCAATGTCACTACCCTTTTCCGCATCATTTACTAAAACAGTGATCTCATTATTACCTATTCGAGCGAAACCGCCCATCAGAGCCATCGTTAGCCATTGGTCAGTAAGGCGTATTCTCAAAATACCTATATCTACAGCCGTGGCAATAGGCGCGTGATTGGGTAATATGCCAATTTGTCCACTATTAGTAGATAAAATGATTTCTTTAACTTCTGAATCCCAAACAATTCGATTCGGGGTCAATACACAAAGATTTAAGGTCATTGCTTCAATTTGCTCTCCATTTCTAAGTTTGTAGCCTTCGCAGTAGCTTCATCGATGTTACCTACCAAATAAAAAGCCTGTTCAGGAAGACCATCTAATTCTCCGGAAAGGATCAATTTAAACCCTCTAATGGTTTCTGATAGACCAACATATTTTCCCGGGGACCCCGTAAATACTTCTGCTACGAAAAAAGGTTGTGATAAGAAACGCTCAATTTTTCGTGCTCTTGCTACGGTTAAGCGATCCTCTTCGGATAATTCGTCCAATCCAAGGATAGCTATAATGTCCTGAAGTTCTTTGTACCGCTGTAAAGTTTGTTTAACTCTTTGCGCAGTTTCATAATGTTCTTCACCAACGATCCGAGGTTGGAGCATAGTTGAAGTTGAATCTAAAGGATCGACTGCTGGATAGATACCTTTGGCAGCTAATCCTCTTGATAGTACGGTAGTAGCATCTAAATGTGCAAATGTCGTGGCAGGAGCAGGATCGGTCAAATCGTCCGCAGGCACATAAACTGCTTGAATAGAAGTTATGGATCCTTCTTTGGTAGAAGTAATTCTTTCTTGTAAAGAACCCATTTCGGTACTAAGGGTGGGTTGATAACCCACAGCGGAAGGCATTCTACCCAATAAGGCAGATACTTCGGATCCTGCTTGAACGAAACGGAAGATATTGTCGATAAATAGAAGTACGTCTTGTTCATTAACATCTCGGAAATATTCTGCCATGGTTAGGGCAGTTAAACCAACTCTCATACGAGCTCCAGGCGGTTCATTCATCTGACCATATACTAGAGCTACTTTCGATTCTGCAATATTTTGTTCATTAATTACTCCAGATTCTTTCATTTCCATGTAAAGATCATTTCCTTCACGAGTACGTTCACCTACTCCGCCAAATACAGATACACCCCCATGAGCTTTGGCAATGTTGTTGATCAATTCCATAATGAGTACTGTTTTACCCACTCCAGCTCCCCCGAATAGTCCTATTTTTCCTCCACGGCGATAAGGGGCTAAAAGATCTACTACTTTAATTCCTGTTTCAAAAATAGATAATTTTGTATCTAACTGTATAAAAGCAGGCGCAGATCTATGAATAGGAGATGTTGTGCGAGTATCTACAGGACCTAAATTGTCAACGGGCTCTCCAAGCACGTTGAAAATTCGTCCTAAAGTCGCTCCTCCGACCGGAACGCTTAAAGGAGCTCCCGTGTCAATCACTTCCATTCCTCTCATTAGACCATCTGTAGCACTCATAGCTACAGCTCTAACTCGATTATTTCCTAATAATTGTTGTACTTCACAAGTCACATTAATTTGTTGACCGGCAGTATCTCGACCCTTAACTACCAGAGCGTTGTAAATATTAGGCATTTTCCGGGGGGGGAAAGTTACATCCAGTACCGGACCGATGATTTGAGCTATACGTCCCAAGTTTTTTTTTTCAAGCGCGGAAACCCCAGGATCAGAAGTAGTAGGATTTATTCTCATAATAAAATATAATATGTCGAAATTTTTTTTGCGAAAATTATTGAAAT-AAAAAAAAATGTTCGATAGAAAAGCAAGTTGATCGGTTAATTCAATAATAATTCCATAATAAATGGGGTTTCGCACTGCACTAGATTTCGTTGGTACCATCCAATCGAATCCAATTCAATTGTTTATTTATTCAATTTCAATGAGTTAATTTTCAAGTTCAACCAACTCATTTTAAAAATCTCAGGCGGATCAATAAAAGTCTTGAGAAAGTCTTTCATTTGACTATCATTATAGACAATATCATCCATATTATTTATCGAATTCGAACCGGAACTCTATTTCTATTTACGATTCATTTTTTCTATCTTATTGGTGCCCTTATCTCATTTCTTAGTTAATATTTCAGCCTATCGATTTATGCCTAGCCTATTTTTTTTTACCTATACCCTTTAGTTTTATGCTTTTCATGAACGAACTCCTCATATTTTCACATCTAGGATTTACATATACAACATATATCACTGTCAAGAGTTAATTTCTTATTATTTAGATATTCCAATGTAAGAGATTAGAAACTTGAGAAAACAAGGATTGGGTTGCGCCATACATATGAAAGAGTATACAATAATGGTGTATTTGGCGAATCAAATATCATGGTCTAATAACGAACCATTCTAATTAGTTGATAATTTTTTGAAAGGATTCCTTGAAAGGTTTCATTAACTCCTAATTCATGTCGAGTAGACCTTGTTGTTGCGAAAATTCTTAATTCATGAGTTGTAGGGAGGGACTTATGTCACCACAAACAGAGACTAAAGCAAGTGTTGGATTCAAAGCTGGTGTTAAAGATTATAAATTGACTTATTATACTCCTGACTATCAAACCAAAGATACTGATATCTTGGCAGCCTTCCGAGTAACTCCTCAACCTGGAGTTCCGCCCGAGGAAGCAGGGGCCGCGGTAGCTGCTGAATCTTCCACTGGGACATGGACAACTGTGTGGACTGACGGGCTTACCAGTCTTGATCGTTACAAAGGACGATGCTACCACATCGAGCCGGTTGCTGGAGAAGAAAATCAATTTATTGCTTATGTAGCTTACCCCTTAGACCTCTTTGAAGAAGGTTCTGTTACTAACATGTTTACTTCCATTGTGGGTAATGTATTTGGATTCAAGGCCCTGCGCGCTCTACGTCTGGAGGATTTGCGAATCCCTACTTCTTATTCTAAAACTTTCCAAGGTCCGCCTCATGGCATCCAAGTTGAGAGGGATAAATTAAACAAGTATGGCCGCCCCCTATTAGGATGTACTATTAAACCTAAATTGGGATTATCCGCTAAGAATTACGGTAGAGCAGTTTATGAATGTCTCCGCGGTGGGCTTGATTTTACCAAAGATGATGAGAACGTTAATTCCCAACCATTTATGCGTTGGAGAGACCGTTTCGTATTTTGTGCCGAAGCAATTTATAAAGCGCAGGCTGAAACAGGTGAAATCAAAGGGCATTACTTGAATGCTACTGCAGGTACATGCGAAGAAATGATCAAAAGGGCTGTATTTGCCAGAGAACTGGGAGTTCCTATCGTAATGCATGACTACTTAACCGGGGGGTTCACTGCAAATACTAGCTTGGCTCATTATTGCCGAGATAATGGTCTACTTCTTCACATCCATCGTGCAATGCATGCAGTTATTGATCGACAGAAGAATCATGGTATACACTTTCGTGTACTAGCTAAAGCATTACGTATGTCTGGTGGAGATCATATTCATGCCGGTACCGTAGTAGGTAAACTTGAAGGGGAAAGAGAAATCACTTTAGGCTTTGTTGATTTACTACGTGATGATTATATTGAAAAAGATCGAAGCCGCGGTATTTATTTCACTCAAGATTGGGTCTCTTTACCAGGTGTTCTGCCCGTGGCTTCAGGGGGTATTCACGTTTGGCATATGCCTGCTTTGACCGAAATCTTTGGAGATGATTCCGTACTACAATTTGGCGGAGGAACTTTGGGGCACCCTTGGGGAAATGCACCTGGTGCCGTAGCTAATCGAGTAGCTCTAGAAGCATGTGTACAAGCTCGTAATGAGGGACGTGATCTTGCTCGTGAGGGTAATGAAATTATCCGTGAGGCTGCTAAATGGAGTCCTGAGCTAGCTGCTGCTTGTGAAGTATGGAAAGAGATCAAATTTGAATTCCCAGCAATGGATACTTTGTAATCCAGTAATTACCGCTCGTTCTCTTAATTGAATTGTAATTAAACTCGGCCCAATCTTTTACTAAAAAAAGGATTGAGCCGAATACAAAACAAAGATACTATGTATCTATTTTACAGATACATACTTATCTAGATATACGTATACAAGATCTTAAATAAAATATATATAA--------AACTTAAGCGTTTCTATTGTTGTGTTAGGTCCACAATTAATTCTATGGATCCTAAGGGTTGGTTGGTATCTTCTTTTATATCCCGTAGTTTCCGATCATGGATCGAGTCATATATGAGAGCTTCTTCTACCCATCCCGTATATTGTCCCTTTCGTTCTGTGTTGGACTAGAACCTTATTAGTAGACGAGATTTTACGAAAAACGTTCTTTCTTTTTCATAGGTTATTTCTTTTTTCGATTTGAAATAGCTAGTGATCCCCCCGCGTGATCAAATTCAAATCGAAAAAAGAAATAATTGAAATAATTAAACAACACCTACTTGTTTTTTTTGTTAATAGAACCCTAGTGATTGTATTTGGATGCGTATTAGGATAGTAAATGAAATATTCAAATGATTTTTTATCGAATGACTATTCATCTATTGTATTTTTCATGTAAATATGTGCAACAAGGCTTTATGGAAAAAGGGTGGTTCAACTCGATGTTGTCCAAAAAAAAGGAGTTAGAATACGGGTATGGGCTAAGTAAATCAATGGGCAGCCTTGGTTCTATTGAAAATACCAGTGTAAGTGAAGACCCGATTAGAAATGATATAGATAAAAACACTCTTAGTGGGAGCGATAGTGACAATTCTAGTTACAGTAATGTTGATCATTTAGTCGGCGTTAGAGACATTCATAATTTCGTACCTGATGATACTTTTTTAGTTAGGGATAATAATAGGGACAGTTATTTCATATGTTTTGATATTGAAAATCAAATTTTTGAGATTGACAATGCTCATTCTTTTCTAAGTGAACTAGAAAGCTCTTTTTCTAATTCTCGGAATTTTTGTTATCTAAATAGTGTATCTAATAGTGATGATCCCCACTATGATCCTTACATATATGATACTAAATATAGTTGGAATAAACACATTACTAGCTGTATTGACAGCTATTTTCGTTCTCAAATTTGTATTGATAGTTACATTTTAAGTGGTATTGTCAATTACAATGACAATTACATTTCTAGTTACATTTTTGATGAAAGCAGAAATAGTAGTGAAACCCAGAGTTCAAGTATAAAAACGAGTCCGGCTGGTAGTGAGTTAACTATAACAGAAACGGAAAATTCTAATGATCTAGATTTTACTCAAAAATATAGGCATTTATGGGTTCAATGCGAAAATTGTTATGGATTAAATTATAAGAAATTTTTGAAATCAAAAATGAATATTTGCGAACACTGTGGACATCATTTGAAAATGAGTAGTTCAGATAGAATAGAACTTTTGATTGATCCAGGTACTTGGGTTCCTATGGATGAAGATATGGTCTCTGTGGATACCATTGAATTTCCGTTGGAAGAGGAATCTTACAAAGATCGTATTGATTCTTATCAAAGAAAAACAGGATTAACTGAGGCTGTTCAAACAGGCACAGGTCAACTAAACGGTATTCCCATAGCAATTGGGGTTATGGATTTTCAGTTTATGGGGGGTAGTATGGGCTCCGTAGTTGGCGAGAAGATCACTCGTTTGATCGAATATGCTACCAATCGGTTTTTGCCTCTTATTCTAGTGTGTGCTTCCGGAGGAGCACGCATGCAAGAAGGAAGTTTGAGCTTGATGCAAATGGCTAAAATAGCTTCCGCTTTATATGATTATCAATCAAAGAAAAAGTTATTCTATGTATCAATCCTTACATCTCCTACTACTGGTGGGGTGACAGCCAGTTTTGGTATGTTGGGCGATATCATTATTGCCGAACCCAATGCCTACATTGCATTTGCGGGTAAAAGAGTAATTGAACAAACATTGAATACGACAGTACCTGAGGGCTCACAAACGGCTGAATATTTATTCCATAAGGGCCAATTCGACCTAATCGTACCACGTAATCTTTTAAAAGACGTTCTGAGTGAGTTATTTCAGCTCCACGCTTTCTTTTCTCTGAATCAAAATTCAATCAAGTGGATCCTTAATAAAAAAAATATATTAATTAATCAAAATATAAATTATTATTTTTTTTAAAACGAGTAGTTATTTAGTTTATAGAAATCAAAGCCAAAATCCGTAGAATGGATTTTGGCTTGGTAGCATTTGATAACATAAGATTTAATTGTAAAAATAATTATGCGGATCATTTTTTTTTACCGACATTCCCGATTACTAATCAGTAAAAACCTCTATC-AAAAAAAA--GAATGCATTCCTTCTTCCGCTAAATTAAAATTAGGCAAGGAGAATAAAGCGAATTTCACGTTCTCTTCTTATGTGTATATAATTCAAATATAGAAAATTTAAAAGTGAAAAGTACAGAATCTTGCATCTTTCGATATTTTTTTAGAATCCCCAGTTTTACTAAGACTCCCTATTCCCGGATCGGATTGTAACAAATTTTTCAGGAAGTTGTAAGAAACTCTTTCTTTATTTTATTCCATTTTATGAAATTCAAATTATAAGACAAAAACAAGATAATAAAAAAATTATCATATATATATATCATGTAGAAAGATGAAAAATTATATTTATTTAGTTCGACATTTTGCACTTATTTTATTATATTTATATATTTTTTATTATATCACATATATTAGATATGCTTAGTATAATTCTATATGAATTAGAAATAATGATTATAAGATACCTTTATAACAATATAAATAACAATATAACAATAACAGGTAAAAATAGTAAATCCAGGTATCCATTTTATGACAAATTTACCCTCTTTTTTTGTGCCTTTCGTGGGCCTAATATTGCCGGCAATTGCGATGGCTTCTTTATCTCTTCATATTCAAAAAAACAAGATTTTTTAGATATCGATATGATGGGGCTAAATCTCATCTATTTTGTTTTTTTTTTTCAAGATTTAGACTTAGACCATAACACAGATATCTATTTCTTAGAATAAAATATGTGATGTGGTTTCCCCCGAACATAAAGAAACTATTATTGTTATTCGTGTGTAAACACGATATATGAGTAAATAAATTATAGCTATTTGCAACGAAATCAAATCGGGATCGGGGCGAATGCCTTAAATGTAAAGTGAATATATCTATATGTATGTGGATATCTATAGGAAATCATACGAAATGGATATTATTATTTTATATCTAACCAATTCGATGAATTACTCCTAAAATAAAAGTTCACATCAGAATAGTGCTAGTTGATGAGAGTTATTTCGGAAACACACGTCAAATTAATTTGGGTTATTCTCTCAATTTCAATAAAATGCAACTAGATCTAGTATGAATTGGCGATCAGAACATATATGGATAGAACTTATAGCAGGGTCTCGAAAAACAAGTAATTTCTGCTGGGCCTTTATCCTTTTTTTAGGTTCATTAGGGTTTTTATTAGTTGGAATTTCCAGTTATCTTGGTAGAAATTTGATATCTTTATTTCCGCCTACGCAAATCATTTTTTTTCCACAGGGGATCGTGATGTCTTTCTACGGAATTGCGGGTCTCTTTATTAGCTCTTATTTGTGGTGCACAATTTCGTGGAATGTAGGTAGTGGTTATGATCGGTTCGATAGAAAAGAAGGAATAGTGTGTATTTTTCGTTGGGGATTTCCTGGAAAAAATCGTCGCATCTTCCTCCAATTCTTTATGAAAGACGTCCAGTCCATCAGAATAGAAGTGAAAGAGGGTATTTATGCTCGTCGTGTCCTTTATATGGAAATCAGAGGCCATGGCGCTATTCCTTTGACTCGTACTGATGAGAATTTGACTCCACGAGAACTTGAGCAAAAAGCTGCTGAATTGGCTTATTTTTTGCGTGTACCAATTGAAGTATTTTAAAAAATGAATTGAAACTGAAATGAAAAGAATGAATGCTTTTTTTTTTTTCAATAGAGAGATTATATCTTGTAGATTCTCTTTTTTTTGTTTTGTCAATCAATCTTTCTTTTTATCCCTTTTTGTACTTCTTAATTACCAAACGATTGGGATGCTTATAACGATAGCTTTTTTGTCTTGTTTTGGTAGTCATTTTTTTTATCAGAATCACAATATTCTTCAGAAAATTCTCTCAATTATTCCCGGACTATGCGTCGTTTTTTTTCAAAAAATTGGATATTTTGATAGAAAGAGAGTTCTTTCGTTTCAAAATCTGAATAATATTTGTTACTTGAAGGGGCTCTTTCATGCATTTCTTTATTGAAAGGGGTCACTCTCTTCGAATTTTAGCAAGTGATAGATTTGGAAACAATCTCTTTATTCGAAGTGGATTCTTTTTTATTCCATTTCTGTATTATTTATAAATTCAAGTACTAACCGCCGAATCATACACAAAAAAGCGGGGAATAGATTCGTGGGCTCGATAACTTGTAATAGAACTGATCCTTGATAGGAATATTAGTTAGTATCGTATAGCGTCAACGAATGGGGTGAGTTCATTAAAAATTCAAAGACGAAGAAATGGCAAAAAAGAAAGCATTCATTCCCCTTCTATATCTTGCATCTATAGTATTTTTGCCCTGGTGGATCTCTCTCTCATTTACTAAAAGTCTGGAATCTTGGGTTACTAATTGGTGGGATACTAGGCAATCCGAAATTTTTTTGAATGATATTCAAGAAAAGAGTATTCTAAAAAAATTCATAGAATTAGAGGAACTCTTACTCTTGGACGAAATGATAAAGGAATACCCGGGAACACATCTAGAAAAGCTTCGTATCGGAATCTACAACGAAACGATCCAATTGATCAAGATGCACAATGAAGATTGTATCCATACGATTTTGCACTTCTCGACAAATATGATCTGTTTCGTTATTCTAAGTGGTTATTCTATGCTAGGTAATGAAGAACTTGTTATTCTTAACTATTGGGTTCAAGAATTTCTATATAACTTAAGCGACACAATCAAAGCCTTTTCCATTCTTTTAGTAACTGATTTATGTATAGGATTCCATTCGCCCCACGGTTGGGAACTAATGATTGGATCTGTCTACAAAGATTTTGGATTTGCTCATAATGATCAAATTATATCCGGTCTTGTTTCTACCTTTCCGGTCATTCTAGATACAATTTTAAAATATTTGATTTTTCGTTATTTAAATCGTGTATCTCCCTCACTTGTAGTGATTTATCATTCAATGAATGACTGAAAAATGATTCACTGATCCAATTAGAATGGTTGGTTGTTACTTTGTACATAAGCAAAACATTCAAAACTGTACTTATTCTTTTTACTCATACAAGGGATTCGATTCCTCCTATATTCTATTCCATTACAATAAAATTCTTTTAGTACATAGCAGAATCATAGATAGGGAACTATACTAGACTAAGAACCTACCTAATTTTATTGTATAAATTTTCGATACCAATGATTGGACCATGCAAACTAGAAATACCCTTTTTTCTTTGATAAAGGAAGAGATTACTCGATCCATTTCCGTATCGCTCATGATATATATAATAACTGGGGCACCCATTTCAAATGCCTATCCCATTTTTGCACAGCAGGGTTATGAAAATCCACGCGAAGCGACCGGCCGTATTGTATGTGCCAATTGCCATTTAGCTAATAAACCCGTGGATATTGAGGTTCCACAGGCGGTACTTCCTGATACTGTATTTGAAGCGGTTGTTCGAATTCCTTATGATATGCAATTAAAACAAGTTCTTGCTAATGGTAAAAAGGGGGCTTTGAATGTGGGGGCTGTTCTTATTTTACCTGAAGGGTTTGAATTAGCCCCCCCCGATCGTATTTCGCCCGAGATTAAAGAAAAGATAGGCAATCTGTCTTTTCAGAACTACCGCCCGACTAAAAAAAATATTCTTGTGATAGGTCCTGTTCCTGGTCAGAAATATAGCGAAATCACCTTTCCTATTCTTTCCCCGGACCCCGCTACTAAGAAAGATGTTCACTTCTTAAAATATCCCATATACGTAGGCGGGAACAGGGGAAGGGGTCAGATTTATCCCGACGGTAGCAAGAGTAACAATAATGTTTATAATGCTACAGCAGCGGGTATAGTAAGCAAAATCATACGAAAAGAAAAAGGAGGATACGAAATAACCATAGTGGATGCATCGGATGGGCGTCAAGTGGTGGATATTATCCCCCCTGGACCTGAACTTCTTGTTTCAGAAGGAGAATCCGTCCAACTTGATCAACCATTAACGAGTAATCCTAATGTAGGTGGATTTGGTCAGGGGGATGCGGAAATAGTACTTCAAGATCCATTACGTGTCCAAGGCCTTTTGTTTTTCTTGGCATCCGTTATTTTAGCACAAATATTTTTGGTTCTTAAAAAGAAACAGTTTGAGAAGGTTCAATTGTCCGAAATGAATTTCTAGATCCTTGGATTTATTAACATAAAGTTTGTAAAAAGAACTAAATTTGTATTGGCAATTAATAATTATGTATAATCAAAAAAATTATTAAGAGCCTTTTTCTTTTCTACTAGAGTTTGGTAATTACTTGTACCGCCTAGTCATAGTATGTATATTGTGAAGAGGACCACTTGACTTTAACTCTTCTTTGTTTTTTTTTTT-CAATCAATCCAAATTAGAGTGGTATGATTATGTCATTATTGTCATATTTAAATGACATAGAATCTATTGAGAGTTTTGTATTCGAATAAAAGAAAATTCGACTAGATACTAAACATAAGATAAGTAAGTGGATAATATAAAAAA-GGTAGAAAGGAGGGGAACAAGGGATTATAGGAGGGTTTATTCGTCTTCCCAGCCTTCGATACAAGAAAAATAATTTTCCATACCTTTCTTTTTTCTTGTATCGAAATAATAAGGTCTTGTGTCGAAATACTAATGATTTTAGGTTTTGATCCCATTTGTCAAAGATCCTATTTTTAGTTTCAAATTTTTCCAGGGTTAGAACCCTGAATTTATAATTCAATGGAAATTTTTATTAAATACAAATAACTAAAAAAAAAAAAAA-TAGAGTAAGGTTTTATTAGTATAGAAAAAATTTTCATGATATCTGATCAATAGATATATATATTGTTATAGTTTGATTGTGTCCGCAAAAGAGGGATGGGATTTAATGGAGCGATTCCTTCTTTCTTTAAATTTTGAAAGTATCGACAAATACTATCAAGGAACAGATGTTCTGCATCAATCAATGAAGTTAGTTTTTTCAAAAACATCATCAGAAAGAAATGAAATGGGGTTTTTTCAAACATCGTAAAAGGGTGATTTATTTTTTTCATTTATACGAATAAAAGATTCTGATCATTAAGAACTCAACGGGATCTCC-----CTCGAATCAGATAAATGGGGTTAGGTCCCGTTGAGTTCTTACGCTTTCATGTCTATAACTCAATGCATCCGATTACTACAGGGATGAACCCAATCCGGAATATGAACCATAAAAGAAAATACCGATTAAACCAATCACAAGAATACCCGTTACAGTGCCTATTATCCAAAGAGGAATCCTTCCAGTAGTATCGGCCATTTGTCCCGCGTACCTCCAAATTTCATCAAGTGGTCATGCTATAGACATAAACAGTCATAGATAATTATGATATGATATCCTTCCGAATGGGATAAGAGAATTTCTATTATTCTGTTGTTTACTATTCTCTTTGCTTCTCTTAATTGAAGAAATAATTGGAAAATAAAACAGCAAGTACAAAAATGAGTAATAAACCCCAGTAGAGACTGGTACGATTCAATTCAACACTTTGTTCGTTCGGGTTTGATTGTGTCATAGATCTATAATTCGAATTAGGTTTATCGTTGTATGAACTGCATTGCTGATATTGACCCCAAAAAAGAAACGGTAGGTACAGCTAATCCGTGAACAGCCAACCATCGCACTGTAAAAATGGGATAGGTTCTATCTATGGTCATTGGGGCCTCCTAAAAAGATCTACTAAATTCATCGAGTTGTTCCAAAGGATCAAAACGGCCAGTTATTAATGGAATTCCTTGTCGACTCTCTGTAAAATACTCGTTTGGACGAGGGCTTCCAAATACATCGTAAGCTAAACCCGTGCTGACGAATAACCAACCCGCAATGAAAAGGGAAGGTATAGTAATGCTATGAATGACCCAGTATCGAATACTGGTAATAATATCAGCAAAAGAACGTTCTCCTGTGCTTCCAGACATGCCGAGCTCCACGTATTCTTGTACAGTCAAAAAGGGGATCGATTCCGTAAAAGATGAGATCAGTAAATGGGAATTCACTGAAATTGAATCTTTGTGAGATCGTCAATAGGGTACCAAGGGTGTCTTTAGAGTATACCGAATCAGTATAGCTATCCTTCTTCTGACACAGCAACGCAATTTCACAATTAGTATCTAAATGGAGTGCTAGAGACTTTCTTTTTTCTTTTATTGTTGCCTGTCGATGTAGTATTCTATACTATTCAATAAAAAAATTTTCAAATTCCTGTAGTAGTATAAGGGTTCTCTCCATTATCGGCTTCGGATTAGAAACTGAAGATCAGATAAAATGTGAATACAACGGGTTGCTTTCAAATAATTCGCGAGTGGGATTATCATATTCCATTCTCCTACACCTACAATTAAATTAGATCCAAAATATAAAAATATTCTTTCTTTTTGTGTTTGTAGAAGATGTTTTTTGTTGGAACCCCCCCCCCCCTTTTTTTTTTCATTTTTAAGGAATTGGTTAGTTGTCCAGTAAGAAGTAAGACTAGCCGATAGTCTTCGACGAAAGAAAGAGAACAAAGAAGAAAATAATCAATATTCGCGATGCACGCATTGTTGTATTAGAACCAAAAGGCCGTTCTTGATCGAATTATAATTATAAAAGGGCGGGGGGCTCTCTAATTTAAGATATGTAAAGAAAAAATGTATAAGTTTCGCACGATTAGATCATGCGAAACTCTTTTTCTTCTCATTAGAGATATTATGAGAATAAACCTACTACTGAATCTAATGAGGTCAAATCAAATTAAAGTAAAAAAGAAAGGGAAAGTAATAAAGTAAAGTTAAAGTAAAAAAAGGGAGATTCTAGTATAATATAAGGTCATTCTTTGTTCGAAAATACACAATGTATTCGATACAATAATAAAAAAATGATCAAAATCAAAATAGAAATGATTTTCCAATTTTAAAGCGATTCAATTTCATTTTTTGAATGAAGTTACACAACAGAGTTTTTTATTATTTCTAATTATTATTAATTATAATATATAATATTAGTATAAGAAAGTTTTTAAATCTGTTGATTGGGAATTAGGGGATGCTCAGATATCACAGATGATGAATTGATTTCTTACCTATGTCACTCCCATTTTTTTATTACTGTTTAGAAGGATTGATGAATCAAAAACTTTCAATTGAAAGAATAAGTGGAATTGGTCTTTTTGCTTATTCTTGTTTGTATCTTTCAAAAATTTGAATTTAGGGAAGTGCTTTCTAAACATATGTATAAAAACCATATTTCATTTAGCCTCTTTATGCTTACTATAACTAGTTATTTCGGTTTTCTACTAGCGGTTTTAACTATAACCTCAGCTCTATTTATCGGGTTGAACAAGATACGACTTATTTGAAATTAATTGAACAAACGATTCATAAAAAAACGAAATCTTTCTGTGTTATTCCATATATTCTATAGTTTCTTAAGTTTCTTACCGTGTCAATTTCCAATTTTTGGTCATTGAGATTCATGGGCAATATGAATTAATAGTTAAGAATAGATATTACCTCTCCTTTTCCTCTTTCAAACAAATTGAAATGATTGAAGTTTTTCTATTTGGAATTGTCTTAGGTCTAATTCCTATTACTTTGGCTGGATTATTTGTAACCGCATATTTACAATACAGACGCGGTGATCAGTTGGACCTTTAATTAGTTAATAGCTCTTTTTTTGATTGACCCCTACTTGCTTTAATACAATACATAGGGCAGGGGTCAAATTGAAATTGCTGTTCAATTATTTCATTTCAGTGTAATTTTCGACCTAAGAATAACAAGAATGGGATCACGCTCTGTAGGATTTGAACCTACGACATCGGGTTTTGGAGACCCGCGTTCTACCGAACTGAACTAAGAGCGCTTTATTATCACACTAAATATTTTGTAAGTAACCCTAATATATTATATTTTTGCATGCGTATCCTATTCTATAGTAGAATAGAGTCAAATGAAAGATTGATCATGTTATGATGCCCAATTTAATCGATTTCAATTGATCCCTCGTTACGATTCCTGCTCATAAGATAAGTAATAGAATAGGTAGGGATGACAGGATTTGAACCCGTGACATTTTGTACCCAAAACAAACGCGCTACCAAGCTGCGCTACATCCCTTTCAATTGGGTTACAGTGTCATTGTAGAGAATACCCGTATTGTTTTCCACATCTTTATTTACTCCATTTCTATACAAAAATTATCTTGTCATTTCTTCTTTTTGATCTCATATCATAGAACTATAATTAATTAATTATAATAAACTACTTATATGCGTTACGTATAATGAAACCCGCTGTAAAAAAAAATATTTTGGGGAAATGCTGGTACAGAAAAGGGCACGTTTTTTTTAAGAAAAGGAATATTCTACTGAATCGTTGTACATTTCAATTTGAATTAGGGATTCCGCGGACAAATACAAGCGATCATTAACTCCATATATGTCTGATCATATATGTATTACAAATTCCAATAAAGAAGGAGGATTTCAAATAAAATGCGAGATCTAAAAACATATCTCTCCGTGGCGCCGGTAGTAAGTACTATATGGTTCGGGTTTTTAGCAGGTCTATTGATAGAGATCAATCGTTTATTTCCGGATGCGCTGATATTCCCCTTTTTTTCATTCTAGTTAGTAACATGGGAAGTGGTGAAGAAGATTAGGGATTTAATAAAATCTCTGTGACTAATCCCTCCCCTTCCCATCTTTCATTTTAGAATTTTTAAAATTCGAATAAGTTCGAAAAGAGAAAGAATAAAAGTGGATTCAAATTCAGTGAAACTCGGAACTCGGGCCTGAGGCCCGGGGCTCGAATTAAAATAAAATTTTTAATTTTAATTATTTAAATTAAAATAATTAAAAAGAGAATGAGAACGGAAATGGGAATTGATGGATAGGTCAACAATATCATACAAAATACTTAAATGAAAGACGAAACGCTATATTGGGATTAGAAATGTAGTTAGAAATCATTGTATTACTTATTATTACTATCTTGATTGCAACGAAATTTTTCATAATTTTATTTCGAGTTAGCAACTTCTATTTTTTTTTTTCGTTCCTTTTTTCTCTTTGGATCGCAAAATAGAATAGTTGAGTGAATCAAAAATACAAAGGGGGTTCATGGCCAAGGGGAAAGATGTTCGAGTAACAGTTATTTTGGAATGTACCAATTGTGCTTCGAAATGATGCTAATAAGGAATCAAAGAGGGTTGGTATTTCCAGATATATTACTCAAAAGAATCGACACAATACGCCTAGTCGATTGGAATTGAGAAAATTCTGTCCCTTTTGTTACAAATATACAATTCATGGGGAGATAAAGAAATAGATGGAACCGATTACACGTATGTATTGTATGTCATCCTTCCAAGGAAGATGAAAAATGTCATATACCATATATTATATATAACATATATTTAAAGATAAACAAACCAAAAAGAAATCCCCGACAAAATTAGGATTTTCGGGATAAGGAATAAACAAATCATGGATAAATCCAAGCGACTCTATTTTAAATCCAAGCGATCTTTTCGTAGGCGTTTGCCCCCGATTGGGTCGGGGGATCGAATTGATTATAGAAACATGAGTTTAATTAGTCGATTTATTAGTGAACAAGGAAAGATATTATCTAGACGGGTGAATAGATTAAACTTAAAACAACAACGATTAATTACTATTGCTATCAAGCAAGCTCGTATTTTATCTTTGTTACCCTTTCTTAGTAATGAGAAACAATTTGAAAGAGGTGAGTCGGCTGCTAGAACTGCGGGTCTTAGAATCAAAAAGGGGGATAGGCTTACTCTTCACTTGAATCAAAATTCCAATACGAACTCAAAGGCGGATTGATGTTTTGTTCGAAAAATTCGCGAATTAAGATGTGAGTGTCGTGTCATAAGAAAGGATCGGGGAAAAAGAATAAATCTTTTTTTATTGAACGTCTTGTTTGTTCATTTTGACGACTTTATCATATTATTTGATTATATTTTATCATACTAATTTCTATTCTACCTTCCCGGAGTTAATTTTACAGCGCACTCCGTTAAAATTTAAAACATTCCTATGGAGTCCTTCCAATCTACTTATTTTATAATCTCAGTGGAAATCATAGAAAGACAATTTCTATTTAATATAGCTATTTGCGCAAGTATTTTACGATTAAGAAGCAACTGCTTCTTGTACAGATTGTGTATGAAAATATTATAACTATAGTATACTAAATTCCCTCGAATTGCTGCATTTATCCGAGTGATCCACAAACGGCGAAAATATCTCTTTTGCCTACCTCTATCCCGATAAGCCGAAAACAAAGCTCTTATTTTCTGTTGAGTAATAGTTCGAGTAAGTCTTGAATGAGCCCCTCGAAAGCTTGATGCAAATAAACGAATTTTTGTTCTACGTCTCCGAGCTATACATCCCCGTTTAATTCTGGTCATTGAATAAATGAAACTTTGATAAATAACTAATTGATTTCTTTTCTTTCAGTTATTCCCTTCCCCTTTTCTAGTTTGTTAATAACAAAACGGATCCTTCCAATGTATAAAATAAAAACTCCAACGGCTTTTGCTACTATAACCTTCCCGCCCACGATTTTTTATTTT-TTTTTATAGGCATTTTACCTCGAAATAAGAAATAATATTGATATTGATACTAGATATTAAAAAAAGCATATTAATATTAAATAAAAACAAAAAGTAGTAAATATAAAATAGAAATGAATAAAAAAAAATAGTGGGTTCCATCGTTTCTATGGTTACTTCTTAAACGGCGAGATCCCTTCTATACACCGGAGCCCTTTCTTTTCTTTCATTTAATCAATGCTATTGTTAACTTGTACAGTTCACACTTTTTGGCTCTACCCATGAATTATTCAGTAATCCGTCTTTCACAACGAGATCCACTTATACAGTAACGGTATTTAATTATGAAGATTAACTGTGTAGCTGACCCTCTTAGTCCGTTGTTGAAAGAGTAAGGGCGTAATCTTTCTTGCCTTTAAATGGGATTCCCCCCGCTTAATGGATAAACATTTGCTACCAATGGGAAATTCTTTCTCATCTTAAATTGAAAATGGAGACGATTGGATTTACACCACTAGAAACCATAAATTTTGATACACAATAGAAGGGTATGATAGATACTTTTTAGATAGTGAATGGAGTTCTTCCGTTTTATTTTATCTTATTTACTGTTACTGATCACTGATACTGGAAAAATGGGTTCTTTTCTTTTGCCCCAGTCCATGCTCTGAACGAGTCACACATACACCCTAGTACATGTTCCTCGTCGCTGAGGGCATCCCCCAAGGGCGGGGGATTTCGTAACATTTCTGATTGGCTGTCTCGTCTTTCTAATAAGTTGTTTAATAGTTGGCATGTTGACTCGTATACATAATGAGCTGGTTTAGATCGATCCTAACCGGCCGATTAGGAATTACTTCTATAGTAATAAATATTAATAGAATACTCTATCAAACCAGTAAGAAGATAAAATTTCAAATGGCGTATTTGTATTTGCGCGAAATCCCTGTTATTTTTTATTCTACCCCTACATGATCAACAATTCCATGAGCTTGGGCTTCTGTTGCTGACATAAAAACATCTCTTTCCATGTCTTCGGATACAACCCATAGAGGTGTGCCTGTTCTTTGTACATAAACCCTTGTAATGGTTTCGCGCAGCTTCATCATTTCTTCCGCTTCCAGGATAAATTCTCCTGCGGGTGCCTCATAAAAAGAACTAGCAGGTTGATGGATCATTACCCTGATTATATAACCTAAT-AATGGTTCTTCTATCTCGAAGAGAAATCAAAGAGAATAAATTAAATAACGAGTAATGATATGAAAACCAAAAGATAGAATTGAACAACCGTACAGGCATCTTTTGCGCATTGCATACGGCTATACAATGGAATTTACTTTATAACCTCCATTCCATTGAAGAAGTATAAAATAAAATTCAAATATTCAAATATAGGGCCTATCAGACCCCGATCGGTAAATAATCCAATAACCATCCTTCATTTTTTTGGAGTAGTTAAAACATACTATGATGGTTCCGTTGCTTTATATATTTATTTAGTCTGTTATTAAGCAATCCCAAAGTTTCTTTTTTTTGTATTCTTTCCTAAGATAAATATTGTTATTATCCCTCTGGTGTGAAAACAAAAAAGTTTGTGACGCTGCAATAGGCTTCCGATAAATCAGATAAAATCGGAAATGCCCTTTATCTCATACTATTCGTTCGATATATAATCTAATGATTGATTTTTGAAAAAAAAAAACA-AATAAAAGGTTTCTCATATCGAATTCAAAATGCCATGCTATTATTACTTAATAGTCATATTTCATATGGCGAAGGCATAGTCTTCTTTTTTCTCTCAAATACAAAACTCATTGGCGCCGAGCATGAGGGAATGCTAGACGTTTGGTAATCTCTCCTCCGACCAGAAGAAAAGATCCTATTGAAGCGGCCAATCCCATGCATATTGTCTGTACATCTGGTTGTACAAATTGCATAGTATCATAAATAGCTACTCCGGGTATTACCCACCCCCCGGGAGAGTTTATAAACAAATACAGATCTTTGCTATCATCCTCTAGACTGAGATAGACCATAAGACCAATAATTTGATTCGAGAGATCGCTATCAACCTCTTGGCCTAAAAAAAGTAATCTTGCTCGATAAAGTCGGTTGATTAGGATATAATTGTATCCTTAGGAACCGTACGCGCACCTTTTGATGCATACGGTTTACCAAAAATCGCGCAAAAAAAAAGAATCAATGTGTAGATTGCAGCCCTCATTCTTTTTTATTTTCATAGGGGGCTCTTTCTAACTTCTAACAAAGGGCTTTTTTTCTTCCATTTTTCAAGAAGGATTTGTTTTGGCCTGTTTACTTTACCTATATATAAAATATATTAAATAATTTACTAAACTTATCGAATGAACTTCTCATTGATGTATTGTTTCATCGAGATCGAATCCAAATAACGATGCCATTTTCTTGTTCCTGAATGGGCTTTTTCAATTTTTTTAGGTTTATGCTCTACTCCGAGTAAAGATAGGCCCGATTTTTATTTGCACATATAGGGCAAATGTCCCAATACCACGTCTTTTTGCTATGGCTTTTTTTTTTTCAATTTCATTTATTTCATGTCTTCCACTAAATATTCAATGTATTCATTATATTAAATGTATTCATTATATTACTCGATTGATTAAACAGTTTGAGATCGCTCCTGTTTATAAATAGAATATTATAAAAGTAGTAATCTTAGATATATTACCAATTGGGTTTTTTCTAAACGGAGCCTGGATACTTCATTTTTTTGGTCCAGTCGAGCCAACCATAAATTATTCTAATTGATAATATTAATCTGATACCCAAAAAATAAATAGGATTAAATTGTATTTCACGCTCCAAACTTTTGATAATTCAATCAATCTTTTTTGGGCGAAAGAGGGGATATCTCGATCAGGGGAGAGAATGGGGAAATTCCATGTGACCCAATATATCTGACAAGTCGCACTATATGTCAACCCACGATGCATCTTCCTCTCCAGGACTTCGAAAAGGTACTTTTGGAACACCAATAGGCATAAAATGAAAGAAAAAAAATTAAGTACTATATCTTACTTTGATGTGGAAGCGTAACAACGGGTTTATTGTCTTAATAAGATTAGCCTTTATCATAGTTTATCCATAAATTGAATAAGTTCATAACAATAACATAAAAAAAGAAAACCGAATGATTATGACTAAAGGAAAATTTTTACGAAACGAATGGGTCTTTGGAATGATATGAACAAATGGGTATGTCTTCACTCAGAGAAAATGAAAGTGGGATCAATCCCCTCTACCATTGCGTATTGGTACTTATCGGGTATAGAATAGATCTGCTTATTTTTGTTCCTACAAATGGAATTCATCTATTACTACTAAAAGAATAGAACAAATATTAATTCTTTCCTCGAGAAAATCTACCGAAAGAGTGGGTCCAGAGCATAGTTTTTTTACTTTTTACAATGCAATAAAGTTACATAGTGTCTATTATTCGTTGATTAAAGGGGTATTTCCATGGGTTTGCCTTGGTATCGTGTTCATACCGTCGTATTGAATGATCCGGGTCGTTTGATTTCTGTTCATATAATGCATACAGCTCTAGTTGCTGGTTGGGCCGGTTCGATGGCTCTATACGAACTAGCGGTTTTTGATCCCTCTGACCCCGTTCTTGATCCAATGTGGAGACAGGGTATGTTTGTTATACCCTTCATGACTCGTTTAGGAATAACCAATTCATGGGGCGGTTGGAGTATCACAGGAGGTACTATAACGAATCCGGGTATTTGGAGTTACGAAGGTGTGGCCGGGGCACATATTGTGTTTTCTGGCTTATGCTTTTTGGCAGCTATTTGGCATTGGGTGTACTGGGATCTAGAAATATTTTCTGATGAACGTACAGGAAAACCTTCTTTAGATTTACCTAAGATTTTTGGAATTCATTTATTTCTTTCAGGGTTGGCTTGTTTTGGGTTTGGCGCATTTCATGTAACGGGGTTGTATGGTCCTGGAATATGGGTGTCCGATCCTTATGGACTAACCGGAAGGGTACAATCTGTAAATCCAGCGTGGGGTGTGGAAGGTTTTGATCCTTTTGTTCCGGGAGGAATAGCCTCTCATCATATTGCAGCAGGGACATTGGGCATATTAGCCGGCCTATTCCATCTTAGTGTCCGTCCGCCCCAACGTCTATACAAAGGATTACGCATGGGAAATATTGAAACCGTCCTTTCCAGCAGTATCGCTGCTGTCTTTTTTGCCGCTTTTGTTGTTGCTGGAACTATGTGGTATGGTTCAGCAACTACCCCGATTGAATTATTTGGTCCCACTCGTTATCAATGGGATCAGGGATACTTCCAGCAAGAAATATATCGAAGAGTTAGCGCTGGGATAGCCGAAAATCAAAGTTTATCAGAGGCTTGGTCTAAAATTCCTGAAAAATTGGCTTTTTATGATTACATCGGTAATAATCCGGCAAAGGGGGGATTATTCAGAGCGGGCTCAATGGACAATGGGGATGGAATAGCTGTTGGGTGGTTAGGACACCCTATCTTTAGAGATAAGGAAGGGCGTGAACTTTTTGTACGTCGTATGCCCACTTTTTTTGAAACATTTCCGGTTGTTTTGGTAGACGGAGACGGTATTGTTAGAGCCGATGTTCCGTTTCGAAGGGCAGAGTCGAAGTATAGTGTCGAACAAGTAGGTGTAACTGTGGAGTTCTATGGTGGCGAACTGAATGGAGTCAGTTATAGTGATCCCGCTACTGTGAAAAAATATGCTCGACGCGCTCAATTGGGCGAAATTTTTGAATTAGATCGTGCTACTTTGAAATCCGATGGTGTTTTTCGTAGCAGTCCAAGGGGTTGGTTTACTTTTGGCCATGCTTCATTTGCTCTGCTCTTCTTCTTCGGACATATTTGGCATGGCGCTAGAACCTTGTTCCGAGATGTTTTTGCCGGTATTGACCCAGATTTGGATGCTCAAGTAGAATTTGGAACATTCCAAAAACTTGGGGATCCGACTACAAGACGACAAGTAGTCTGATACAAGATTGATTTCTTACTTTTATTTTTGTGATTTAACATAGACAGGGAGCCGGATAAATCTTGATTTGAATCGCTGCCTTTGCCCTTTCTTTGACTCTTTCTCTTCAGTTATCCGGGAGACGACCCAAAATAAACAGGCATGGAAGCTATAATTGTAAACCACAATCGAATCTATGGAAGCATTGGTTTATACATTCCTCTTAGTCTCGACTCTGGGAATAATATTTTTCGCCATCTTTTTTCGGGAACCACCTAAAGTTCCAACTAAAAAGATGAAATGATTTTTTATTATCTCGATTGAAGTAATGAGCCTCCCAATATTGGGAGGCTCATTACTTCAACTAGTCTCCGTGTTCCTCGAATGGATCTCTTAGTTGTTGAGAGGGTTGCCCAAAAGCAGTATATAAGGCGTACCCAGTAAAACTTACAAGTAAACCAGATATAGAGATGGCAACTAAGGTTGCTGTTTCCATTATTATATAATTTTAAGACCACAATGGATCTATGCTAAGATCATTTATTTACAATATAATGGTATACAAAGTCAACGGCTCTCACTGAATACAAAATAGGATTTATGGCTACACAAACCGTTGAGAATAGTTCTAGATCTGGTCCAAGACGAACCATTGTAGGGGATTTATTGAAACCACTGAATTCGGAATATGGTAAAGTAGCTCCAGGTTGGGGAACTACTCCTTTGATGGGTATTGCAATGGCTCTATTTGCGATATTCCTATCTATTATTTTGGAGATTTATAATTCTTCCATTTTACTGGATGGAATTTCAATGAATTAGATTCACAAGAACTACTAAATCGCTTTTCACTACAAAGTGAATCATTTAGGTCGTTTTTAGCCCATTCTATTTTTGGGTAGTTCGACCGTGGAATTTCTTTGTTTCTGTATTTCCGGAATATGAGTGTGTGACTTGTTATAATTGATCCTATGGATACTACAGAGAGTGGTTCTGTCATCTTGATACAGATGGTTTTACCTCGTCGGATATTCATTCTAGTATCCGGAACGCGCGGAATATAGGAAATAGATTACAAACTATTCTAACTATGATTCATATTTTATATTAAGACCTCGCGGGCCGGACTCCAAAAAAAAAGAGTTAACCCCCAAATAGTTAAAAAAGGGGGTTAGAAGTGATAAATCGACAGATTTTTATTCTTTTTCCCGTTTATGCTTATTTTTAAGGGACAAACCTTTCTTTGAATTTTTATTCAGTATATCTATTCATTGAATAAGTGATGATCCAACGATTCTTACTCAGGGAATTTTTGGACTTAGTTTGAAGGTTTTCTTGAATCATCGTGGTTGTAGTATGAATCTGAGGTTTTAATCGATTCATAGGGTCTTAACAAGAGAATTCCTATCAATAATAAAGAAAACAGAAGTAAAACCGCGTTACACACAAATAAGAATAACAAAAAAAATAGGTAAATAGAGGATTCAAGAGGCCTGTAACAATCAACATAAAGACGAATGAGCCAACTTGATATTTTTTAGCATTATAACCACAAAGAAGAGCTTTCAGATTTTTATTCTTTCGTATCTTTAGAGAAAAAGAAAGAGTGAATCATAGGAGGAAAGATAAATAAGTTTCAAACTTTTTATTACACATATCCATTCTAGCCAGTATTGGGGTGGTTTTTGTTTGAGCCGTACGAAATGAAATTCTCATATACGGTTCTCAGAGGGGGAGTTCCCTGGATTTACCTATCTCAATAAAGTATATGATTGGTTCGAAGAACGTCTTGAGATTCAGGCGATTGCAGATGATATAACTAGTAAATATGTCCCTCCCCATGTGAACATATTTTATTGTTTAGGCGGAATTACACTTACTTGTTTTTTAGTACAAGTAGCTACGGGATTTGCTATGACTTTTTACTATCGCCCAACGGTTACTGAGGCTTTTGCTTCCGTTCAATATATAATGACTGAAGCTAACTTTGGTTGGTTAATCCGATCAGTTCATCGATGGTCCGCAAGTATGATGGTGCTAATGATGATCCTGCACGTATTTCGTGTGTATCTCACCGGTGGCTTTAAAAAACCTCGTGAATTGACTTGGGTTACAGGTGTAGTTTTAGCTGTATTGACCGCATCTTTTGGCGTGACTGGTTATTCCTTACCCCGGGACCAAATTGGTTATTGGGCAGTCAAAATTGTAACAGGCGTACCGGAAGCTATTCCTGTAATAGGATCGCCTTTGGTAGAGTTATTGCGCGGAAGTGCTAGTGTAGGACAATCCACCCTGACTCGTTTTTATAGTTTACACACTTTTGTATTACCTCTACTTACTGCCGTATTTATGTTAATGCACTTCCCAATGATACGTAAGCAAGGCATATCTGGTCCTTTATAGAGAAGAAATAGTATTATAGATCATAGATATTTGTAATCAGTCATTTATCACTTCACTCAGGGTAGGAACAATAGGATTTCATTGCTATAAATATGGATTATTGAAAAGAATAAAACATGTATTTGGATCTTTTCCTTCAACCCCGCAAAATTGTATTATTTATTTGACACTAATGGTTGAAGTGAATTTTCTGAAGATAAAATGGATTATGGGAGTGTGTGACTTGAACTATTGATTAGTCCGTGCAGATATATGCCTATCTGCCACATTTGTTTGAATTCACAACGAAATGTGTCTTTGTTCCAACTACTACGTAAGCCCCATATGGAGGATAGGCTGGTTCACTACTTGAAGAGAATCTTTTCTATGATCAGCCTTGACATGTCTCATGTCATGCATAAGCAGGCTCCGTAAGATCCAGTCGAATAGATGATACGTCATAATCCATATGTTTTATCTATTTTACTTACTTAACTTAATAGTATGGAAATGCATTCATTTCCTTTGCATTGACCCGATT-TATATATATATAATACTATCGGAGTGAAACAAGGGATCTAAAGAAGAACAGGGGCTAGACCCTATTAGTAACAAGTAAATCTTTTGTATGTAAAAGAAGTCTCGATATTTTATTTATTTTTGGGGAAGAAAAGGCAATCGCAAGGTCTGAGACGACCCAGAAAGCGCTTGATCATGGTCAACTTTGTAAGCCTACTTGGGTATTGAGCATTTACCTGTAAGAACAGAATTACTTGCATTCGTTTGATTTGTGCTCGAGCCGGATGATGAAAAATTATCATGTCCGGTTCCCTCGGGGGATGGATCTATAATAATTCACCTATCCCAATAACAAAAAAACCTGACTTGAACGATCCTGTATTAAGAGCTAAGTTGGCTAAAGGTATGGGTCATAATTATTATGGAGAACCCGCATGGCCCAATGATCTTTTATATATTTTTCCAGTAGTAATTCTAGGAACTATTGCATGTAACGTAGGCTTAGCGGTTCTAGAACCATCAATGATTGGTGAACCCGCGGATCCATTTGCAACTCCTTTAGAAATATTGCCCGAATGGTATTTCTTTCCCGTATTTCAAATACTTCGTACAGTGCCCAATAAGTTATTGGGGGTTCTTTTAATGGTTTTAGTACCCGCGGGTTTATTAACAGTACCTTTTTTGGAGAATGTTAATAAATTCCAAAATCCATTTCGTCGTCCAGTAGCAACAACAGTCTTTTTGATTGGTACCGCAGTAGCCCTTTGGTTGGGTATTGGGGCAACATTACCTATTGATAAATCCTTAACTTTAGGTATTTTTCAAATTGATTCAATTGTGAAATAAAATATCACGACATGTGTATCTAGGGGGAATTCGCTTTGCAGCGACTATTCCCTAGATACATCTCTGCAATAATTAAATTTTGGATCTATTCTGAGTTATGGATTGTGCTAAAGATTCAAAACCCATTTTTTTCTAAAGTTTTTGTCTAACTAATAAAAAAAAAGATGAAATCCAATGGATTTGAAATTTATACGAAATCCTTTTCTATTTCGAGAATGTCCAATATATGTTTTATGTCTTCTCTGCGAAAATGTTTCATTTTCATAAAGTCGGTTTGACTGTTATTTAAAAGGTCCAAGAGGGTATGTATATTGGACCCTTTGAGGCAATTATAAATTCTAGGGGGCAATTCTGATTGGTCTATAAAAATGGATTTCAATGCTATTTCTGTTGAATTTTTATTTAGTTTAGCCAATCTATCATGACAAGTAAAAAAGGGTAAAGTAACTTTTTGTTGATTATTTTCTAAATGTAATTTTTCTTCTTCCGCATGTAAAAAAGGAATAAATAACTCAATCAAATTACGTGAGGCTTCATGAAGTGCTTCTTTAGGAGTTAAACTTCCATTTGTCCATATTTCGAGAAAAAGTATTTCTTGTTTTTCATTCCCATTTACATAAGAATGAATACTATGGTTTGCATTTCGAACAGGCATGAATACAGCGTCGATAGGATAACTTCCGTCTTGAGAGTTATTTGTTGTTTTTATACGATATCCGCGATCCCTTTCGATTTGTAATTCAATATACAAATTAATTGGTTCCGTTAGGTTAGCTATATGCTGTGTATTATCAACAATTTGCACAGAAGGTGGTAAGATGATATCTTGAGCAGTTACATATCGGGGACCCTTGACACAAATGGACGCACCACTAATTCCATACAGATTACTTCTCAATACAATTTCTTTCAAATTCATTAAAATTTCATGTACTGATTCTTGAATACCTATTATGGTAGAATATTCATGTGGTATTTTCTCAGATTTTGCGCGTGTGATACACGTTCCTTCTATTTCTCCGAGCAAAGCTCTTCGCACCGCAATGCCTATTGTATCGGCTTGACCTTTCATAAGTGGAGACAGAATGAAACGTCCATAATAGAGACTATTACTATCTCCTCTTGATTCAACACACTTCCACTGCAGTGTCCGAGTCGATACTATTACTTTCTCTCGAACCATGGTAATCTTATTATTTGATCAAATCATTAAATTATTTATTTCTCTTGAAATCATTTCAATGTTTTGTTTATTTTTACACACGCCTTTTTTTAGGGGGCCTACAGCCATTATGGGGCATAGGGGTTACATCCCGTATGAAACTTAATATTACACCACTTCTACGAATAGCCCTTAATGCTGCATCTCGTCCGAGACCGGGGCCTTTTATCATGACTTCGGCTCGTTGCATACCTTGATCCACTACCGTCCGAATAGCATTTCCTGCTGCGGTTTGTGCCGCAAAGGGTGTCCCTCTTCTTGTACCCTTGAATCCACAAGTACCGGCGGAGGACCAAGAAATTACCCGGCCTCGTACATCTGTAACAGTCACAATGGTATTGTTGAAACTTGCTTGAACATGAATAACCCCCTTTGGTATTCTACGCGCACTCTTACGTAAACCAATACGCCCATTCCTACGTGAACCGATTCTGGGTGCGGGTTTTGCCATATTTTATCGTCTCATAAATATAAGTCAGAGGTATATGGATATATCCATTTCATGCCAAAACGGATCTTTTCCGCTTTTTTTTTTGTATATTGGGTCCTTTAGGGAGTCTCTTTTATTTTATAAAGATTATCCTTGTCTTTGTTTATGTCTCGGGTTGGAACAAATTACTATAATTCGTCCCTGTCTACGGATCAGTCTACATTTTTCACAAATTTTACGAATGGAGGCCCTTATTTTCATATTTGTCATTCCTTAACTGAATTTCAAATTTACTTATTTGAAGAAAATTAGTTTCTGGAAATTTGAAACTTTCGAATTGTATCCCTCCGAAAGGAATATTGAAGTTGAAAAAAAAAAACCACCTAATCGTTTGAATCCTTGTTTCGGAGTCTAGAAACTATATGCCCTTTGGTTGAATCATAATGACTTCTTTCAATTTTTACTCTATCTTCCGTTGGTATACGTATAAAACTACGTTGAATCCTTCCTGAACCATAACCTAGAATCCGATCTTCATTATCTAAATGAATCCGAAGCATACCATTCGGAAGTGGTTCAGGAATTAAACTTTCATGAATCCAGTTTTGTTTTTTCATTCGCGGTAAAACCTCCTTGAAGTATTAACTAATGTAAGAGGAGAGTGAGAATAGAAACCCGTTCTTTATCTTTTTTTTTCACAAATAGTAAAGTTCCATATCTTAATCTGGATATAAGAAAGCTTACCATATATAACACAAAATTTCTCCGCCGATTCCTTCTAGTCGGGCCTCTCGGTCCGTCATTATACCCCGAGAGGTAGAAAGAATTACAATCCCCATCCCACCTAAAATTCTAGGAATTCGTTGATAACTAGAATAGATTCGTAGACCGGGTCGACTGATCCGTTTTAAATTTAAAACAGTTTTACATGGACCTTTCCTATTCCTTCTATGCCGTAGGGTTAAAACCAAAAAATATTTGTTGTTTTCCTGATGTTTCCTCACATTTTCAATAAAACCTTCTCTTAACAGTATTTTAACAAGGTTTTCGGTGATGTTAGTAGATGGTATTCGAACTGTTCCTTTTCTATTCATGTCAGCATTGCGTATGGAAGTTATTATATCAGCAATAGTGTCTTTACCCATGATAAATTAAAATTATTGTTACCCCCGAACTTTGATATAATCAACATGCTTTTTTTTTCTATTTATGAATTGTTAAAGATATATGCGTGAGACAAATTTACTAATTAATCTAGTTTACTCTATTCATATTTTATTCTAATGCTATAAAGCATTAGAGTCTCTTTATTAGACTTATAATACTTCAGGTGCTAATGAAACTATTTTAGTGAAATTTAACTGTCTCAATTCCCGTGCGATCGCACCAAAAATTCTAGTTCCTTTGGGATTTCCTTCTTGATCAATAACAACCGCAGCATTGTCATCATATCGTAGTATCATACCGTTGTCACGTTTGAGTTCTTTACAAGTACGTACAATTACAGCTCTGATGACTTCGGATTTTTCTAGAGGTGTATTTGGTATTGCTTCCTTGATTACAGCAACAATAACGTCACCAATATGAGCATATCGTCGATTACTAGCTCCTATGATTCGAATACACATTAATTGTCGGGCCCCGCTGTTATCCGCTACATTTAAGTGGGTTTGAGGTTGAATCATATCATTTTTTT-TTATTTGCTCTTTCACTGCGAAGGGACTAAGTAAAAAAAGAAATATTGTTTGTCCAAAACAAAAAAA-AAAGAAACCTATAATTTTGTTTTTTTTTTTCATTCAAAAGATTTCTTTTCTTTGGTTATACATTCTTATCCCGAAATAATGAATTGCGTTCGTATAGGCATTTTGGATGCCGCTATTGAAATAGCCTTTCTGGCTACATTTTCTGCTACTCCACCCATTTCATAAAGTATTCTACCCGGTTTAACGATAGCTACCCAATATTCGGGAGATCCTTTACCGGAACCCATACGCGTTTCCGCGGGTCTTACTGTAACAGGTTTGTCTGGAAATATACGTACCCATATTTTTCCGCCGCGGCGTACGTTTCGTGTCATTGCTCGCCGCCCTGCTTCTATTTGTCTAGACGTGATCCACGCAGGTTCAAGTGCCTGAAGAGCATATCTACCAAAGCAAATACGATTACCTCGATAAGATATTCCTTTCATTCTTCCTCTATGTTGTTTACGGAATCTGGCTCTTTTGGGGTTATAGTTGATGGTTCTTTTTCAATTTCAATTCCATCTCTACTACAGAACCGGACATGAGAGTTTCTTCTCATCCAGCTCCTCGCGAATGAAAAATAACAATTATAACATGGTATACATGTATTTAATGAATAATATACTGAATCGTGGGAGTCTTTGAGATTTTATCTAATATCTAATCTATTAGAAATTTGTATATCTTGTTTTGATAGTTTATATAAAAAAACTAAACATGTATTCAATTTCTATTTATTTATAGTTATAGATAATTATTTTATAGATTAGTTAGAGATAATAGATAATAATAATAGAATTTCGTTTTATATAACGAGTATTTATTTTGTTTTGTCTTTTTTATTATCATATTATATTGGATCTATCAAAATTTAGAAATCCAATAAAATAAAAACTTTCGCGGGCGAATATTTACTCTTTCATATCTATTTCAGTTGTAGGGTTATCCTATGACATGGCCTCTCAGAATAAAAGTGGATTGGTCCCGGGTTCGTTTCGCCATCCTACCCAATGAATTATTAGGATTCGTTTTCAATAGAATCTTCTGCATCCACGGGTTCCGTCGTTCCCATCGCTTCGCGATTAATGGTTAGGTCTGAATTCTACAGCGGAGCTCCTAATGAAAATGAAATGTGTTATTGAGTCAATTTTCTCAGTCTTTGTGGACCCAGGGCTCTTGACTTTTTTTGTTCTATGAACAAATTCATCGAATTATAGATCAATCAAATTAGTATTGATGCTTTATTACGCTATCCTTTATAAGATCGCTCAGAGACCTTACATATTGGAATCATATAGCATTAGTATTCTTTTTCTCTCTTTCTCTCACCCTTCCATTTATCTGCATTCTTTTTGTTATTGCTTCACAACTTAAAATCAGATTGGTTTTTCTTTTTTTTGCTTGTTTATGCAAACAAAAATTCAGTTGCTACAATGATATGATCAATATATCATATCGTGACTAGTTCTTTAGATCCAGATAATATGAAGCGGTGAGTTGGTTATTAGTTCGATAGTTATTAGTTCATACTATGGGCCAGTCCGTTTTTTTGACTACTAACCCTACAAAAACCAACGAGTCACACACTAAGCATAGCAATTATATCAATATAAAAAAATGAATTGAATTTTTATTCAACCTTATAGAATTGCCCATTTTTTTTTTGATTTAACAGAAAAAGAATGAAAGAGTTTGTCATTTTTTGTTTATTTCCGATAGAACGTAAAGACAAGTCAAATAAAGGCTTAGGCTTCCTCGTCTACAAATATCCAAATTTTGATGCCTAATACCCCATAGATAGTTCCAACTGCATAGGAACAATAATCAATTTTAGCTCGAATGGTTTGTAGAGGAACTCTACCCTCTCTGATCCATTCGACACGCGCAATCTCTTTTCCGTCGATACGTCCCGCAATTTGTACTTGAATTCCTTTTGTACCTGCTTGTTCAGTTAATTCAATAGCCTTTTTCATTGCTTTTCGAAATGAAACCCTATTCTTTAATTGTCCGGCTATAAATTCGGCGAGAATATTAGGGTGTCCATAAGGGTTTGTAATTCTTGTAAGAGCAATGTTGAGTTTTCGGTTTACACAATTAATTTCTTTTTGTACATCTATCTGCAATTCTTCGATTCTTCGAGGCCCACCTTTCCCTTCTAGTAATAATTTTGGGAATCCCATATAGATTATGACCTGAATCAAATCGATTCTTTTTTGAATCTTTATGCATGCAATTCCCTCAACACCAGAGGATATTTGAATATTTTTTTGTACATAATTCTTGATCCAATCTCGGATTTTTTGATCTTCTTGTAGCCCTTCGGAATAATTTTGTGGTTGTGCAAACCAAAGAGAATGATGACCTTGGGTTGCACCAAGTCTGAAACCAAGTGGATTTATTTTTTGTCCCATAATCCCCCAATACTATATATATCATGACACGTCATATCCGTGTACTTACTTATTTTTATTTCTCCATACGTTGCCTTTGAAGTATAATATGGCGTATTTGGCTCCTTTATACTTCCTTTTTTATACTTCCTTTACAGATATATCTTTTAATCCAATAGTTATATGAAAAACGGGTCTTTTTATCGGATAACTACGCCCTCGAGCTCGAGGTT-TAATTTTTTCACAGTAGTACCCCTCGACTTCCGCTTTGCTAATGATTAAACTTGCTTCGTTTAAACCGACATTGTGAATAGCATTTGTTGCTGCAGAATAAACCAATTTAAAAATTGGATAACCCACTCGATAAGGCATAAGTTCGAGTCTCATACGTCTTTCTTCGTATAAACGTCCACAAATCTGATCAATTTCAATTACTCTTTCTGCTTTATTAGCAGACATACATATATGTTTACTTAAAGCGCATATATATGGTATATGGATTCTTCTTTATCATAAGATTTGCCTCTCGCTAATAAACAATAAGCATCTATATTCACTTTAACTACTCTATTTTAACGACGAGATCTATTATCATTTTTTGCGTGTCCTCGGAAATTTATAGTAGGTACGAATTCCCCCAATTTATGGCCCACCATACGATCTCTTATATAAATAGGAAAATGTTCTTTTCCATTATGTATAGCAATAGTATGGCCAATCATTATGGGTATAATGGTAGATGTTCGGGACCAAGTTATTATTATTTCTTTTTCCGCTTTTGTGTTAAGCTTATTTATTTTTCTTAATAAATGATTCGCTACAAAAGGATTTTTTTTTATTTTTAGTGAGCGTGTCATGTCACATTTAATAACTCCTATTTCTTTTTT-TGTAAAGACGAAGAAACAAATTCTATTTTCTCTCCTATCCTATTTACTACGGCGACGAAGAATCAAATTATCACTATATTTATTCCTTTTTCTACTTCTTCTTCCAAGTGCAGGATAACCCCAAGGGGTTGCGGGTTTTTTTCTACCAATTGGGGCCCTCCCTTCACCACCCCCATGGGGATGGTCTACAGGGTTCATAACTACTCCTCTTACTACAGGACGCTTACCTAGCCAACATTTAGATCCGGCTCTACCCAAACTTTTCTGGTTCACCCCAACATTACCCACTTGTCCGACTGTTGCTGAGCAGTTTTTGGATATCAAACGGACCTCCCCGGAAGGTAATTTTAATGTGGCCGATTTCCCCTCTTTTGCAATCAGTTTCGCTACAGCACCTGCTGCTCTAGCTAATTGTCCACCCTTTCCAAGTGTGATTTCTATGTTATGTATGGCCGTGCCTAAGGGCATATCGGTTGAAGTAGATTCTTCTTTTTGATCAATCAAAACCTCTTCCCAAACTGTACAAGCTTCTTCCAAAGCATACGGCTTTCTGGATGTAGATGATGATATCTATACAGATGGATCTTATATATATCGTATAATTCTTATATATATCGTATAATGAAGTACCACATGAGTGATATATAGGAATCCAAATCTGCCGAATCAGTAATGTTATGATCTTCTACATCCTAGGTCTTCCCGTTCCTTCATCTGGCTTATGTTCTTCATGTAGCATTCAGACCGAATGACTCTATGAAATTACGTCGATACTTCCACATATTATGGGTAACGTAGGAGACATCTCTATTTTCCCCCGGGGGAATCCTTAGAATTACCACTTCTTAGCTTTCAATTTGCCTCTGACCATCAAATGAAATGTGAATAACCCGTCCTCCTCTCTTTGAAACAAGGGGCGCTTCTGGTTTTGTCGGTGCTTGAAACAATTTTGTCTTCTCCATATTACTATATCTCTAGAGTCAATAATTTTATATGAGGAACTACTGAACTCAATCACTTGCTGCCGTTACTCTTCAGTTTTCTGTTGAGGTCTATCCTGTAGAGGTACTCAAATTGGATCGGTGATCGATTTCTAGGTTTCGTTGTAAACCTAATTGGTTACTTCCAATTACGTAAATCAATAGTTCAAACCGCACTCAAAGGTAGGGCATTTCCCATTTTTATAGGAACTTCTGTACCAGAAACAATGGTATCTCCAATTATAGCCCCTCTGGGATGTAAAATATATCTTTTCTCACCATCCCCATAGTGTATGAGACAAATGTATGCATTTCGATTAGGGTCGTATTCTATGGTTACGATTCTACCATATATGTCTTTTTCATTCCGTCGAAAATCTATTTTACGGTATAGACGCTTATGACCTCCCCCTCTATGCCCTGCGGTAATGATTCCTCTGGCATTACGACCTTTACTACAATGATGCTGTCCATAGATCAAATTATTTCGTGGATTGGATTTCACTTGACTGTCTACGGCTCCATTGCGTGTGCTCGGGGTAGAAGTTTTGTATAAATGTATCGCCATGCTATTAAGTATTTTGATTTAAGTTCTTTTCTTTCTAAGAGGTGGAATAGAATAACCCGGTTGAAGCGTAATGATCATACGTCTGTAATGCATTGTATGTCCCATAATAGGTCCCATTCTTCTACCCTTTCCCGGGAGTCGATGACTATTCATAGCTATTACCTTGACACCAAAGAAGCGTTCGACCCAATGCTTTATTTCTGTCCTAGTTGATCCCGATTCGACATTAGAAGTATATTGATTTTTACCCAATAACCGAATACTTTTGTCTGTAAATACTGCATATTTGATTCCATTCATAAATCTATTTTCTTCCCTATGAGTTTTAGTCTCAATAAGAATGCTAGTTCTTACTGTTCATATGTTATGATATGAATATACCACACTAATTCGTTATGTATGGATGATGAGATTCCATTGATACAGAGCCAATTCCAATAGACTTATTGGAGGGTCCCATTGGCGTGCATCCAGTAGGAATTGAACCTACGAATTCGCCAATTATGAGTTGGGCGCTTTAACCATTCAGCCATGGATGCTTAGCGGGGATCCTCGTACATGGTGAATAACCAAATTCCAATTGAAATGAAATCCTTAGGATAAATCAATGCAATTTAGGAGGACTCAATGAAAGGACATCAATTCAAATCCTGGATTTTCGAATTTAGAGAGATATTGAGAGAGATCAAGAATTCTCACTATTTCTTAGATTCATGGACCCAATTCAATTCAGTGGGATCTTTCATTCACATTTTTTTCCATCAAGAACGTTTTATAAAACTCTTGGACTCCCGAATTTGGAGTATCTTACTTTCACGCAATTCACAGGGTTCAACAAGCAATCGATATTTCACGATCAAGGGTGTAGTACTATTTGTAGTAGTGGTCCTTATATATCGTATTAACAATCGAAAGATGGTCGAAAGAAAAAATATCTATTTGACAGGACTTCTTCCTATACCTATGAATTTCATTGGACCCAGAAATGATACATTGGAAGACTCTTTTGGCTCTTCCAATATCAATAGGTTGATTGTTTCGCTCCTGTATCTTCCAAAAGGAAAAAAGATCTCTGAGAGCCTTTTCCTGGATCCGAAAGAGAGTACTTGGGCTCTCCCAATAACTAAAAAGTGTATCATGCCTGAATCTAACTGGGGTTCGCGGTGGTGGAGGAACTGGATCGGAAAAAAGAGGGATTCCAGTTGTAAGATATCTAATAATGAAACCGTCGCTGGAATTGAGATCTCATTCAAAGAGAAAGATATCAAATATCTGGAGTTTCTTTTTGTATATTATATTGATGATCCGATCCGCAAGGCCCATGATTGGGAATTGTTTGATCGTCTTTCTCCGAGGAAGAGGCGAAACAGAATCAACTTGAATTCGGGACAGCTATTCGAAATCTTAGTGAAAGACTGGATTGGTTATCTCATCTTTGCTTTTCGTGAAAAAATACCAATTGAAGTGGAGGGTTTCTTCAAACAACAAGTAGCTGGGTCAACTATTCAATCAAATGATATTGAGCATGTTTCCTATCTCTTCTCGAGAAACAAGTGGGCTATTTCTTTGCAAAATTGTGCTCAATTTCATATGTGGCAATTCCGCCAAGATCTCTTCTTTAGTTGGGGGAAGAATCCGCACGAATCGGATTTTTTGAGGAAAATATCGAGAGAGAATTGGATTTGGTTAGACAATGTGTGGTTGGTAAACAAGGATCGGTTTTTTAGCAAGGTACGGAATGTATCGTCAAATATTCAATATGATTCCACAAGATCTAGTTTCGTTCAAGTAACGGATTCTAGCCAATTGAAAGGATCTTCTGATCAATCCAGAGATCATTTCGATTCCATTAGTAATGAGGATTCGGAATATCACACATTGATCAATCAAAGAGAGATTCAACAACTAAAAGAAGGATCGATTCTTTGGGATCCTTCCTTTCTTCAAACGGAACGAACAGAGATAGAATCAGACCGATTTCCTAAATGCCTCTCTGGATATTCCTCAATGTCCCGGCTATTCACGGAACGTGAGAAGCAGATGAATAATCATCTGCTTCCGGAAGAAATCGAAGAATTTCTTGGGAATCCTACAAGATCCATTCGTTCTTTTTTCTCTGACAGATGGTCAGAACTTCATCTGGGTTCGAATCCTACTGAGAGGTCCACTAGAGATCAGAAATTGTTGAAGAAAGAACAAGATGTTTCTTTTGTCCCTTCCAGGCGATCGGAAAATAAAGAAATAGTTAATATATTCAAGATAATTACTTATTTACAAAATACCGTCTCAATTCATCCTATTTCATCCGATCCGGGATGTGATATGGTTCCGAAGGATGAACTGGATATGGACAGTTCCAATAAGATTTCATTCTTGAACAAAAATCCATTTTTTGATTTATTTCGTGACCGGAACAGGGGGGGATACACGTTACACCACGATTTTGAATCAGAAGAGAGATTTCAAGAAATGGCGGATATATTCACTCTATCAATAACCGAGCCGGATCTGTCGTATCATAAGGGATTTACCTTTTCTATTGATTCCTGCAGATTGGATCAAAAACAATTCTTGAATGAGGTATTCAACTCCAGGGATGAATCGAAAAAGAAATATTTATTGGTTCTACCTCCTATTTTTTATGAAGAGAATGAATCCTTTTATCGAAGGATCAGAGAAAAATGGGTCCGGACCTCCTGCGGGAATGATTTGGAAGATCCAAAACCAAAAATAGTGGCATTTGCTAGCAACAACATAATCGAGGCAGTCAATCAATATAAATTGATCCGAAATCTGATTCAAATCCAATATAACACCTGTGGGTACATAATAAATGTATTGAATCGATTCTTTTTAATGAATAGATCCGATCGCAACTTCGAATATGGAATTCAAAGGGATCAAATAGGAAATGATACTCTGAATCATAGAACTATAATGAAATATACGATCAACCAACATTTATCAAATTTGAAAAAGAGCCAGAAGAAAGGGTTCGATCCTCGTAGTTTTATTTCTCGAACCGAGAGATCCATGAATCGGGATCCTAATGCATATAGATACAAATGGTCCAATGGGAGCAAGAATTTCCAGGAACATTTGGAACATTTCATTTCTGAACAGAAGAGCCGTTTTCATTTTCAAGTAGTGTTCGATCGATTACGTATTAATCAATATTCGATTGATTGGTCTGAGGTTATCGACAAAAAAGATTTGTCTAAGTCACTTCCTTTCTTTTTGTCCAAGTTACTTCTTTTTTTGTCCAAGTTTCTTCTCTTTTTGTCTAACTCACTTCCTTTTTTCTTTGTGAGTTTCGGGAATATCCCCATTCATAGGTCCGAGATCCACATCTATGAATTGAAAGGTCCGAATGATCAACTCTGCAATCAGTTGTTAGAATCAATAGGTCTTCAAATCGTTCATTTGAAAAAATTGAAACCCTTCTTATTGGATGATCATGATACTTCCCAGAAATCGAAATTCTTGATCAACGGAGGAACAATATCACCATTTTTGTTCAATAAGATACCAAAGTGGTGGATGATTGACTCATTCCATACTAGAAATAATCGCAGGAAATCTTTTGAGAACACGGATTCCTATTTCTCAATGATATCCCACGATCAAGACAATTGGCCGAATCCCGCGAAACCATTTCATAGAAGTTCATTGATATCTTCTTTTTATAAAGCAAATCGACTTCGATTCTTGAATAATCCACATCACTTCTGCTTCGATTGTAACAAAAGATTCCCTTTTTATGTGGAAAAGGCCCGTGTCAATAATTATGATTTTACGTATGGACAATTCCTCAATATCTTGTTCATTCGCAACAAAATATTTTCTTTGCGCGGCGGTAAAAAAAAACATGCTTTTTTGGAGAGAGATACTATTTCACCAATCGAGTTACAGGTATCTAACATATTCATACCTAACGATTTTCCACAAAGTGGTGACGAAAGAAGGTATAACTTGTACAAATCTTTCCATTTTCCAATTCGATCCGATCCATTCGTTCGTAGAGCTATTTACTCGATCGCAGACATTTTTGGAACACCTCTAACAGAGGGACAAATAGTCAATTTTGAAAGAACTTATTGTAAACCTCCTTCAGATATGAATTTATCTGATTCAGAGGGGAAGAACTTGCAGCAGTATCTCAATTTCAATTCAAACATGGGTTTGATTCGCACTCCATGTTCTGAGAAATATTTACCATCCGAAAAGAGGAAAAAACGGAGTCTTTGTCTAAAGAAATGCCTTGAGAAAGGGCAGATGTATAGAACCTTTCAACGAGATAGTGCTTTTTCAACTCTCTCAAAATGGAATCTATTCCAAACATATATGCCATGGTTCCTTACTTCGACAGGGTACAAATATCTAAATTTGATATTTTTAGATACTTTTTCAGACCTATTGCCGATACTAAGTAGCAGCCAAAAATTTGTATCCATTTTTCATGATATTATGCATGGATCAGATATATCATGGCGAATTCTTCAGAAAAAATTGTGTCTTCCACAATGGAATCTGATAAGTGAGATTTCGAGTAAGTGTTTACATAATCTTCTTCTGTCCGAAGAAATGATTCATCGAAATAATGAGTCACCATTGATATCGACACATCTGAGATCGCAAAATGTTCGGGAGTTCCTCTATTCAATCCTTTTCCTTCTTCTTGTTGCTGGATATCTCGTTCGTACACATCTTCTCTTTGTTTCTCGAGCCTATAGTGAGTTACAGACAGAATTCGAAAAGGTCAAATCTTTGATGATTCCATCATACATGATTGAGTTGCGAAAACTTCTGGATAGGTATCCTACATCTGAGCTGAATTCTTTCTGGTTAAAGAATCTCTTTCTAGTTGCTCTGGAACAATTAGGAGATTCTATAGAAGAAATACGGGGTTATGCTTCCGGCGGCAACATGCTATGGGGCGGTGGGCCCGCTTATGGGGTCAAATCAATACGTTCTAAGAAGAAATATTTGAATATCAATCTCATCGATCTCATGAGTATCATACCAAATCCCATCAATCGAATCGCTTTTTCGAGAAATACGAGACATCTAAGTCATACAAGTAAAGAGATCTATTCATTGATAAGAAAAAGAAAAAACGTGAACGGTGATTGGATTGATGATCAAATAGAATCCTGGGTCTCGAACAGTGATTCGATTGATGATAAAGAAAGAGAATTCTTGGTTCAGTTCTCCACCTTAACGACAGAAAAAAGGATTGATCAAATTCTATTGAGTCTGACTCATAGTGATCATTTATCAAAGAATGACTCTGGTTATCAAATGATTGAACAACCGGGAGCAATTTACTTACGATACTTAGTTGACATTCATAAAAAGTATCTAATGAATTATGAGTTCAATACATCCTGTTTAGCAGAAAGACGGATATTTCTTGCTCATTATCAGACAATCACTTATTCACAAACCTCGTGTGAGGCTAATAGTTTTCATTTCCCATCTCATGGAAAACCCTTTTCGCTCCGCTTAGCCCTATCCCCCTCTAGGGGTATTTTAGTGATAGGTTCTATAGGAACTGGACAATCCTATTTGGTCAAATACCTAGCGGAAAACTCCTATGTTCCTTTCATTACAGTATTTCTGAACAAGTTCCTGGATAACAAGCCTAAGGGTTTTCTTATTGATGATAGTGACGATATTGACCGTGACCTTGATACGGAGCTGGAGCTTCTAACTATGACGAATGCGCTAACTATGGATATGATGCCGGAAATAGACCGATTTTATATCACCCTTCAATTCGAATTAGCAAAAGCAATGTCTCCTTGCATAATATGGATTCCAAACATTCATGATCTAGATGTGAATGAGTCGAATTACTTATCCCTCGGTCTATTAGTGAACTATCTCTCCAGGGATTGTGAAAGACGTTCCACTAGAAATATTCTTGTTATTGCTTCGACTCATATTCCCCAAAAAGTAGATCCCGCTCTAATAGCTCCGAATAAATTAAATACATGCATTAAGATACGAAGGCTTCTTATTCCACAACAACGAAAGCACTTTTTCACTCTTTCATATACTAGGGGATTTCACTTGGAAAAGAAAATGTTCCATACTAATGCTAATGGATTCGGGTCCATAACCATGGGTTCCAATGTACGAGATCTTGTAGCACTTACCAATGAGGCCCTATCAATTAGTATTACACAGAAGAAATTAATTATAGACACTAATATAATTAGATCTGCTCTTCATAGACAAACTTGGGATTTGCGATCCCAGGTAAGATCGGTTCATGATCATGGGATCCTTTTCTATCAGATAGGAAGGGCTGTTGCACAAAATGTACTTCTAAGTAATTGCTCCATAGATCCTATATCTATCTATATGAAGAAGAAATCGTGTAACGAAGGGGATTCTTATTTGTACAAATGGTACTTCGAACTTGGAACGAGCATGAAGAAATTAACGATACTTCTTTACCTTTTGAGTTGTTCTGCCGGATCGGTCGCTCAAGACCTTTGGTCTTTACCCGGACCCGATGAAAAAAATGGGATCACTTCTTATGGACTCGTTGAGAATGATTCTGATCTAGTTCATGGCCTATTAGAAGTAGAAGGCGCCCTGGTGGGATCCTCACGGACAGAAAAAGATTGCATTCAGTTTGATAACGATCAAATGACATTGCTTCTTCGGCCCGAACCAAGGAATCCCTTAGATATGATGCAAACTGGATCTTGTTCTATCGTTGATCAGAGATTTCTCTATGAACAATACGAATCGGAGTTTGAAGAAGAAGGGGAACGAGAAGGAGTCCTCGACCCGCAACAGATAGAGGAGGATTTATTCAATCACATAGTTTGGGCTCCTAGAATATGGCGCCCTTGGGGCTTTCTATTTGATTGTATCGAAAGGCCCAATGAATTGGGATTTCCCTATTGGGCTAGGTCATTTCGGGGCAAGCGGATCATTTATGATGAAGAGGATGAGCTTCAAGAGAATGATTCGGAGTTCTTGCAGAGTGGAACCGTGCAGTACCAGACAAGAGATAGATCTTCCAAAGAACAAGGCTTTTTTCTAATAAGCCAATTCATTTGGGACCCTGCGGATCCACTTTTTTTCCTATTCAAAGATCCGCCCTTTGTCTCTGTGTTTTCACATCGAGAATTCTTTGCAGATGAAGAGATGCCAAAGGGGCTTCTTACTTACCAAACAGACCTTCCTACATCTATATATAAACGCTGGTTTATCAAGAATACGCAAGAAAAGCACTTCGAATTGTTGATTTATCGCCAGAGATGGCTTAGAACCAATAGTTCATTATCTAATGGATTTTTCCGTTCTAATACTCCATCCGAGAGTTATCAGTATTTATCAAATCTGTTCCTATCTAACGGAACGCTATTGGATCAAATGACAAAGACATTGTTGAAAAAAAGATGGCTTTTCCCGGATGAAACGAAAATTGGATTCATGTAACAAGAGAAAGGTTTACCATTCCTTAGCCGGAAAGATATGTGGCCATGAAATAGGGATTAAGCGGAACAGAATTGACTGGGTGGTAGAGTCGTGGAAACACCTCTTTCTTCCATATTTTGGACCTTAGTTCCGTGGAACAATATACTTACTACTGCTGAAACACGGAAGAATTGAAATCTTAGATCAAAACATTATGTATGGATGGTATGAACTGCCTAAACAAGAATTCTTGAACAGCGAACAACCAGAGCTAGTACTCACTACATCAAAAAATTTCCATTAATGAAAGATGTAAATCCATTGGAAAATAAAAAATACGCATGTCGGATGAAATGGTTGTTGCTATCTGTTACAATAACGAATCATTGGTTTAATAGACCTTTCTCTTAGTTTCTCAGGTCGACGGATCTTCTCAATTGAAAGATCGCCTATATGGATAATACACATTCCAGTTGACCGCGAGCCTAATTCTAATTTCTAATTGTTTTGTTCCGAAGCAAGATATCCACGGGGCGGTTTGTCCTATTCAGATATTCACGACCAAGAAGTACTGGATTCTCTTTCGGATAGGCCCTGAAAGGAGAAGGAAGTCTGGAATGCCAACAGGCGCCTCTTATTGAATTGCTCATTCAGTGAGTATTCTCAATATTATGCCTTGAAGAGGACTCGAACCTCCACGCTCTTTAGCACGAGATTTTGAGTCTCGCGTGTCTACCATTTCACCACCAAGGCATCTTGAAGGTGACTCGTATTCCATGAATATGATATCTATCTAGTGTGATGTATGGAATATATGACAAGGGTATTTCTATTGATTGGTCATGTCATATAGGCTCGAGTCGGGCATCCAATTGCTTCGATTTGAATTATCCGGAGGATGCCTTATATCAAAAAGATAGACAATCAAACCTATTTCTCGATTCAATAGAAGCCCAAAGAGATGAATAGGGTCCCAAATAACGAGAGAGATGTAAAAAGCAGGTCCGATTACGCCTATTCCTAATCCTAAATGGAATGTAACGACGTAGGGATCCATATGTAAACATAGTATCTATTTAGATACGCTCGAATAACCCCTTCTCATAATTCGAATGTATATAACCTAACCCTATTCCGGTCTGTCCCGGTATGGAATGAACTTATAATCTATAATCTGATGATCGAGTCGATTCCATGATTATAAGTTCATAACCCTAGCCCATTCCCATTTTGGGCGGAACAGATCTACTAATATTCCAGTTAGGTTAAGAGGGATCTTGAACTAAGAAATAGATTCTAGAAGCTAAAAAAGGGTATCCTGAGCAATTTCAATAATCGGGTTCATTGATATTCCTGGTATAGTAGATGCTATCACACATATAATCATACTCAATTCGATGGAATTGTTTGATCTTAAAGGGGATCTTCTATAATTTCGCACGTGAGGGGTTATTTCTTGGTTTCTTCCAGTCATTAATAACTTGATTATCTTTAGATAATAGTAGATAGAAACAACGCTCGTAAGGAGTCCTATTGAAACCAAGAAATATAGACCTGCCTGCCATCCACACCAGAATAAATGAAGTTTTCCGAAAAAACCTGCTAGTGGAGGAAGACCTCCTAAGGATAAGAGACATAGGGCGAAAGAGAGAGCCAAAAAAGGATCTTTCGTGTATAATCCTGCATAATCTCGAATGTTCTCAGTTCCGGTACGTAGACCAAATAATACAATGCAAGCAAAAGTTCCTAGATTCATGGAGATATAGAACAGCATATAAGTTATCATGCTTGCATATCCACCATTTGAGTCTCCAACAATTATTCCAATAATTACATATCCGATTTGACCTATGGACGAATATGCAAGCATACGTTTCATGCTTGTTTGAGTAATAGCAATGAGATTCCCCAATATCATGCTAAGAATAGCTAGGATTTCCAGAAGAAGATGCCATTCGTTTGATGATAAATAAAAAGGAATATCGAAAATTCGAGTGGCTGAAGCTGAAGCAGCTACTTTCGAAGTAACAGAAAGAAAAGCAACGACTGGAGTGGGAGAGTCAGAGTCGAAAAGAGGATTCCTCACTTTTTTCTCTCATTCAAAACCGTGCATGAGACTTTCATCTCGCACGGCTCCTAAGTTATAAAAGAAAGAAGAACTCGTCTTCTTTCCTTTTTTGATTACCTTCCTCGCGTATGTATAAGATCGAATCCATTCGATTTCTAAAAAGGATTACTAATCCTTAACTTTTCGAGGAATCCTTTATCAGTGGTTGTGAATGACCTATTTTTCTCAATCTTTTCGACCTTGGTTCCGTAGGAGCAAGTCAGAAAGATTGAGAAATAGAACCATCTGATTTGATTCGTTCTCAATAGCCATGAGATGATCATCTTAGGGTGATCCTTTTGTCGACGGATGCTCTATTACACTCGTAGTCTCTGAAGGATGAGAACCAACTATGTAGCATCTACATCGAGAATTCAAGTATTGTATACGTCATTGGTCCGATCCTTTGTAGGAACTACCCGTAATAACGAACTTGCAAAATGAATCTGTTTATCATAAAGAGATTCGTTGTTCCTGACCCTGCTTCACCTTAATTGTTATTTGAACAAGTAAAAGTTATGTCTTGGTCCGAGTGGGTATAGCATTTCTCTTCTACATGTCCATGGAGTTTTGAAAAATCCAAACATCTCAGAGATAGATAGAGAGGTAGGAATTTATCGAACGAACCGCACTCCTTCGTATACGTCAGGAGTCCATTGATGAGAAGGGGCTGGGGAAAGCTTGAACCCAATTCCGACAGTGATGAATATAAGCGCAATTGAAATTCCTGGGGAGTTATACATTTGTGTATTGATAAGACCACTCACTATTTCTTGAAGCTCGATCTCTCCCCCGGATGAACCATATAGCCAAGAGAAACCATGAACCAGAATAGAAGAGCTTGCCCCGCCCATGAGTAAATATTTCATAGTAGCCTCATTAGACCGTACATCTTTCTTGGTATATCCAGATAATAGATAGGAGCATAAACTGAAACATTCTGGAGCTACAAAGATAGTTATTAAATCGTTAGCACCGCATAAAAACATTCCTCCTAGAGTAGCTGTTAATACGAATAACAGAAACTCTGTTATAACCATTTCTGTACATTCAATGTACTCTACGGATAGAGGAATACATAAAGTTGAACATAGTAAAATAAGAAATTGAAAGATTTCGTTGAAATTGTTCCTTTGGAAATTTCCCGAAAAGCTAATCATAGGTTCTTCTCTCCATCGGAACAACAGGGCCGTTATGCTCATTACTAAACTTGTTGAAGAGATGAAATATAACCAAGGTATATCTTTTTGATCAGAGGTTGAATCGATCATCAGAAGAAGAATTAGGCCAAAAATTAGGATACATTCTGGGAAAATAAGACTTCCATCGAAGAGAAGCAAATGAAAGGCTTTCATAAAAATTCTCGTAGAATCGAGAATGAAGTTTTCATTCTGTACATGCCAGATCATGAATTAGTAACTGCATCCAATCTCCAAAAAAATCCCAATTGTTTCGAACTTTCTCTTTTTGGAATGGAATATTTACGGAATCCCCATGAATAGGATCAAACCTTATTCCATGGTATTTACATGGGATTCCTCTTTCTTATTCTTAATCATGTCCCCGAGAGGGCTTAGTTGATACATGATTTATGTTTCGTCTTTCGTTTCCTTTTCGTTTGTTTCGATAAATATATCGATCAATTCCGATTCTTTCTTTTTCTATTGATTCTTTTCCGATCGAGATGTATGGATCCATGGGTCTATGTGTCTATATAGATCCTGTTCATGGATTAACGAAAATGTGCAAAAGCTCTATTTGCCTCTGCCATTCTATGAGTCTCTTCCTTTTTACGTATGGCATCGCCACTCCCTTTGGCAGCATCCACTAATTCGGAACTTAACTTGAAAGCCATATTTCGACCCGGGCGTTTTCGGGATGCCCCTAATAACCAACGAATGGCAAGTGCTTTTCCTTGTGCGGATCCTATTTCAATGGGAACTTGATGAGTCGATCCGCCTACACGTCTTGCTTTTACTGCTATGTCGGGAGTTACTCCACGTATTGCTTGACGTAAAACAGATAGTGGATTTGTTTCTGTCTTTTGTTGAATCTTTTTCATAGCTCGATAGATAATTTGATAAGCCAATGATTTTTTTCCGTGTTTCAGAATACGGTTAACCAACATGTTAACTAATCGATTACGATAAATTGGATCGGATTTTGCAGTTTTTTCTTCTGCAGTACCTCGACGTGACATGAGCGTGAAAGGGGTTCAAGAATCCGTTTTCTTTTTATAAGGGCTAAAATCATTTATTTTGGCTTTTTGACCCCATATTGTAGGGTGGATCTCGAAAGATATGAAAGATCTCCCTCCAAGCCGTACATACGACTTTCATCGAATACGGCTTTCCGCAGAATCCTATATGTATCTATGAGATCGAGTATGGAATTCTGTTTACTCACTTTAAATTGAGTATCCGTTTCCCTCCCTTTCCTGCTAGGATTGGAAATCCTGTATTTTACATATCCATACGATTGAGTCCTTGGGTTTCCGAAATAGTATAAAAAGAAGTGCTTCGAATCATTGCTATTTGACTCGGACCTGTTCTAAAAAAGTCGAGGCATTTCGAATTGTTTGTTGACACGGACAAAGTCAAGGCAAACCTCTGAAATTATTTCAATATTGGACCTTGGACATATAATAGTTCCGAATCGAATCTCTTTAGAAAGAAGATCTTTTGTCTCATGGTAGCCTGCTCCTGTTCCCTTACGAAACTTTCGTTATTGAGTTAGCCATACACTTCACACGTTTCTAGCGATTCACATGGCATCATCAAATGATACAAGTCTTGGATAAGAATCTACAACGCACTAGAACGCCCTTGTTGACGATCCTTTACTCCGACAGCATCTAGGGTTCCTCGAACAATGTGATATCTCACACCGGGTAAATCCTTAACCCTTCCCCCTCTTACTAAGACTACAGAATGTTCTTGTAAATTATGGCCAATACCAGGTATATAAGCAGTGATTTCAAATCCAGAGGTTAAGCGTACTCTGGCAACTTTACGTAAGGCAGAGTTTGGTTTTTTGGGGGTGATAGTGGAAAAGTTGACAGATAAGTCACCCTTACTGCCACTCTACAGAACCGTACATGAGATTTTCACCTCATACGGCTCCTCGTTCAATTCTTTCGAAGTCGTTGGATCCTTTTCCTCGTTCGAGAATCTCCTCCCTTCTTCCACTCCGCCCCGAAGAGTAACTAGGACCGATTCAGTCACGTTTTCATTCATTTGGAATCTGGGCTCTTCTACTTCATTTTGATTTAATTATTTTTTTGATTCTTTTTCCCTCTCTTTTCTTTTTTTATTTCTTTTTTTATTCCCTTCCATCATTCCTTAAGTTCCATAGGTTTGATCCTGTAGAATCTGGCCCATTTTCTCATTGAGCGAAAGGTACGAAATAAATAAGATTTCTTTTTCGATCACAAGTACTATGTGAAATCTTCGTTTTTTTCCTCTTTCTCTATCCCTATCCCGCAGGTACAGCGTTTGAATCAATAGAGAACCTTTTCTTCTGTATCTGTATGAATAGATATTATTCCATTCCAATTCCTTCCCGATACCTCCCAAGGAAAATCCCGAATTGGATCCCAAATTGACGGGTTAGTGTGAGCTTATCCATGCGGTTATGCACTCTTCGAATAGGAATTCATTTTCTGAAAGATCCTGGCTTTCGTGCTTTGGTGGGTCTCCGAGATCCTTTCGATGACCTATGTTGTGTTGAAGGTATATCTATATGATCCGATCGATTGCGTAAAGCCCGCGGTAGCAACGGAACCGGGGAAAGTATACAGAAAAGACAGCTCTTTTCTATTATATTAGTATTTTCTATTATATTAGTATTAGTTAGCGATCCCGGCTCAGTGAGTCCTTTCTTCCGTGATGAACTGTTGGCACCAGTCCTCCATTTTTTCTCTGTGGACCGAGAAGAAAGGGGGCTCCGCGGGAAGGGGATTGTAACATGAGAAAAGCAAGGAGGTCAACCTCTTTCAAATATACAACATGGATTCCGGCAATGCAATGCAATGTAGTTGGACTCTCATGTCGATTCGAATGAATCATCTTTTCCGCGGAGGTAAATCTTTGCCTGCTCGGCAAGAGGATAGCAAGTTACAAATTCTGTCTCGGTAGGACATGTATTTCTATTACTATGAAATTCATAAATGAAGTAGTTAATGGTGGGATTACCATTATCCTTTTTGTAGTGACGAATCTTGTATGTGTTCCTATAAGAAAAGAAAAGGAATTTGTCCATTTTTCGGGGTCTCGAAGGGGCGTGGAAACACATAAGAACTCTTGAATGGAAATTGAAAAGGGATGTAACTACAGTTCCTTCGGAAATGGTAAGATCTTTGGCACAAGAAGAAGGGGTTGATCCGTATCATCTTGACTTGGTTCTGATTTCTCTATTTTTTTAAGAATACCGAGTTGGGTTCTTCTCCTACCCGTATCGAATAGAACATGCTGAGCCAAATCTTCTTCATGTAAAACCTGCTTTATTTAGATCGGGAAAATCGTACGGTTTTATGAAACCATGTGCTATGGCTCGAATCCGTAGTCAATCCTATTTCCGATAGGAACAGTTGACAATTGAATCCAATTTTTCCCATTATTTTCGTATCCGTAATAGTGCGAAAAGAAGGAAGGCCTGACGCCAAGTTGTTCAAGAATAGTGGAATAGTAGCTTTGAGTTTCTCGACCCTTTGACTTAGGATTAGTCAGTTCTATTTCTCGATGGGGGGGCAAGGGATATAACTCAGCGGTAGAGTGTCACCTTGACGTGGTGGAAGTCATCAGTTCGAGCCTGATTATCCCTAAACCCAATGTAAGTTTTTCTATTTTGACTTGCTCTCCCGCCGTGATCGAATGAGAATGGATAAGAGGCTCGTGGGATTGACGTGAGGGGGTAGGGATGGCTATATTTCTGGGAGCGAACTCCAGGCGAATCTGAAGCGCATGGATACAAGTTATGCCTTGGAATGAAAGACAATTCCGAATCCGCTTTGTTTACGAACAAGGAAGCTATAAGTAATGCAACTATGAATCTCATGGAGAGTTCGATCCTGGCTCAGGATGAACGCTGGCGGCATGCTTAACACATGCAAGTCGGACGGGAAGTGGTGTTTCCAGTGGCGGACGGGTGAGTAACGCGTAAGAACCTGCCCTTGGGAGGGGAACAACAGCTGGAAACGGCTGCTAATACCCCGTAGGCTGAGGAGCAAAAGGAGGAATCCGCCTGAGGAGGGGCTCGCGTCTGATTAGCTAGTTGGTGAGGCAATAGCTTACCAAGGCGATGATCAGTAGCTGGTTCGAGAGGATGATCAGCCACACTGGGACTGAGACACGGCCCAGACTCCTACGGGAGGCAGCAGTGGGGAATTTTCCGCAATGGGCGAAAGCCTGACGGAGCAATGCCGCGTGGAGGTAGAAGGCCTACGGGTCGTGAACTTCTTTTCCCGGAGAAGAAGCAATGACGGTATCTGGGGAATAAGCATCGGCTAACTCTGTGCCAGCAGCCGCGGTAATACAGAGGATGCAAGCGTTATCCGGAATGATTGGGCGTAAAGCGTCTGTAGGTGGCTTTTTAAGTCCGCCGTCAAATCCCAGGGCTCAACCCTGGACAGGCGGTGGAAACTACCAAGCTGGAGTACGGTAGGGGCAGAGGGAATTTCCGGTGGAGCGGTGAAATGCGTAGAGATCGGAAAGAACACCAACGGCGAAAGCACTCTGCTGGGCCGACACTGACACTGAGAGACGAAAGCTAGGGGAGCGAATGGGATTAGATACCCCAGTAGTCCTAGCCGTAAACGATGGATACTAGGCGCTGTGCGTATCGACCCGTGCAGTGCTGTAGCTAACGCGTTAAGTATCCCGCCTGGGGAGTACGTTCGCAAGAATGAAACTCAAAGGAATTGACGGGGGCCCGCACAAGCGGTGGAGCATGTGGTTTAATTCGATGCAAAGCGAAGAACCTTACCAGGGCTTGACATGCCGCGAATCCTCTTGAAAGAGAGGGGTGCCTTCGGGAACGCGGACACAGGTGGTGCATGGCTGTCGTCAGCTCGTGCCGTAAGGTGTTGGGTTAAGTCCCGCAACGAGCGCAACCCTCGTGTTTAGTTGCCACCGTTGAGTTTGGAACCCTGAGCAGACTGCCGGTGATAAGCCGGAGGAAGGTGAGGATGACGTCAAGTCATCATGCCCCTTATGCCCTGGGCGACACACGTGCTACAATGGCCGGGACAAAGGGTCGCGATCCCGCGAGGGTGAGCTAACCCCAAAAACCCGTCCTCAGTTCGGATTGTAGGCTGCAACTCGCCTGCATGAAGCCGGAATCGCTAGTAATCGCCGGTCAGCCATACGGCGGTGAATTCGTTCCCGGGCCTTGTACACACCGCCCGTCACACTATGGGAGCTGGCCATGCCCGAAGTCGTTACCTTAACCACAAGGAGGGGGATGCCGAAGGCAGGGCTAGTGACTGGAGTGAAGTCGTAACAAGGTAGCCGTACTGGAAGGTGCGGCTGGATCACCTCCTTTTCAGGGAGAGCTAACGCTTGTTGGGTATTTTGGTTTGACACTACTTCACACCCAAAAAGAAGCGAGCTACGTCTGGGTTAAACTTGGAGATGGAAGTCTTCTTTCGTTTCTCGACGGTGAAGTAAGACCAAGCTCATGAGCTTATTTTCCTAGGTCGGAACAAGTTGATAGGATCCCCTTTTTGTCGCCCCCATGTCGCCACACGGGAGGGACATGGGAACGTAAAAAAGGAAAGAGAGGGATGGGCTTTCTCTCGCTTTTGGCATAGCGGGCCCCGGCGGGAGGCCCGCACGACGGGCTATTAGCTCAGTGGTAGAGCGCGCCCCTGATAATTGCGTCGTTGTGCCTGGGCTGTGAGGGCTCTCAGCCACATGGATAGTTCAATGTGCTCATCAGCGCCTGACCCTGAGATGTGGATCATCCAAGGCACATTAGCATGGCGTACTTCTCCTGTTCGAACCGGGGTTTGAAACCAAACTTCTCCTCAGGAGGATAGATGGGGCGATTCAGGTGAGATCCAATGTAGATCCAACTTTCTATTCAATCGTGGGATCCGGGCGGTCCGGGGGGGACCACCACGGCTCCTCTCTTCTCGAGAATCCATACATCCCTTATCAGTATATGGACAGCTATCTCTCGAGCACTGGTTTAGGTTCGGCCTCAATGGGAAAATAAAACGGAGCACCTAACAACGTATCTTCACAGACCAAGAACTACGAGATCGCCCCTTTCATTCTGGGGTGACGGAGGGATCGTACCATTCGAGCC-TTTTTTTCATGCTTTTCCCGGAGGTCTGGAGAAAGCTGCAATCAATAGGATTTTCCTAATCCTCCCTTTCCGAAAGGAAGAAGTTGAAATTCTTTTTCCTTTCCGCAGGGACCAGGAGATTGGATCTAGCCATAAGAAGAATGCTTGGCTGATAAATAACTCACTTCTTGGTCTTCGACCCCCTCAGTCACTACGAATGCCCCCGATCAGTGCAATGGGATGTGTTTATTTATCTATCTCTTGACTCGAAATGGGAGCAGGTTTGATTTGAAAAAGGATCTTAGAGTGTCTAGGGTTGGGCCAGGAGGGTCCTCTTAACGCCTTCTTCTTTCTTCTCATCGGAGTTATTTCACAAAGACTTGCCATGGTAAGGAAGAAGGAGGGGAACAAGCACACTTGGAGAGCGCAGTACACCGGAGAGTTGTATGCTGCGTTCGGGAAGGATGAATCGCTCCCGAAAAGGAATCTATTGATTCTCTCCCAATTGGTTGGACCGTAGGTGCGATGATTTACTTCACGGGCGAGGTCTCTGGTTCAAGTCCAGGATGGCCCAGCTGCGCCAAGTAAAAGAATAGAAGAAGCATCTGACTCCTTCATGCATGCTCCACTTGGCTCGGGGGGATATAGCTCAGTTGGTAGAGCTCCGCTCTTGCAATTGGGTCGTTGCGATTACGGGTTGGATGTCTAATTGTCCAGGCGATAATGATAGTATCTTGTACCTGAACCGGTGGCTCACTTTTTCTAAGTAATGGGAAAGAGGACCGAAACATGCCACTGAAAGACTCTACTGAGACAAAGATGGGCTGTCAAGAACGTAGAGGAGGTAGGATGGGCAGTTGGTCAGATCTAGTATGGATCGTACATGGACAGTAGTTGGAGTCGGCGGCTCTCCTAGGGATCCCATGAGGGATCCCTGGGGAAGAGGATTAAGTTGGCCCTTGCGAACAGCTTGATGCACTATCTCCCTTCAACCCTTTGAGCGAAATGCGGCAAAAGGAAGGAAAATCCATGGGCCGACCCCATCGTCTCCACCCCGTAGGAACTACGAGATCACCCCAAGGACGCCTTCGGCATCCAGGGGTCGCGGACCGACCATAGAACCCTGTTCAATAAGTGGAACGCATTAGCTGTCCGTTCTAAGGTTGGGCAGTAAGGGTCGGAGAAGGGCAATCACTCATTCTTAAAACCAGCATTCTTAAGACCAAAGAGCCGGGAGGAAAGGGGGCTTTCCGTTCCTGGTTCTCCTGTAGATGGATCCTCCGGAACCACAAGAATCCTTAGTTAGAATGGGATTCCAACTCAGCATCCTTTTTTGAGATTTTGAGAAGAGTTGCTCTTTGGAGAGCACAGTACGATGAAAGTTGTAAGCTGTGTTCGGGGGGGAGTTATTGTCTATCGTTGGCCTCTATGGTAGAATCAGTCGGGGGCCTGAGAGGCGGCGGTTTACCCTGTGGCGGATGTCAGCGGTTCGAGTCCGCTTATCTCCAACTCGTGAACTTAGCCGATACAAAGCTATATGATAGCACCCAATTTTTCCGATTCGGCAGTTCGATCTATGATTTCTCATTCATGGACGTTGATAAGATCCTTCCATTTAGTAGCACCTTAGGATGGCATAGCCTTAAAGTTAAGGGCGAGGTTCAAACGAGGAAAGGCTTACGGTGGATACCTAGGCACCCAGAGACGAGGAAGGGCGTAGTAAGCGACGAAATGCTTCGGGGAGTTGAAAATAAGCGTAGATCCGGAGATTCCCGAATAGGTCAACCTTTCGAACTGCTGCTGAATCCATGGGCAGGCAAGAGACAACCTGGCGAACTGAAACATCTTAGTAGCCAGAGGAAAATAAAGCAAAAGCGATTCCCGTAGTAGCGGCGAGCGAAATGGGAGCAGCCTAAACCGTGAAAACGGGGTTGTGGGAGAGCAATACAAGCGTCGTGCTGCTAGGCGAAGCGGTGGAGTGCTGCACCCTAGATGGCGAGAGTCCAGTAGCCGAAAGCATCACTAGCTTACGCTCTGACCCGAGTAGCATGGGGCACGTGGAATCCCGTGTGAATCAGCAAGGACCACCTTGTAAGGCTAAATACTCCTGGGTGACCGATAGTGAAGTAGTACCGTGAGGGAAGGGTGAAAAGAACCCCCATCGGGGAGTGAAATAGAACATGAAACCGTAAGCTCCCAAGCAGTGGGAGGAGCCCGGGGCTCTGACCGCGTGCCTGTTGAAGAATGAGCCGGCGACTCATAGGCAGTGGCTTGGTTAAGGGAACCCACCGGAGCCGTAGCGAAAGCGAGTCTTCATAGGGCAATTGTCACTGCTTATGGACCCGAACCTGGGTGATCTATCCATGACCAGGATGAAGCTTGGGTGAAACTAAGTGGAGGTCCGAACCGACTGATGTTGAAGAATCAGCGGATGAGTTGTGGTTAGGGGTGAAATGCCACTCGAACCCAGAGCTAGCTGGTTCTCCCCGAAATGCGTTGAGGCGCAGCAGTTGACTGGACATCTAGGGGTAAAGCACTGTTTCGGTGCGGGCCGCGAGAGCGGTACCAAATCGAGGCAAACTCTGAATACTAGATATGACCTCAAAATAACAGGGGTCAAGGTCGGCCAGTGAGACGATGGGGGATAAGCTTCATCGTCGAGAGGGAAACAGCCCGGATCACCAGCTAAGGCCCCTAAATGACCGCTCAGTGATAAAGGAGGTAGGGGTGCAGAGACAGCCAGGAGGTTTGCCTAGAAGCAGCCACCCTTGAAAGAGTGCGTAATAGCTCACTGATCGAGCGCTCTTGCGCCGAAGATGAACGGGGCTAAGCGATCTGCCGAAGCTGTGGGATGTAAAAAGGCATCGGTAGGGGAGCGTTCCGCCTTAGAGGGAAGCACCCGCGAGAGCAGCGGTGGACGAAGCGGAAGCGAGAATGTCGGCTTGAGTAACGCAAACATTGGTGAGAATCCAATGCCCCGAAAACCTAAGGGTTCCTCCGCAAGGTTCGTCCACGGAGGGTGAGTCAGGGCCTAAGATCAGGCCGAAAGGCGTAGTCGATGGACAACAGGTGAATATTCCTGTACTGCCCCTTGTTGGTCCCGAGGGACGGAGGAGGCTAGGTTAGCCGAAAGATGGTTATCGGTTCAAGGACGCAAGGTGCCCCTGCTTTTTCAGGGTAAGAAGGGGTAGAGAAAATGCCTCGAGCCAATGTTCGAGTACCAGGCGCTACGGCGCTGAAGTAACCCATGCCATACTCCCAGGAAAAGCTCGAACGACCTTCAACAAAAGGGTACCTGTACCCGAAACCGACACAGGTGGGTAGGTAGAGAATACCTAGGGGCGCGAGACAACTCTCTCTAAGGAACTCGGCAAAATAGCCCCGTAACTTCGGGAGAAGGGGTGCCTCCTCACAAAGGGGGTCGCAGTGACCAGGCCCGGGCGACTGTTTACCAAAAACACAGGTCTCCGCAAAGTCGTAAGACCATGTATGGGGGCTGACGCCTGCCCAGTGCCGGAAGGTCAAGGAAGTTGGTGACCTGATGACAGGGGAGCCGGCGACCGAAGCCCCGGTGAACGGCGGCCGTAACTATAACGGTCCTAAGGTAGCGAAATTCCTTGTCGGGTAAGTTCCGACCCGCACGAAAGGCGTAACGATCTGGGCACTGTCTCGGAGAGAGACTCGGTGAAATAGACATGTCTGTGAAGATGCGGACTACCTGCACCTGGACAGAAAGACCCTATGAAGCTTCACTGTTCCCTGGGATTGGCTTTGGGCCTTTCCTGCGCAGCTTAGGTGGAGGGCGAAGAAGGCCCCCTTCCGGGGGGGCCCGAGCCGTCAGTGAGATACCACTCTGGAAGAGCTAGAATTCTAACCTTGTGTCAGGACCTACGGGCCAAGGGACAGTCTCAGGTAGACAGTTTCTATGGGGCGTAGGCCTCCCAAAAGGTAACGGAGGCGTGCAAAGGTTTCCTCGGGCCAGACGGAGATTGGCCCTCGAGTGCAAAGGCAGAAGGGAGCTTGACTGCAAGACCCACCCGTCGAGCAGGGACGAAAGTCGGCCTTAGTGATCCGACGGTGCCGAGTGGAAGGGCCGTCGCTCAACGGATAAAAGTTACTCTAGGGATAACAGGCTGATCTTCCCCAAGAGCTCACATCGACGGGAAGGTTTGGCACCTCGATGTCGGCTCTTCGCCACCTGGGGCTGTAGTATGTTCCAAGGGTTGGGCTGTTCGCCCATTAAAGCGGTACGTGAGCTGGGTTCAGAACGTCGTGAGACAGTTCGGTCCATATCCGGTGTGGGCGTTAGAGCATTGAGAGGACCTTTCCCTAGTACGAGAGGACCGGGAAGGACGCACCTCTGGTGTACCAGTTATCGTGCCCACGGTAAACGCTGGGTAGCCAAGTGCGGAGCGGATAACTGCTGAAAGCATCTAAGTAGTAAGCCCACCCCAAGATGAGTGCTCTCCTATTCCGACTTCCCCAGAGCCTCCGGTAGCACAGCCGAGACAGCGATGGGTTCTCTGCCCCTGCGGGGATGGAGCGACAGAAGTTTTGAGAATTCAAGAGAAGGTCACGGCGAGACGAGCCGTTTATCATTACGATAGGTGTCAAGTGGAAGTGCAGTGATGTATGCAGCTGAGGCATCCTAACAGACCGGTAGACTTGAACCTTGTTCCTACATGACCCGATCAATTCGATCAGGCACTCGCCATCCATTTTCATTGTTCAACTCTTTGACAACACGAAAAACCATTGTTCAACTCTTTGACAACATGAAAAAACCAAAGGCCTCCGCCCTTCGATCCCTTGGATAGATAGAGAGGGGGGGCAGAGGCCTTTGGTGTCCCCTCCAGTCAAGAATTGGGGCCTCACAATCACTATCCAATATGCTTTTCTCTCATGCCTTTATTCGTTCATGGTTCGATATTCTGGTGTCCTAGGCGTAGAGGAACCACACCAATCCATCCCGAACTTGGTGGTTAAACTCTACTGCGGTGACGATACTGTAGGGGAGGTCCTGCGGAAAAATAGCTCGACGCCAGGATGATAAAAAGCTTAACACCTCTCATTCTTATTACTTTTCAATATGAAAAAGAAAAAAAAATGAAAAGGTCGTCTTATTCAAAACCCCAATTATGAAACCCCTTCTCTCCCACTTCACGCCTCGGAACGTACCGTTCTTATAGAGAGAGAGGCGCTTTCACATCTTCTTAACCCGAAATGGCTGGGGAGAGGAAAGGTTCTTTTT-AGGGTACTCCCGGGAACAGATCCAGTGGAGACGGGGTGGGGCCTGTAGCTCAGAGGATTAGAGCACGTGGCTACGAACCACGGTGTCGGGGGTTCGAATCCCTCCTCGCCCACAACCGGCCAAAAAGGGAAGGGCCTTTATCCCTGGGGTAGGAAAATCATGATCGGGATAGCGGACCCAAAGCTATGGAACTTGGGTGTGGGTCTTTTGTCGAAATGTAATGGCCTTACTTTTTCTTTTTACGTTAATTTAACGGTGTATTAATTAAATATAGTATGTATACCTGAATCAGCATATTTTTTTGTTTTACGCCCCGTAATTCTTCCTCAGCCGGGCTTGGGCAGAATAGCAGAGCAAGTACAAGTATACAAGTATTAGTAGAATAGCAAAAATGCGTTCTTCGTCATTAATACGTTTGCTCGCGGTAATTGTGGCCTTTTGGGAGAATCGATGACTGCATCAAAGATGCACTTGCTAGTACTAGTACATCTGAGAATTCTTAATTGGCTAGTTGTAAATAGCCCCAGACTGCGGAACAAAGGATTATCCCGGACCTACACCGAGGTATTGACGGTGATTCCCCAATATCGCAGAACAGAATGTGATACGATGAGATAGAATGCAATAGAAACAAAGACACAGGGAACGGGTTACCTACTCTTAACGGTCAAAGCAAACCCTTTCATTCCGAATTCTTTAATTCGGAATGAATCAAATCTCCCCAAGTAGGATTCGAACCTACGACCAGTCAGTTAACAGCCGACCGCTCTACCACTGAGCTACTGAGGAACAACGGGAGATTTGATCTTATAGAGTTCAATTCCCGTTCTCAACCCATGACCAATATGAGCTCGAAGTTTCCTTCGTAACTCCGGGAACTTCTTCGTAGTGGCTCCGTTCCATGCCTCATTTCATAGGGAACCTCAAAGTGGCTCTATTTCATTATATTCCATCCATGTCCCAATTCCATTCATTTACTATCCCTTTGGTGTCATTGAGATAAGAGATGTCGTTTCTAGTCTATCTGTTTCTATTTCTATATATATGGAAAGTTTTAAAATCATCATATAATAATCCAGAAATTGCAATAGAAAAGAAAAAGGGAGGTTTGTGATGATTTTAAAATCTTTTATACTAGGTAATCCAGTATCCTTATGCATGAAGATAATCAATTCGGTCGTTGTGGTTGGACTCTATTATGGATTTCTGACCACATTTTCCATAGGGCCCTCTTATCTCTTCCTTCTCCGAGCTCGGGTTATAGAAGAAGGAATCGAGAAGAAAGTATCAGCAACAACTGGTTTTATTACGGGACAGCTCATGATGTTCATATCGATCTATTATGCGCCTCTGCATCTAGCATTGGATAGACCTCATACAATAACTGTCCTAGCTCTACCGTATCTTTTGTTTCATTTCTTCTGGAACAATCACAAACACTTTTTTGATTATGGATCTACTACCAGAAATTCAATGCGTAATCTTAGCATTCAATGTGTATTCCTGAATAATCTCATTTTTCAATTATTCAACCATTTCATTTTACCAAGTTCAATGTTAGTCAGATTAGTCAACATTTATATGTTTCGATGCAACAACAAGATATTATTTGTAACAAGTAGTTTTGTTGGTTGGTTAATTGGTCACATTTTATTCATGAAATGGGTTGGATTGGTATTAGTCTGGATACAGCAAAATAATTCTATTAGATTTAATGTACTTATTAGATCTAATAAGTACCTTGTGTCAGAATTGAGAAATTCTATGGCTCGAATCTTTAGTATTCTCTTATTTATTACCTGTGTGTACTATTTAGGCAGAGTACCGTCACCCATTGTTACTAAGAAACTGAAAGAAACCTCAGAAA--CGGAAGAAAGTGAGGAAGAAACAGATGTAGAAATAGAAACAACTTCCGAAACGAAGGGGACTAAACAGGAACAAGAGGAATCCACCGAAGAAGATCCTTCTCTTTCTCTTTTTTCGGAAGAAAAGGAGGATCCGGACAAAATAAAAATGGATGAAACGGAAGAGATCCGAATGAATGGAAAGGAAAAAACAAAGGATGAATTCCACTTTAAAGAGACACGCTATAAAAATAGACCCATTTATGAAACTTCTTATCTAGATGGCAATCAAGAAAATTCGAAGTAGAAATGTTTAAAAAATTAAAATTAATAAAAAGATTAATATATAAGATAAATACAATAAAAGATAAGAAGAAATTCGGCCACCTCCTATATATTTGATACCCTCTCCTACAAAAAAACTTGTAATACCAACCCCATTCGTAATTCCATCAATTATTCGTCTATCAAAAAAATGAGTTAATTCGGCCAATGCTCTTATAGCATCAGTTAAGGATATTACATAAAGAACATCCATGTAGCCACGATTATCTGACCAATCATATATGACATTTTTTATTTTTTCAAAAACAATTTTATTTTTATTAGGAACACTTTTAACAAATGAATTTTTAAAGTTAAAATTTTGTAAAGATGAATAAACAGGCTTATATAAAAAAGACGCTATAAATATTCCGAGATAAGCTATACTCAACGAAAAACCTGCATTTGTCACAAATTCATACCAATCCACCGAATTGTTTGAATTTTGATGTAAAAGGTTTATATCTGGAGTTAACAATTTGGATAATATATCCAAATCCACTCTTTGTTGATTGAATTGATTAAAAGGGATTCCTATGGACCCAACGAAGAAAGTAAATATGCCTAATACAAACATAGGAAATAACATAGTACTATCCGATTCATGGGGATACAAAAAAGTGTTCGTAATGCCAAAATGAGTAATAGTAATAAAGGGTCGCGACATCTTTCTTATATTAATAATACCGATTGGATATATTTTATTCCAAAAAAAAGAAATCCTTTTATTATTCATAATAAAGAGAATAAAGGAATTTTTTTTTTATTTTTATTTTTCCCCTCTTTACCCCATGGAGACATTGAATAAAACGAGTTATTTGTTTTTCCATTGTAATTTTGAAAATTGACATTTAAATATCCTTCAAAAGTAAGTAAATAAATCCGAAACATATAAAATGCAGTTAATCCTGCTGTAGAACAAGCAATTATTGCAAAAATCGGTGAATACAACCAAATATCATTAAGAATTTCATCTTTGGACCAAAAACAGGCAAGGGGTGGAATACCGCAAAGAGACAGTATACCTAATAAAAAAGCAGTTTTTGTGATTGGTATATGTTTTGTTAAACCCCCCATAAGGACCATATTATGACTTTTATCTGGAGAATATCCAACAACCGCTTCCATTGAGTGGATGATGGATCCGGATCCTAAAAACAACAATGCTTTTGAATAAGCATGAGTAATCAAATGAAATAAAGCGGATCGATAAGACCCAATACCTAGAGCTAACATCATATAACCCAATTGAGACATTGTAGAATAGGCTAAACCTCTCTTAATATCTTTTTGAGCAAGAGCTAAAGTAGCTCCTAATAGTAATGTTATTATCCCTATCAAAGCTATTATGTTCATTATGTAAGGTACAACTATGAAAAGAGGAAGAAGCCGAGCTACAAGAAAAATCCCTGCTGCTACCATAGTAGCAGCATGTATAAGAGCCGAAATAGGAGTAGGTCCTTCCATAGCATCGGGTAACCATACATGAAGGGGAAATTGGGCGGATTTGGCAATTGCACCAGAAAATAATAAAAGAGCACACAAAGTAACAAATAAAAAATTAACTTCATTATTAGAAATCAATCTATTGACTATTTCAAACAAACCCCGAAATTCGAAACTGCCCGTTATCCAATAAAAACCTAAAATTCCTAATAATAAACCAAAATCTCCTACACGATTAGTGACAAACGCTTTTTGACAAGCATTCCCAGCGATAGGTCGTGTGAACCAAAAACCTATTAATAGATAAGAGCATACTCCAACTAATTCCCAAAAAATATAAATTTGTATAAAATTAGAACTAGTAACTAATCCCAGCATTGAAGTATTGAAAAAACTCATATAAGCAAAAAATCTTAAATATCCTTGATCATAAGACATATAATTGTCGCTATAAATAAGAACGAGAATTCCAACAGTAGTAATTAAGATTGACATAATAGAAGTAAGTGAATCAATCAATTGTCCAAACTCTAAAGAAAAGTCATTATTGATAGTCCAAGACCATACATATTGATATATATAACTGTTATTTATTTGCTGAACAGACAGATTGGATGAAAAAATCATAACTATACTTAACAATAAAACACTAGGAAAAGCCCACGTGCGCCGAAGATTTCTTGTTGCCGTCGGGAAAAGTAGGAGTCCCACTCCTAGTAACATAGGAATTAGAACTGGAATGAAAGGTATGAACCATAAATATTGATATGTATATTCCATAAAAATAAATAAAAATCTTTTTCTTCTTCTTAATTAACTGTTTCGGATTCGCCAGTTCTTATTTTTTTTTTTCAAAGGAGTCAGTTAATAAAAAAATTAAGATATGTAAAACTAAAATTGAATTTCATAACCTTTTCTAATCTTAATTATTTGAAAAAGATTTCAAATCCTTCAAAAAAATATATAGAAACAAAAGCGATTGTAGCCTTGTGTTATTTATTGTTTTTTATTTTCGTCGTGCTATATTTATATATGTAATATAATAAAATAATCAAAAAGTTTAATAAACCAACCTTATAATTAATTTAATAAAAAAAAAAAATAAATTTAACAATTATTTCTATTAATTGGTTAGGTTAGTTAAATTGACCAAGCTCGAAAAAAGAGTGCACCTAATTGAAATTAAAATCTTAAAATAGAAATGAGACTCGTAGTTAATCTGTTAAAAAATATATCTTTTTTTTAGAGAAAAGAAGGAAAGTCATTTTACATTTTAATAATTCCTTCAATCAATTCAAAAAGGCATTGCTTAATTATTCTGAATAAACGAACTAAAATACATAACTCTTACTTTATTGGGTTAAGTTATGGGCTGTGTCTGTCTTTTATGAATCATATCAAAATAAACTACTCTTTTTGGTGTAATTATTTGTCCTTACTTGCTCTAAAGATTAAAACATTGTAATACGTAAATTTTAATAAATAATAGTAATTGAAATTTCATTTTTTGAAGCTTCAAAAAAGTAAGTATTTACTTTTGATCAATTCTAACTTCTTGATTGGAAATGTTTTTGTTTTGAAGAGAGTATAATTTAATTTAAACAATAAATAGAGAATTAATAGTAGTAAAGAACAATTGGTTTTGAACAATAAATGTCTTTCACATTCAACTATAGAAATAAATAACTTATTATAATTTTTTAATGGCCGTTCCAAAAAAGCGCACTTCTATATCAAAAAAACGAATTCGTAAAAATATTTGGAAAAGGGAGGGGTATTGGGTAGCATTGAAAGCTTTTTCGTTATCGAAATCTCTTTCAACAGGGAATTCAAAAAAATTTTTTGTACAACAAGAAATAAATAAATAAATAATCAAACGTTGGGATAATTGGAATCTATCTCTGACTCTAAAAAAAGTAAAAAGTATACTTTAAGTTTCATTTTTCGGTTCTTTTCTGATTTCTTATAATATTATATAAATATTATAAGAAATCATAATAAATCATTAAAAAGAAAAAAAATCCAAAAGTAATGATTCCCATTCCTTAATGTTTTGAATGTATCAATATGAAAAAGTAGAATAAAGAGTCTTTTGTCTACTTAATTTTTAAAATGATATTTTTTGGTTTGAAAAATAAAGAATAAATAGAAGATATAAAGTTTCAACTGTCTTTTTAGTATCTTTAATTATTTTATAGATGGGAGTTCATATTTTACCCATCAACAGAATAATAAGATAAAAAGTTTTGTCTTTTTCTATTTTTATTATACTATTTATTCTATAAGATTCTTATCTAAGAGCAGATATAAATAAGATCTTTAATCACAATTAATGAGTCGTTGAAACTAATTTATTAAGTTTAAAATTTATTTTGTAATTTTCTGAACGCTCAATCGCTTTTCTAAATCATTATCAATATATAATATATCTAAATATTAGATATAATATGGTGGGATTTCGATAGAAATTGAAACCCTTTTATTCTATGATACACCCAATACTGAACCTCATCTAATTAGGTTGCTAAATACTAACACAAATCCTTTATACAGTGAAAACTCGAAGTAGTAATACAGGGATATGCAAATTATTAGTGTCTATACTCATGAAATTGTGATCGATAATAACCCTTATTTATTCTATTCTATTTTTCAACATTTTATTTCTTACTTAAATTTTATTTAACTTAACATTACATTAACACCGGAGTTCCTCTCGTTTATACTCTCCTAAAATGGAGCTTTTGTAACTAGATAGTTTTAAAATAGTTTTTAAGAATTCACTTTTTGTCTCATTTATCTTATTTTAATTTCTTTTATGAATCTAAAATAAAAAAAAT-TATTACTGAACGAAAAAAACAATAGGATTCTTTTTGAAAATATGTTCCAATCACTATTTTTAAAACTAGTTTTTATTAATTTCAATGTTTCCTAAAACTAAAAAGTATTGCATGATTAAGTACTTTAACCTCGACGATTGAATCAAAATGGGTTATTATGATTTCGAACAAGCCGCTATGGTGAAATCGGTAGACACGCTGCTCTTAGGAAGCAGTGCTAGAGCATCTCGGTTCGAGTCCGAGTGGCGGCATGGCATCTTATAAAAGAGTAAGTCCTAGAATAAAAGAATAAAATTCAATTCCCGATTCCTATAATTGTGAGACTTTTTTAATTTTTATGATATCTTCAATTTTAGAGCATATATTAATTCATATATCCTTTTCGGTCGTTTCAATTGTAATTACAATTCGTTTACTAATCTTATTAGTTAATGAAATCGCAGGACTATATGATTCGTCCAAAAAAGGCATAATAACTACTTTTGTCTGTATAACAGGATTATTAGTTACTCGTTGGATTTATTCGAGGCATTTACCATTAAGTGATTTATACGAATCATTCATTTTTCTTTCATGGAGTTTGTCCATTATTCATATGGTTCCATATTTAAAAAAACACAAAAACCATTTAAGTGCAATAACCGCGCCAATTGTTATTTTGACCCAAGGCTTTGCTACTTCTGGTTTTTTAACCGAAATGCATCAATCCAGAATATTAGTACCCGCTCTTCAATCTCATTGGTTAATGATGCACGTAAGTATGATGGTATTGGGCTATGCAGCTCTTTTATGCGGATCATTATTATCAGTAGCACTTATTGTCATTACATTTCGAAAAATAATAAGAACTTTTGATAAAAGCAATAATGAATCATTTTCCTTTGGTGAGATCCAATACATTAACGAAAGAAACAATGTTTTATGGAACACCCCTTTTATTTCTTTTAAGAATTATTATAGGTCTCAATTGATTCAACAATTGGATCATTGGAGTTATCGTATTATTAGTCTAGGTTTTATCTTTTTAACCATGGGTATTCTTTCGGGAGCGGTATGGGCAAACGAGGCATGGGGCTCATATTGGAATTGGGATCCGAAGGAAACTTGGGCATTTATTACTTGGACTATATTCGCGATTTATTTACATATTCGAACAAATCCAAATCTGGAAGGTGTAAATTCTGCAATTGTAGCCTCCCTGGGATTTCTTATAATTTGGATATGCTATTTGGGAGTCAATCTATTAGGAATAGGGCTACATAGTTATGGTACATTTACACTAACATCTAATTGAAGACAGGATCTGATAAATACAAACAAGCATGGGACAGCATATATATTATATAAGAAAACGTCGTGTAAGCCATCGAGAACCTTTTGAATCAAAGTAGTGATTCAAAAGGTTCTTACAAAACAAAGGACAACCATATATGGTTAAAATAAAAGTCTAATGCATTTTTTTATCTTTAACTTAATTTAAGTTAAATTTAAGAGAAGAAAAAATACTTCTTTTTCGTTTTCTAATTGTACAA-TTTTTTTTTAAACATATTATTCTTTATAGTATAGTCTTGCTCTTTGATTTTGAATTTTATTCAGGAAAATTTTTTATTTATAAAAAAAATTAGATATAAGAGTTTCGACCTTGTCAACTGATAGTGAGAAAACGAAATCTGGATAAAGACCAATACCTATTACAGGTAAAAAGATAGAGATAGAAATAAATAACTCTCGCGGTCCAGAATCAAAAAAATAAGAGTTTGGGGCATTAAAAAACTTGTATCCATAGAACATTTGGCGTAACATAGATAATGAATAAATAGGTGTTAATATCGTTCCTATTGCCATTACAAATGTAATTAGTATTTTTTGTATTAAAAAAAAATTTTGACTGGTAATTATTCCAAAAAATACTATTAATTCTGCAACAAAACCACTCATCCCCGGTAATGCAAGGGAAGCCATCGATAAGATACTGAAAGTCGTGAATATTTTTGGAACCAGGACCGCCATTCCGCCCATTTCGTCGAGATAAACAAGACATATTCTATCATAACTCGTTCCCGCCAAGAAAAAAAGTGCAGCGCCAATAAAGCCATGAGAGATTATTTGTAAAAAGGCTCCGTTGAGGCCCATATCGCTTAGAGAGCCAATTCCTATAATTATGAAACCCATATGAGATACGGAGGAATAGGCTATTCTTTTTTTTAAATTACGTTGACCAGGAGATGCTGAAGCTGCATAGATTATTTGAATTGTGCCTACTATCATCAACCAGGGAGCAAATATAGAATGAGCGCGGGGCAAGAATTCCATATTGATCCGAACCAACCCATACGCTCCCATTTTTAATAAGATTCCGGCTAGAAGCATACAAGTACTGTAATGTGCCTCTCCATGGGTGTCTGGTAACCATGTATGGAAAGGTATAATCGGCGATTTAACAGCAAAAGCAATAAGAAATCCAATATAGAATATTATTTCCAGTGCTACTGGATAGGATTGATTAGCTGATGTTTCAAAATTGAATGTTGGTTCATTGGAAGCATATAAACCGATACCCAGAACTCCCAGTAATAAAAAAACGGAGCTTCCCGCAGTGTACAAAATAAACTTTGTAGCTGAATACAAGCGTTTCTTCCCCCCCCACACGGATATAAGTAGATAAACGGGAATTAATTCTAATTCCCACATGATGAAAAAAAGTAAAAGGTCTCGAGAAGAAAATAATCCTATTTGGCCGCTATACATTGCTAACATCAGGAAATGGAATAATCGGGAATCTCGAGTAACCGGCCAAGCCGCTAAAGTAGCTAAAGTGGTTATAAACCCTGTCAGTAAAATGGGTCCTATGGAAAGTCCGTCTATTCCCAATCTCCAGTAAAAATCAAAAAAATCGATCCATTTATAATCCTCCGTGAGTTGCATTAATGGATCATCCAATTGGAAATAATAATAGAATGCATAAGTTGTTAGAAGGAGTTCTATGATGCATATAAATAGAGTATAGAGCCTAATTACCTTATTCCCTTTATGAGGGAGAAAGAAAATTAAGGAACCCCCGAATATTGGTAAAACGGCAACTATTGTTAACCAAGGAAAATAATTCGTAGTAAAAACAAGATACACTTGGACCAGAAGAATCCGTGCCCGAAAACAAAAATATATATTTTGTTTTCGGGCACGGATTCTTTTGTCGGTAAAAAAAAACGAAATGTATTCAGGTGAGGCTTTTGGACCGTATCAATAAGCGAGGCCCATGCTTCGAGTTGTTTCATGCCATAAATAAACTCGAACACTCAAGAAATCCGTTGGACAGGCGGATTCGCATCTCTTACAACCAACACAGTCCTCCGTTCTTGGAGCAGAAGCAATTTGCTTAGCTTTACATCCGTCCCAAGGTATCATTTCTAATACATCTGTGGGACAAGCTCTGACACATTGAGTACACCCTATACACGTATCATAAATCTTTACTGAATGCGACATTGGATATATAATTTTTTGAACATCATAAATTTTCGATCTAGTAGAAATGAATTATACATTATTAGACACCAGATGAATCAACGATTTACCAGAATTTTCTAATCAATCTGCTTCTGGATCGATTAATGCTAGAGGGCCAAGATGCTTTGATTTCTTACATTTTTTGTAAACACGATCAATATATTATGTATCATCCACGATAATAAATATAATTCGCCTTGATAAATATAAATAAATAGTATAATTTCTATGATTAATACTACTTATTCAACAAATTCGATTGATTGATACGAGTTGATTTTCTGTTACGATAAATTGAGGAAACAATAGCTGGTCCAATAGCTGCTTCAGCGGCTGCAATAGCTATAACAAAAATTGAAAAAATATTTCCTTTTAATTGGCGACTATCAAAAAAATCAGAAAATGTTACAAAATTTATATTAACTGCATTTAGTATAAGTTCAAGACACATAAGGGCTCTAACCATATTTCGACTTGTGATCAAGCCATAGATACCGATAGAAAATAAATAGGCACTCACAACAAGTACATGTTCGAGCATCATTGAACAACTCCTTATCAATTTCGATTCATTTCAAGATAAAAACAATTTAATGGGTTCAATTAATTATAATATCAAAAAGTATGGAACAAGGGAATATTTTAGTATTGGTAATAGATCGAATAAAAGAATTTCATTTTTAGACAAAAAATCTTCAAATAAAATGGAAGTGGGGGGAAATTGATGTGATAACATAGAACAAGGTTTAATTTGGACTTTTCTTATTAGTTCGAAAGATTTATTATTGACGAGCCACAGCAATTGCGCCTATTAAAGCAGCTAAAAGAATTATCGAAATGAGTTCAAATGGAAGGAAAAAATCTGTTGATAAATGAATTCCAATTTGTTGACTGTTACTTATCAAATCCTGCTCTATAATCTGGTTTGATCTGGTAGTCCAAATAATCCCGTACCATGACGTATCTGAAATAGTAGCCATTAATAGACAAAAAAGAATTGTACAAATCAGCAAAGTAACCCCATCCCCAACAGTCCAAAGATTCAAATCTTTGTAATATTCTGAACCATTCATAAACATCACAGCAAATATGATTAAAACATTTATAGCTCCCACGTAAATAAGTAGCTGTGCGGCAGCTACCAAATGGGAATTTGATAGAATATAGAATAAGGATATACAAACAAGAACCAGTCCCAACGAAAAGGCAGAATAAATTGTGTTGGTAAGTAATACGACTCCTATACCTCCTAATATAAGACCTGACCCCAAAAAGACTAAAAGAAAATCATGTATCGGTCCAGGCAAACCCATTATATGTAAAGAGATAAATAAATCGAAATTTTTTTCATGACCTTATTGACCCCACCAGGAATTTTTTTATGAAAATTTTAATTGAATTAAATCCTAAAGAATGTGAATTGATGTAGGTACAGCTATTGGACTAATATAATTATAATATCATTTTTTATCTTAAAGGGTAGTTTTAGACTAGATTTCTATTTTGAAATAATTCGAGATAGAGTCATAGATTTTCAATCCAAATTGAAGCACGAACCAACCCCTCAATAGT-TTTTTTT-ATTAGTGACTAAACAAAATAAACGAAAGAAACCGCATTCCTTTCGAGCAAAAGAAAAAGGACCCTTCCTAATTTGAATTTGAAATTACCATTTCTTTATCTTTAATATCTTTAATCAAAGGATTTACTTCTTTTTTTTATTTTTTTTAGGTGAATTTAAAATTGTTCGAATTGTATAATCGTCAATTACTGACATCGGTAAACGACCCAAGGCAATTTGATTATAATTCAATTCGTGACGATCATAAGTAGAAAGCTCATATTCTTCAGTCATGGATAAACAATTTGTTGGACAATACTCAACGCAGTTACCACAAAATATACAGATTCCGAAATCAATACTGTAATTAAGCAAACGTTTCTTTCGAATATTAGTTTCCAGTTCCCAATCAACAACAGGTAGATCCATAGGGCATACACGAACACATACTTCACAAGCAATGCATTTATCAAACTCGAAGTGTATTCGACCGCGGAAACGTTCTGATGTGATTAATTTTTCATAAGGATATTGAATAGTTACAGGTAAACGATTTGCATGGGATAGGGTAATCATGAAACTTTGACCAATATATCTTGCAACTCGTACTGTTTGTTGACCATAATCCATAACCCTGGTTACCATAGGGAACATATCGTAAATATCTATGAAAATCTTTATGTTTGTTTCTTTCTCTTGTTTGAGGCAAGCCATAAATATAGAATAAAGTATTCCCTTACAGCGAACTGAGTTGGAAAGAGGTTGTTAATAACAGATTGCCGAGAGAAATAGGTAAAAGAAATTTCCATCCCAGATTTAATAGTTGGTCCATTCTTAGCCTAGGTAAAGTCCATCTTGTTGTGATAGGAATGAACAAGAACAAATAAGTTTTGGCTAATGTAATAAAGATACCAATTGTCGTTCCAAAGACCTCACGTGCTTTATTTATTTCAAAAAGCTCGGCAACGAATATGTATGGAATAGAGATATTCCAACCGCCCAAGTACAAAACTGTTACAAATAATGAAGAAATTAATAGGTTTAGATAGGAAGCAACATAAAATAAACCAAATTTGATACCCGAATATTCGGTTTGATAACCCGCTACTAATTCTTCTTCCGCTTCCGGTAAATCAAAAGGTAATCTCTCACATTCTGCTAGGGAAGAGATTAGAAAAACGATAAACCCTATAGGTTGACGCCACAAATTCCAACCCCAAAAACCATATTTTGATTGAGCCTCAACAATATCAACTGTACTTAAACTATTAGATAATCATAGTCGGCGATAACTTCACTGTTATCGTCGCTATTACAGAACCATACATGAGATTTTCGCTTCATACGGCTCCTTTACGGCCATAAATAAATCTAAGGACCGAGTCCGTATTATTTATTTTGATTTATAAGATAAATGGGTTCAAAATCGAGTAAACGGCCCCGAATTCGACCACTTAAATTCTGTATGTTCTATAATAACTAATGACGTCTGAATTGATCTTATCCTTTATTTAATTAATAATTAAGAAATAATTATTTGCTGAGTAATAACTTTGAGTCTTTAATAAAATACTGCTTGTAGAAATATCAATAACCCGTCGTTTTCAATTTTAGAAAGAGTATTCTTTCTATTTTTTTTTTTCGTTCCTATTCTTCTTTCTTTTCTGAAAAAAAAAGGGGGGCTTACTGAATAAAGGATTATTTCGTTTCCGACAGTTATTTATTTAATCGGTGGATAGGAGTATACTCTGGATAGGAATCGTGGGGAGTACGGCCTGATCATTTCTACTAACTTAAAGCCCCAATCCGTATTCTTTTTATATTATGTGTAAATATCCTTGGGGATAAATGACACAATCTCTATTACTAATCCTTTGCGTAATTTGGCATTTCTAACCATCCACTCATTTTTGCTAACCCCCCGCTTTATGGTAACAAACACTAGTGAAAACGTAATACGGTTGATTCTTTGAACCCGCTTCAAGCTAGGATGACATGACTAATCAACCAATCTTGGGGTAAATGGGCTCTTCTTCTTCTGTTTATTTACGCTCAACCTTTTTTTAATTCTTCTTATACATTGAAGACGAGACTCAAGAATTTTACTGCGAATATATTATTATAATTATATAGCTGTTTTCTTTCACTCATATAACTATCTAATTTAATTCATTAATCCGAATAATGAATAAAAAGATGAGGATATCTATTCAATTCGTTCTAACCCTTTTTCTATAAAGACTAGAAAGAAATAAATAGGGAAAAATTTATCTTTCAACGAATCGCACGTAGAGATATTGCTAATACACATAGAGTTAATGGTATTTCATAACTAATCGATTGAGCAGCAGCTCGTAGACCACCTAAAAAGGAATATTTATTGTTTGAGCCATATCCTGAGATAAGAAGTCCAATGGGAGCAATACTTGAAACCGCAATCCACAAAAAAACCCCGATATTGAGATCGGCTAAAACAAGGTGATAGTCAAAAGGAATTACTGAATAACTTAGTAGAATTGCTATAACTGCTATGGATGGTCCGATACTGAATAACCGAGTATCTCCTCTAGATGGAAGAATATTTTCTTTGAAAAGTAATTTTGTCCCATCTGCTAGAGCTTGAAGAACTCCTAAGGGACCGGAATATTCGGGTCCAATACGTTGTTGTAGCCCTGCGGATATTTCTCTTTCTAACCATACAATTACTAGTACGCCTATTGTGATTCCTAATACAAGAGTCAAAATAGGGACAAGCACCCATATAATTCCATAGACCCCTTTTAAAGATTCCACTCTGTAAAAAGAATTGATATCTTGTACTTCCCTTATATCAATTATCATTTCAACGATCAACTTCTCCCATAATGATATCTATGCTACCTAGTATTGTCATAATATCAGCCAATTTCATTCTTTTAACTAACTGAGGAAGAATTTGCAAATTGATAAAACCAGGTGGTCGAATTTTCCATCTCCAAGGAAAACCACTCTGATCCCCTATCAGAAAAATTCCCAATTCCCCTTTAGGGGCTTCGACTCTCACATAAAGTTCTTGTTTCGGCAATTCAAAAGTGGGGGAGGGTTTTTTACTAATGAATCGATATTCAAAATCATGCCATTCTGGATACCTTTTTCTATCAAAGTATCGTATTTCTAAATTCTCGTAGGGCCCCCCCGGAATTCCTTCCAGCGCCTGTTGAATAATTTTGATGGATTCTGCCATTTCGCCAATTCGGACTAAATAACGAGCTAATGAATCCCCTTCTTTTTGCCATTGTACTTCCCAATCAAATTCGTCGTAACACTCATAATGATCAATTTTACGAAGATCCCATTGTATTCCGGACGCTCGCAGCATTGGTCCTGATAAACCCCAATTTATTACTTCGTCTCTACCAATAATGCCTACGCCCTCAACTCGTTCTAAAAAAATAGGATTTCTTGTAATAAGTTTTTGATATTCAGTAACTCCTGTTAAAAAATAATCGCAGAAATCCAAACATTTATCTATCCATCCATAAGGTAGATCAGCCGCCACTCCTCCGATACGAAAATAATTATGCATCATTCTCATACCCGTAGCGGCTTCGAATAGATCATATACTAATTCTCTTTCTCTGAAAATATAGAAGAAAGGGGTCTGTGCACCAATATCTGCCATGAAAGGGCCGAGCCATAACAAATGAGAAGCTATACGACTCAATTCCAACATAATTACTCTGATATAACTAGCTCTTTTCGGTACTTGAATATTTCCTAGCCGTTCTGGCCCATTTACAGTTATTGCTTCTGTGAACATAGTAGCTAAATAATCCCAACGGGTTACATAAGGCAGATATTGTATAATAGTTCGGTTTTCCGCAATTTTTTCCATCCCTCTGTGTAAATAACCCAATATTGGTTCACAGTCAATAACATCTTCGCCGTCCAGAGTAACGACGAGTCGAAGAACACCATGCATTGACGGGTGGTGGGGGCCCATATTGACTATCATGAGATCCTTTCTTGTAACTGGTATATTCATAAGTTTTTCCTCGATTCATTCTTCTACGAATTGCGTAAAACGAAAAACAGTTTATCAAAATTCAAGATCTAATAAAGCAAATAGTTCAAAATGACTCTTAAATTAACGAGTTTTTGATTCTCGAATACCCAACTGATTTATTAAGTATTTATAAAGTACTTTCTTTTTCTTTGACAAATAAGACAGCAATCGTTGACGTTTTCCCAGAATTTTACGGAGACCTCTTTGAGAGGAATAGTCTTTTCTGTGCAATTCCAAATGTGAAGTAAGTCTTCTTATTTTATTGGTCCAACTAAATACTTGAAATTCAACAGATCCCCTGTTTTCTTCTTTTTCTTCTTGCGAAATAAGCGAGATGAATGAGTTTTGTACCATAAAAATGAATCGCCCCTCTCTCTTTTTTTTAGATATTTTTATCCATATATTTATTGATCAGTAATAATAATTACACTCATTTTAATTTGCTATACACAATAATTCTTAATTTCGTTAAGAAGTCTTAATTTTGTCAAACAAACTTACTTATTTTAGTCAATAATCAATCCAATTTTAAAAGGATTCGGATAGGATATACTATACACAAAGTATAGTCTATTTTTCCACTCACAAAAAATAAAAAAAAATTAGACCTGAAAATAAATAAGACGACTTTGTTGATTCATTTCTAGATCGAATAAATATTAATAGAATTCAACGCGTCATTAAATTAAGTATCCTGTATCAGAATGATGTGTAAAGACAATGGGGGTGTTTATTTCTTTGTCTTCATATACTCGCTATGGTACGGGAATCGAGTCAAAATGTACCATTAATGAATTTTCAATAGCGGATATATCTGAATCCTTATCAGACTGAAACGACTACCATTATTGGTATCAAACCAATAGCGATTCATACAAGATAAATCTTCTAATCGATAATTGGGCCAAAGAAAGAACTTTAATTTAATTAGTTTATTTTTATTTCTATAAAGCTCTTTTCTTTTATTCAAAACTCGATCGCAATTGCAATTTTTTAACTTATTTACATTGCAAAATACCGTATTTCTATGTATACCGTTTCCATTCCCCGAATTGAAACAAATTCGAATTCTCAATTCTCTACGACGCCTTGGGGATAAAATTTTTTCAGGAAAAATAAAATCATAATTATTTTTGTCTCTATTTCCAGTCATTTTTTTATGTAGTGCAATGGATTCATCAAAATCCTTCTTATTCTTATGAAGACAGGCCGAGCTTTTTTCTAGGTATCTTTGATGACTTTGCTGCTGCTTACTCTTATGAACCAATGAGATACCTATGGTTTGATATATAAAAAATTGTCCATCCGTTTTTACAGACAGACGGACTGGTTCGATAATCAATATTCCCTTTTTCATCAATTCTGTAAAAGTTAAACCCTTCCGGACCATCAGAATATCCAGACTCATTTCTTCCCTTTGAATAGCGGATATAGCAATTTCTCTTGGATTTTTCAGTCTAAGCAGGAGACAATATACTTTGATGTTATTGATTATTTTTTGATTTAAAGAATCATCCCATCTCAATTGAAAATGAAAATACCTTTTTAGGAATAACTCAAGTTCTGTTTCCGTGTTAGTCTTGTATTGCTTTTTGTTTCTACGTTTTTTTATGTCTAATCCCCTAGAATCTTCTTCAACATCTTTTTCTTGTTTGAGAGAGACGCTTCAGGATCCACTTGGTTCGCGAACTCTTTTTCTATTTGATTTCTATTTTCTAATTCAAGAGTTTTTTCATTCGATAATGTAAAACTTTTTTTATTTCCAGTGATGCTTTTCTGTTTATTAACATTTTCGTTTACATTAAAATTAAAAAAAAGTAATTTGATTGGTATGACCCATGGTTTAATCTTATATGTATTATAAAGTATCACAAATTCTGGGAAAAACCAAAGTTCTAGATTCGATATGGGATGACTTAGTATTTCTTCATTCATTCCCATCCAATCAAAGAAAAAACCTTGTTGATTGGATGGGTTAATTTTCTGATCTTGATGAATCGTCAGATAAAAAAGGCCTTTCTTATCAATTTTATCGATTATTTGACAATTATTAAACCCAGTCTTAGTATTTTTATTCCTGTTGGTAACGTTATCAATATCGACCCAGGCCTTAATATTGATCTTCTTTCTAAGACAAAAATGGAGGATTTTCCAATCCAAATATTTTCTATCTGAATTTTTTTCTATATCTAGATTATCATCTTCGACGAGAGAATTATGGATAAGGATACCTCCCAGCATATCAAATAATTTGCGTTTAGGCGTATTGTAATTATAAGAAATCTCTTGGTTATTATTTACTTGTAATGGCAATCCATAAATATATGAATCTTTCTTATTTTCATAATTAATAGATTTATACGATAAAAGATCATATTTATATTGTTTTTGATTTGGTAATGGTTCTATTTCAAAATCTTTTGCTTTTTCGTAATGAATAAATTGGGTTTTTTCATATTCATATGACTCACATTTATTGAGATCTTTATTTTTAGTCATATGGTTGAACCTAGTTCGACATTTTTGTGTTACTAATCTAGACCATTTAATCTGAGATAAATCATATTGATATTGATAATGACCCTTTAGCCAGTTTTTCCATTCATTAATTCCATAATTTGGAGGTTTTTTATGTCTAATTCAGAATCAAATATTCCTTGCGTTCCAACAAAATACTCCCTTATTTCATTCTTAAGAAAAAAAGATGTTCCGTAATATTTAAAGACGGATCTTAACTTATCTAGGTTATTGACTGGGGTTTGCGATAATTTATAAAATACATATGCTTGTGACAAGTAAGATAAGTCCCCAAAAATCTTTGAATTTTTTTTAATAATACAAAGTGACTTTTTTATAGTCGAACTAAAGTTAAATATACTTTGATTTGTTTTATCAATTCTTTCCCGATTTGCTTCATTATTGTAAATGTATTTATTAATAACTTTTTTTGTTAATTCAAGAAAGAGCTGTGCATTGATTCTAGGTATATTAATGATACATAGAAGGATATTCATGTATAGCTTTTCAATAAATAATTTTACAAAATAATGTGATTTACGAAGTAATCGAAGATTTTTTCGTTTTAATATCTGCCAAATATTTTTTGGTGATTCTAATCCTTTCTCGTCATAACTTATTTTGTTAGGGTTAATATTTCTCTCTGGAGTTATAAATCTTCTTCTCTTGTCTTTTTTAATTGTTTTTATTTTATTTATGATTGTGTTTGTTCTATTCATCAGATCTTTCATTTTTTTTTCTGTCAATGAATAAGTTTCCCAATCCATATATCGAATTTTAATGGACGATTCGTGACTCATTTGATTATGAATTGTTGAATTTTTTTCTTTTTGAGTTTCACTCAATTCATATATTTCTATTTTTTTCAATCCAAATAATAATAATAGATTTATTTTTGAGAATTCTTTTCTTATTTTTTTTAGAAATATAATGACTTTGATGACCCATTTTTTTGTTTCTTTTGCTACATTTAGCAAAAATTTTGTTCTTTCTTTTAAAACTTTTTTAACTAGAAAGCACTTTTGTTTCAATTTGAAATTTTTTTTTTCGAGTTCTTTTAAAAGGGGTTCAAAAAAGGAAAGCCGTTTTCGGGGATAACCAAAAGGCAGTTCCGCTTCCATTCCCCAAACTGTTAAAAAACAAAAATCGTTTTTTTGTCCTTTCCCTTCCTTTTTAATTGGATCTTTATTAGGGGGTCGTAACTTAGATCTGTGCCAAGGTTTCAAACGAAAAGGAAATAGGATCTTTATCTGAATACCGTCTGTTAACCAGTTTTTCGGAAATTCTTTTTCTGATAATTGAACGCCGTTATAAGTGCATTTAACATGCATTTCTTTATTCCAATCCTTAAAATCCTCGGACCATTCGGGAAATTGAAATAATAGTATACGAAGAGTATTTTTAGCTATTATTAATGAAGGTAATAGAATATATTTTCTAAGAATCGATTGTGTTACTAATAAAGAACCTCTTATTACTTGAGCAACTATAAGGCTATCCCAGGCCTCTGCTATTTCTATACGAGTTTTCTCATCTCTGTTGTATTTTTCTCTTTTGTCCTCCTCTGTTTTCTCACTTTCCTTTTTATTTTCCTCTGTATAATCCGAAATTATAATTTTTTTTTTTTTCAAAATCCAATTTGGAAAAATGCCTTTCAGCCGCTCGGGGATATCAAAAGAAAAAAAGGGGGGGGTGCCCAGTCTATCCAAAAAAAAGGGTGAATGTACATTTGCTTCAAACAGTTCCACAATAACTGTTTTACGCCTTTGAGCTCGCATAGAGCCCTTTATTATATCTCGACGAAAATCCGATTGTTGTGAATAACGGATCAAAGCTACCTCGTCAGTTTCATCAGGATTATCAGTATCTTTGTTATTAGTATT------AGTATCGGTATTCTTCGTAGTATCAGTCAAAATTACGACACGTTTGGCTTTTCTTGAACGAATTTCATGATCCTCTACCACATGGTCTTCCTTGTCTCTTTCCTGTTGTTCCAACTCATCGATTAATTTGTATGACCATCGAGGGACTTTTTTACTGATTTCATTTATTCCAATATGAATATCTTTTTGTCTAATTGTTTCATCCTTGGGATCCATTATAACTTGATCGATAAAAGTTTTAAAATTTTTATTCGATCTTCTGAATCAATTCTTACTTGTTTGTTGTCAGTAAATGGAAATAAAAAAATTCCTTTCAAATTAAAATTTGATGTTGATTTTACTGCAACCTTACTTAGTAAATAAGTCATTTCTTTTCCTAATGATTTTCGATCAAATAAATCCACTTTCTGGTCAAATTCTGTATAATTGGTACTAATAAGTATGCCGTGCATTTTATTTACCAAAAATTTCTTCCT-----------------------GATTGAGAATAAAAACAATTTTTTGATTTGGCCGCGATAGGGTCCGTTCAATAAGGGATCATATATTTTAGTTAAATATTCTTTTTCAGTCTCATTATTATTATTAGACAATAGAATTCTTTTTTCGAGTACATCCGGAGCAAGAAATCCCGTATCTAAAGTTTCTGATCTATGTATCAATTTTTTGCTTATGTTGTTCCTTTTTTCTTCATTGGCATAACTCCAATCATTGTACAATTCATTATAGGAGATTTTTTGTATTGTAAAGAAAGATATCTTTCTTTGTATCATTTTAAGAAAAGTTGACAAACTTGGTGGATACGTGAAGGATACCCTTTCTTTTCCATCACTTTTACATGTATGAAAAAAAGATTGTGACATTTCATTTTTTACAGCATTTTGAAATCGGTCGTTTTTTATATATCGGAATGGACGATTCCATCGTTTAGAGTCGAAAAGAATAGTGACAAGAGGTTTTTCAAACAAGAATCTTTCTTTATCTTTTATTTCTTTAAACATTTCTAACTTCGAATTTTCTTGATTGCCATCTAGATAAGAAGTTTCATAAATGGGTCTATTTTTATAGCGTGTCTCTTTAAAGTGGAATTCATCCTTTGTTTTTTCCTTTCCATTCATTCGGATCTCTTCCGTTTCATCCATTTTTATTTTGTCCGGATCCTCCTGAAGGATCTTCTTCGGTGGATTCCTCTTGTTCCTGTTTAGTCCCCTTCGTTTCGGAAGTTGTTTCTATTTCTACATCTGTTTCTTCCTCCTTTCTTCCGTTTCTGAGGTTTCTTTCAGTTTCTTAGTAACAATGGGTGACGGTACTCTGCCTAAATAGTACACACAGGTAATAAATAAGAGAATACTAAAGATTCGAGCCATAGAATTTCTCAATTCTGACACAAGGTACTTATTAGATCTAATAAGTACATTAAATCTAATAGAATTATTTTGCTGTATCCAGACTAATACCAATCCAACCCATTTCATGAATAAAATGTGACCAATTAACCAACCAACAAAACTACTTGTTACAAATAATATCTTGTTGTTGCATCGAAACATATAAATGTTGACTAATCTGACTAACATTGAACTTGGTAAAATGAAATGGTTGAATAATTGAAAAATGAGATTATTCAGGAATACACATTGAATGCTAAGATTACGCATTGAATTTCTGGTAGTAGATCCATAATCAAAAAAGTGTTTGTGATTGTTCCAGAAGAAATGAAACAAAAGATACGGTAGAGCTAGGACAGTTATTGTATGAGGTCTATCCAATGCTAGATGCAGAGGCGCATAATAGATCGATATGAACATCATGAGCTGTCCCGTAATAAAACCAGTTGTTGCTGATACTTTCTTCTCGATTCCTTCTTCTATAACCCGAGCTCGGAGAAGGAAGAGATAAGAGGGCCCTATGGAAAATGTGGTCAGAAATCCATAATAGAGTCCAACCACAACGACCGAATTGATTATCTTCATGCATAAGGATACTGGATTACCTAGTATAAAAGATTTTAAAATCATCACAAACCTCCCTTTTTCTTTTCTATTGCAATTTCTGGATTATTATATGATGATTTTAAAACTTTCCATATATATAGAAATAGAAACAGATAGACTAGAAACGACATCTCTTATCTCAATGACACCAAAGGGATAGTAAATGAATGGAATTGGGACATGGATGGAATATAATGAAATAGAGCCACTTTGAGGTTCCCTATGAAATGAGGCATGGAACGGAGCCACTACGAAGAAGTTCCCGGAGTTACGAAGGAAACTTCGAGCTCATATTGGTCATGGGTTGAGAACGGGAATTGAACTCTATAAGATCAAATCTCCCGTTGTTCCTCAGTAGCTCAGTGGTAGAGCGGTCGGCTGTTAACTGACTGGTCGTAGGTTCGAATCCTACTTGGGGAGATTTGATTCATTCCGAATTAAAGAATTCGGAATGAAAGGGTTTGCTTTGACCGTTAAGAGTAGGTAACCCGTTCCCTGTGTCTTTGTTTCTATTGCATTCTATCTCATCGTATCACATTCTGTTCTGCGATATTGGGGAATCACCGTCAATACCTCGGTGTAGGTCCGGGATAATCCTTTGTTCCGCAGTCTGGGGCTATTTACAACTAGCCAATTAAGAATTCTCAGATGTACTAGTACTAGCAAGTGCATCTTTGATGCAGTCATCGATTCTCCCAAAAGGCCACAATTACCGCGAGCAAACGTATTAATGACGAAGAACGCATTTTTGCTATTCTACTAATACTTGTATACTTGTACTTGCTCTGCTATTCTGCCCAAGCCCGGCTGAGGAAGAATTACGGGGCGTAAAACAAAAAAATATGCTGATTCAGGTATACATACTATATTTAATTAATACACCGTTAAATTAACGATAAATAAAAAGAAAAAGTAAGGCCATTACATTTCGACAAAAGACCCACACCCAAGTTCCATAGCTTTGGGTCCGCTATCCCGATCATGATTTTCCTACCCCAGGGATAAAGGCCCTTCCCTTTTTGGCCGGTTGTGGGCGAGGAGGGATTCGAACCCCCGACACCGTGGTTCGTAGCCACGTGCTCTAATCCTCTGAGCTACAGGCCCCACCCCGTCTCCACTGGATCTGTTCCCGGGAGTACCCTAAAAA-GAACCTTTCCTCTCCCCAGCCATTTCGGGTTAAGAAGATGTGAAAGCGCCTCTCTCTCTATAAGAACGGTACGTTCCGAGGCGTGAAGTGGGAGAGAAGGGGTTTCATAATTGGGGTTTTGAATAAGACGACCTTTTCATTTTTTTTTCTTTTTCATATTGAAAAGTAATAAGAATGAGAGGTGTTAAGCTTTTTATCATCCTGGCGTCGAGCTATTTTTCCGCAGGACCTCCCCTACAGTATCGTCACCGCAGTAGAGTTTAACCACCAAGTTCGGGATGGATTGGTGTGGTTCCTCTACGCCTAGGACACCAGAATATCGAACCATGAACGAATAAAGGCATGAGAGAAAAGCATATTGGATAGTGATTGTGAGGCCCCAATTCTTGACTGGAGGGGACACCAAAGGCCTCTGCCCCCCCTATCTATCCAAGGGATCGAAGGGCGGAGGCCTTTGGTTTTTTCATGTTGTCAAAGAGTTGAACAATGGTTTTTCGTGTTGTCAAAGAGTTGAACAATGAAAATGGATGGCGAGTGCCTGATCGAATTGATCGGGTCATGTAGGAACAAGGTTCAAGTCTACCGGTCTGTTAGGATGCCTCAGCTGCATACATCACTGCACTTCCACTTGACACCTATCGTAATGATAAACGGCTCGTCTCGCCGTGACCTTCTCTTGAATTCTCAAAACTTCTGTCGCTCCATCCCCGCAGGGGCAGAGAACCCATCGCTGTCTCGGCTGTGCTACCGGAGGCTCTGGGGAAGTCGGAATAGGAGAGCACTCATCTTGGGGTGGGCTTACTACTTAGATGCTTTCAGCAGTTATCCGCTCCGCACTTGGCTACCCAGCGTTTACCGTGGGCACGATAACTGGTACACCAGAGGTGCGTCCTTCCCGGTCCTCTCGTACTAGGGAAAGGTCCTCTCAATGCTCTAACGCCCACACCGGATATGGACCGAACTGTCTCACGACGTTCTGAACCCAGCTCACGTACCGCTTTAATGGGCGAACAGCCCAACCCTTGGAACATACTACAGCCCCAGGTGGCGAAGAGCCGACATCGAGGTGCCAAACCTTCCCGTCGATGTGAGCTCTTGGGGAAGATCAGCCTGTTATCCCTAGAGTAACTTTTATCCGTTGAGCGACGGCCCTTCCACTCGGCACCGTCGGATCACTAAGGCCGACTTTCGTCCCTGCTCGACGGGTGGGTCTTGCAGTCAAGCTCCCTTCTGCCTTTGCACTCGAGGGCCAATCTCCGTCTGGCCCGAGGAAACCTTTGCACGCCTCCGTTACCTTTTGGGAGGCCTACGCCCCATAGAAACTGTCTACCTGAGACTGTCCCTTGGCCCGTAGGTCCTGACACAAGGTTAGAATTCTAGCTCTTCCAGAGTGGTATCTCACTGACGGCTCGGGCCCCCCCGGAAGGGGGCCTTCTTCGCCCTCCACCTAAGCTGCGCAGGAAAGGCCCAAAGCCAATCCCAGGGAACAGTGAAGCTTCATAGGGTCTTTCTGTCCAGGTGCAGGTAGTCCGCATCTTCACAGACATGTCTATTTCACCGAGTCTCTCTCCGAGACAGTGCCCAGATCGTTACGCCTTTCGTGCGGGTCGGAACTTACCCGACAAGGAATTTCGCTACCTTAGGACCGTTATAGTTACGGCCGCCGTTCACCGGGGCTTCGGTCGCCGGCTCCCCTGTCATCAGGTCACCAACTTCCTTGACCTTCCGGCACTGGGCAGGCGTCAGCCCCCATACATGGTCTTACGACTTTGCGGAGACCTGTGTTTTTGGTAAACAGTCGCCCGGGCCTGGTCACTGCGACCCCCTTTGTGAGGAGGCACCCCTTCTCCCGAAGTTACGGGGCTATTTTGCCGAGTTCCTTAGAGAGAGTTGTCTCGCGCCCCTAGGTATTCTCTACCTACCCACCTGTGTCGGTTTCGGGTACAGGTACCCTTTTGTTGAAGGTCGTTCGAGCTTTTCCTGGGAGTATGGCATGGGTTACTTCAGCGCCGTAGCGCCTGGTACTCGAACATTGGCTCGAGGCATTTTCTCTACCCCTTCTTACCCTGAAAAAGCAGGGGCACCTTGCGTCCTTGAACCGATAACCATCTTTCGGCTAACCTAGCCTCCTCCGTCCCTCGGGACCAACAAGGGGCAGTACAGGAATATTCACCTGTTGTCCATCGACTACGCCTTTCGGCCTGATCTTAGGCCCTGACTCACCCTCCGTGGACGAACCTTGCGGAGGAACCCTTAGGTTTTCGGGGCATTGGATTCTCACCAATGTTTGCGTTACTCAAGCCGACATTCTCGCTTCCGCTTCGTCCACCGCTGCTCTCGCGGGTGCTTCCCTCTAAGGCGGAACGCTCCCCTACCGATGCCTTTTTACATCCCACAGCTTCGGCAGATCGCTTAGCCCCGTTCATCTTCGGCGCAAGAGCGCTCGATCAGTGAGCTATTACGCACTCTTTCAAGGGTGGCTGCTTCTAGGCAAACCTCCTGGCTGTCTCTGCACCCCTACCTCCTTTATCACTGAGCGGTCATTTAGGGGCCTTAGCTGGTGATCCGGGCTGTTTCCCTCTCGACGATGAAGCTTATCCCCCATCGTCTCACTGGCCGACCTTGACCCCTGTTATTTTGAGGTCATATCTAGTATTCAGAGTTTGCCTCGATTTGGTACCGCTCTCGCGGCCCGCACCGAAACAGTGCTTTACCCCTAGATGTCCAGTCAACTGCTGCGCCTCAACGCATTTCGGGGAGAACCAGCTAGCTCTGGGTTCGAGTGGCATTTCACCCCTAACCACAACTCATCCGCTGATTCTTCAACATCAGTCGGTTCGGACCTCCACTTAGTTTCACCCAAGCTTCATCCTGGTCATGGATAGATCACCCAGGTTCGGGTCCATAAGCAGTGACAATTGCCCTATGAAGACTCGCTTTCGCTACGGCTCCGGTGGGTTCCCTTAACCAAGCCACTGCCTATGAGTCGCCGGCTCATTCTTCAACAGGCACGCGGTCAGAGCCCCGGGCTCCTCCCACTGCTTGGGAGCTTACGGTTTCATGTTCTATTTCACTCCCCGATGGGGGTTCTTTTCACCCTTCCCTCACGGTACTACTTCACTATCGGTCACCCAGGAGTATTTAGCCTTACAAGGTGGTCCTTGCTGATTCACACGGGATTCCACGTGCCCCATGCTACTCGGGTCAGAGCGTAAGCTAGTGATGCTTTCGGCTACTGGACTCTCGCCATCTAGGGTGCAGCACTCCACCGCTTCGCCTAGCAGCACGACGCTTGTATTGCTCTCCCACAACCCCGTTTTCACGGTTTAGGCTGCTCCCATTTCGCTCGCCGCTACTACGGGAATCGCTTTTGCTTTATTTTCCTCTGGCTACTAAGATGTTTCAGTTCGCCAGGTTGTCTCTTGCCTGCCCATGGATTCAGCAGCAGTTCGAAAGGTTGACCTATTCGGGAATCTCCGGATCTACGCTTATTTTCAACTCCCCGAAGCATTTCGTCGCTTACTACGCCCTTCCTCGTCTCTGGGTGCCTAGGTATCCACCGTAAGCCTTTCCTCGTTTGAACCTCGCCCTTAACTTTAAGGCTATGCCATCCTAAGGTGCTACTAAATGGAAGGATCTTATCAACGTCCATGAATGAGAAATCATAGATCGAACTGCCGAATCGGAAAAATTGGGTGCTATCATATAGCTTTGTATCGGCTAAGTTCACGAGTTGGAGATAAGCGGACTCGAACCGCTGACATCCGCCACAGGGTAAACCGCCGCCTCTCAGGCCCCCGACTGATTCTACCATAGAGGCCAACGATAGACAATAACTCCCCCCCGAACACAGCTTACAACTTTCATCGTACTGTGCTCTCCAAAGAGCAACTCTTCTCAAAATCTCAAAAAAGGATGCTGAGTTGGAATCCCATTCTAACTAAGGATTCTTGTGGTTCCGGAGGATCCATCTACAGGAGAACCAGGAACGGAAAG-CCCCCCCCTTTCCTCCCGGCTCTTTGGTCTTAAGAATGCTGGTTTTAAGAATGAGTGATTGCCCTTCTCCGACCCTTACTGCCCAACCTTAGAACGGACAGCTAATGCGTTCCACTTATTGAACAGGGTTCTATGGTCGGTCCGCGACCCCTGGATGCCGAAGGCGTCCTTGGGGTGATCTCGTAGTTCCTACGGGGTGGAGACGATGGGGTCGGCCCATGGATTTTCCTTCCTTTTGCCGCATTTCGCTCAAAGGGTTGAAGGGAGATAGTGCATCAAGCTGTTCGCAAGGGCCAACTTAATCCTCTTCCCCAGGGATCCCTCATGGGATCCCTAGGAGAGCCGCCGACTCCAACTACTGTCCATGTACGATCCATACTAGATCTGACCAACTGCCCATCCTACCTCCTCTACGTTCTTGACAGCCCATCTTTGTCTCAGTAGAGTCTTTCAGTGGCATGTTTCGGTCCTCTTTCCCATTACTTAGAAAAAGTGAGCCACCGGTTCAGGTACAAGATACTATCATTATCGCCTGGACAATTAGACATCCAACCCGTAATCGCAACGACCCAATTGCAAGAGCGGAGCTCTACCAACTGAGCTATATCCCCCCGAGCCAAGTGGAGCATGCATGAAGGAGTCAGATGCTTCTTCTATTCTTTTACTTGGCGCAGCTGGGCCATCCTGGACTTGAACCAGAGACCTCGCCCGTGAAGTAAATCATCGCACCTACGGTCCAACCAATTGGGAGAGAATCAATAGATTCCTTTTCGGGAGCGATTCATCCTTCCCGAACGCAGCATACAACTCTCCGGTGTACTGCGCTCTCCAAGTGTGCTTGTTCCCCTCCTTCTTCCTTACCATGGCAAGTCTTTGTGAAATAACTCCGATGAGAAGAAAGAAGAAGGCGTTAAGAGGACCCTCCTGGCCCAACCCTAGACACTCTAAGATCCTTTTTCAAATCAAACCTGCTCCCATTTCGAGTCAAGAGATAGATAAATAAACACATCCCATTGCACTGATCGGGGGCATTCGTAGTGACTGAGGGGGTCGAAGACCAAGAAGTGAGTTATTTATCAGCCAAGCATTCTTCTTATGGCTAGATCCAATCTCCTGGTCCCTGCGGAAAGGAAAAAGAATTTCAACTTCTTCCTTTCGGAAAGGGAGGATTAGGAAAATCCTATTGATTGCAGCTTTCTCCAGACCTCCGGGAAAAGCATG-AAAAAAAGGCTCGAATGGTACGATCCCTCCGTCACCCCAGAATGAAAGGGGCGATCTCGTAGTTCTTGGTCTGTGAAGATACGTTGTTAGGTGCTCCGTTTTATTTTCCCATTGAGGCCGAACCTAAACCAGTGCTCGAGAGATAGCTGTCCATATACTGATAAGGGATGTATGGATTCTCGAGAAGAGAGGAGCCGTGGTGGTCCCCCCCGGACCGCCCGGATCCCACGATTGAATAGAAAGTTGGATCTACATTGGATCTCACCTGAATCGCCCCATCTATCCTCCTGAGGAGAAGTTTGGTTTCAAACCCCGGTTCGAACAGGAGAAGTACGCCATGCTAATGTGCCTTGGATGATCCACATCTCAGGGTCAGGCGCTGATGAGCACATTGAACTATCCATGTGGCTGAGAGCCCTCACAGCCCAGGCACAACGACGCAATTATCAGGGGCGCGCTCTACCACTGAGCTAATAGCCCGTCGTGCGGGCCTCCCGCCGGGGCCCGCTATGCCAAAAGCGAGAGAAAGCCCATCCCTCTCTTTCCTTTTTTACGTTCCCATGTCCCTCCCGTGTGGCGACATGGGGGCGACAAAAAGGGGATCCTATCAACTTGTTCCGACCTAGGAAAATAAGCTCATGAGCTTGGTCTTACTTCACCGTCGAGAAACGAAAGAAGACTTCCATCTCCAAGTTTAACCCAGACGTAGCTCGCTTCTTTTTGGGTGTGAAGTAGTGTCAAACCAAAATACCCAACAAGCGTTAGCTCTCCCTGAAAAGGAGGTGATCCAGCCGCACCTTCCAGTACGGCTACCTTGTTACGACTTCACTCCAGTCACTAGCCCTGCCTTCGGCATCCCCCTCCTTGTGGTTAAGGTAACGACTTCGGGCATGGCCAGCTCCCATAGTGTGACGGGCGGTGTGTACAAGGCCCGGGAACGAATTCACCGCCGTATGGCTGACCGGCGATTACTAGCGATTCCGGCTTCATGCAGGCGAGTTGCAGCCTACAATCCGAACTGAGGACGGGTTTTTGGGGTTAGCTCACCCTCGCGGGATCGCGACCCTTTGTCCCGGCCATTGTAGCACGTGTGTCGCCCAGGGCATAAGGGGCATGATGACTTGACGTCATCCTCACCTTCCTCCGGCTTATCACCGGCAGTCTGCTCAGGGTTCCAAACTCAACGGTGGCAACTAAACACGAGGGTTGCGCTCGTTGCGGGACTTAACCCAACACCTTACGGCACGAGCTGACGACAGCCATGCACCACCTGTGTCCGCGTTCCCGAAGGCACCCCTCTCTTTCAAGAGGATTCGCGGCATGTCAAGCCCTGGTAAGGTTCTTCGCTTTGCATCGAATTAAACCACATGCTCCACCGCTTGTGCGGGCCCCCGTCAATTCCTTTGAGTTTCATTCTTGCGAACGTACTCCCCAGGCGGGATACTTAACGCGTTAGCTACAGCACTGCACGGGTCGATACGCACAGCGCCTAGTATCCATCGTTTACGGCTAGGACTACTGGGGTATCTAATCCCATTCGCTCCCCTAGCTTTCGTCTCTCAGTGTCAGTGTCGGCCCAGCAGAGTGCTTTCGCCGTTGGTGTTCTTTCCGATCTCTACGCATTTCACCGCTCCACCGGAAATTCCCTCTGCCCCTACCGTACTCCAGCTTGGTAGTTTCCACCGCCTGTCCAGGGTTGAGCCCTGGGATTTGACGGCGGACTTAAAAAGCCACCTACAGACGCTTTACGCCCAATCATTCCGGATAACGCTTGCATCCTCTGTATTACCGCGGCTGCTGGCACAGAGTTAGCCGATGCTTATTCCCCAGATACCGTCATTGCTTCTTCTCCGGGAAAAGAAGTTCACGACCCGTAGGCCTTCTACCTCCACGCGGCATTGCTCCGTCAGGCTTTCGCCCATTGCGGAAAATTCCCCACTGCTGCCTCCCGTAGGAGTCTGGGCCGTGTCTCAGTCCCAGTGTGGCTGATCATCCTCTCGAACCAGCTACTGATCATCGCCTTGGTAAGCTATTGCCTCACCAACTAGCTAATCAGACGCGAGCCCCTCCTCAGGCGGATTCCTCCTTTTGCTCCTCAGCCTACGGGGTATTAGCAGCCGTTTCCAGCTGTTGTTCCCCTCCCAAGGGCAGGTTCTTACGCGTTACTCACCCGTCCGCCACTGGAAACACCACTTCCCGTCCGACTTGCATGTGTTAAGCATGCCGCCAGCGTTCATCCTGAGCCAGGATCGAACTCTCCATGAGATTCATAGTTGCATTACTTATAGCTTCCTTGTTCGTAAACAAAGCGGATTCGGAATTGTCTTTCATTCCAAGGCATAACTTGTATCCATGCGCTTCAGATTCGCCTGGAGTTCGCTCCCAGAAATATAGCCATCCCTACCCCCTCACGTCAATCCCACGAGCCTCTTATCCATTCTCATTCGATCACGGCGGGAGAGCAAGTCAAAATAGAAAAACTTACATTGGGTTTAGGGATAATCAGGCTCGAACTGATGACTTCCACCACGTCAAGGTGACACTCTACCGCTGAGTTATATCCCTTGCCCCCCCATCGAGAAATAGAACTGACTAATCCTAAGTCAAAGGGTCGAGAAACTCAAAGCTACTATTCCACTATTCTTGAACAACTTGGCGTCAGGCCTTCCTTCTTTTCGCACTATTACGGATACGAAAATAATGGGAAAAATTGGATTCAATTGTCAACTGTTCCTATCGGAAATAGGATTGACTACGGATTCGAGCCATAGCACATGGTTTCATAAAACCGTACGATTTTCCCGATCTAAATAAAGCAGGTTTTACATGAAGAAGATTTGGCTCAGCATGTTCTATTCGATACGGGTAGGAGAAGAACCCAACTCGGTATTCTTAAAAAAATAGAGAAATCAGAACCAAGTCAAGATGATACGGATCAACCCCTTCTTCTTGTGCCAAAGATCTTACCATTTCCGAAGGAACTGTAGTTACATCCCTTTTCAATTTCCATTCAAGAGTTCTTATGTGTTTCCACGCCCCTTCGAGACCCCGAAAAATGGACAAATTCCTTTTCTTTTCTTATAGGAACACATACAAGATTCGTCACTACAAAAAGGATAATGGTAATCCCACCATTAACTACTTCATTTATGAATTTCATAGTAATAGAAATACATGTCCTACCGAGACAGAATTTGTAACTTGCTATCCTCTTGCCGAGCAGGCAAAGATTTACCTCCGCGGAAAAGATGATTCATTCGAATCGACATGAGAGTCCAACTACATTGCATTGCATTGCCGGAATCCATGTTGTATATTTGAAAGAGGTTGACCTCCTTGCTTTTCTCATGTTACAATCCCCTTCCCGCGGAGCCCCCTTTCTTCTCGGTCCACAGAGAAAAAATGGAGGACTGGTGCCAACAGTTCATCACGGAAGAAAGGACTCACTGAGCCGGGATCGCTAACTAATACTAATATAATAGAAAATACTAATATAATAGAAAAGAGCTGTCTTTTCTGTATACTTTCCCCGGTTCCGTTGCTACCGCGGGCTTTACGCAATCGATCGGATCATATAGATATACCTTCAACACAACATAGGTCATCGAAAGGATCTCGGAGACCCACCAAAGCACGAAAGCCAGGATCTTTCAGAAAATGAATTCCTATTCGAAGAGTGCATAACCGCATGGATAAGCTCACACTAACCCGTCAATTTGGGATCCAATTCGGGATTTTCCTTGGGAGGTATCGGGAAGGAATTGGAATGGAATAATATCTATTCATACAGATACAGAAGAAAAGGTTCTCTATTGATTCAAACGCTGTACCTGCGGGATAGGGATAGAGAAAGAGGAAAAAAACGAAGATTTCACATAGTACTTGTGATCGAAAAAGAAATCTTATTTATTTCGTACCTTTCGCTCAATGAGAAAATGGGCCAGATTCTACAGGATCAAACCTATGGAACTTAAGGAATGATGGAAGGGAATAAAAAAAGAAATAAAAAAAGAAAAGAGAGGGAAAAAGAATCAAAAAAATAATTAAATCAAAATGAAGTAGAAGAGCCCAGATTCCAAATGAATGAAAACGTGACTGAATCGGTCCTAGTTACTCTTCGGGGCGGAGTGGAAGAAGGGAGGAGATTCTCGAACGAGGAAAAGGATCCAACGACTTCGAAAGAATTGAACGAGGAGCCGTATGAGGTGAAAATCTCATGTACGGTTCTGTAGAGTGGCAGTAAGGGTGACTTATCTGTCAACTTTTCCACTATCACCCCCAAAAAACCAAACTCTGCCTTACGTAAAGTTGCCAGAGTACGCTTAACCTCTGGATTTGAAATCACTGCTTATATACCTGGTATTGGCCATAATTTACAAGAACATTCTGTAGTCTTAGTAAGAGGGGGAAGGGTTAAGGATTTACCCGGTGTGAGATATCACATTGTTCGAGGAACCCTAGATGCTGTCGGAGTAAAGGATCGTCAACAAGGGCGTTCTAGTGCGTTGTAGATTCTTATCCAAGACTTGTATCATTTGATGATGCCATGTGAATCGCTAGAAACGTGTGAAGTGTATGGCTAACTCAATAACGAAAGTTTCGTAAGGGAACAGGAGCAGGCTACCATGAGACAAAAGATCTTCTTTCTAAAGAGATTCGATTCGGAACTATTATATGTCCAAGGTCCAATATTGAAATAATTTCAGAGGTTTGCCTTGACTTTGTCCGTGTCAACAAACAATTCGAAATGCCTCGACTTTTTTAGAACAGGTCCGAGTCAAATAGCAATGATTCGAAGCACTTCTTTTTATACTATTTCGGAAACCCAAGGACTCAATCGTATGGATATGTAAAATACAGGATTTCCAATCCTAGCAGGAAAGGGAGGGAAACGGATACTCAATTTAAAGTGAGTAAACAGAATTCCATACTCGATCTCATAGATACATATAGGATTCTGCGGAAAGCCGTATTCGATGAAAGTCGTATGTACGGCTTGGAGGGAGATCTTTCATATCTTTCGAGATCCACCCTACAATATGGGGTCAAAAAGCCAAAATAAATGATTTTAGCCCTTATAAAAAGAAAACGGATTCTTGAACCCCTTTCACGCTCATGTCACGTCGAGGTACTGCAGAAGAAAAAACTGCAAAATCCGATCCAATTTATCGTAATCGATTAGTTAACATGTTGGTTAACCGTATTCTGAAACACGGAAAAAAATCATTGGCTTATCAAATTATCTATCGAGCTATGAAAAAGATTCAACAAAAGACAGAAACAAATCCACTATCTGTTTTACGTCAAGCAATACGTGGAGTAACTCCCGACATAGCAGTAAAAGCAAGACGTGTAGGCGGATCGACTCATCAAGTTCCCATTGAAATAGGATCCGCACAAGGAAAAGCACTTGCCATTCGTTGGTTATTAGGGGCATCCCGAAAACGCCCGGGTCGAAATATGGCTTTCAAGTTAAGTTCCGAATTAGTGGATGCTGCCAAAGGGAGTGGCGATGCCATACGTAAAAAGGAAGAGACTCATAGAATGGCAGAGGCAAATAGAGCTTTTGCACATTTTCGTTAATCCATGAACAGGATCTATATAGACACATAGACCCATGGATCCATACATCTCGATCGGAAAAGAATCAATAGAAAAAGAAAGAATCGGAATTGATCGATATATTTATCGAAACAAACGAAAAGGAAACGAAAGACGAAACATAAATCATGTATCAACTAAGCCCTCTCGGGGACATGATTAAGAATAAGAAAGAGGAATCCCATGTAAATACCATGGAATAAGGTTTGATCCTATTCATGGGGATTCCGTAAATATTCCATTCCAAAAAGAGAAAGTTCGAAACAATTGGGATTTTTTTGGAGATTGGATGCAGTTACTAATTCATGATCTGGCATGTACAGAATGAAAACTTCATTCTCGATTCTACGAGAATTTTTATGAAAGCCTTTCATTTGCTTCTCTTCGATGGAAGTCTTATTTTCCCAGAATGTATCCTAATTTTTGGCCTAATTCTTCTTCTGATGATCGATTCAACCTCTGATCAAAAAGATATACCTTGGTTATATTTCATCTCTTCAACAAGTTTAGTAATGAGCATAACGGCCCTGTTGTTCCGATGGAGAGAAGAACCTATGATTAGCTTTTCGGGAAATTTCCAAAGGAACAATTTCAACGAAATCTTTCAATTTCTTATTTTACTATGTTCAACTTTATGTATTCCTCTATCCGTAGAGTACATTGAATGTACAGAAATGGTTATAACAGAGTTTCTGTTATTCGTATTAACAGCTACTCTAGGAGGAATGTTTTTATGCGGTGCTAACGATTTAATAACTATCTTTGTAGCTCCAGAATGTTTCAGTTTATGCTCCTATCTATTATCTGGATATACCAAGAAAGATGTACGGTCTAATGAGGCTACTATGAAATATTTACTCATGGGCGGGGCAAGCTCTTCTATTCTGGTTCATGGTTTCTCTTGGCTATATGGTTCATCCGGGGGAGAGATCGAGCTTCAAGAAATAGTGAGTGGTCTTATCAATACACAAATGTATAACTCCCCAGGAATTTCAATTGCGCTTATATTCATCACTGTCGGAATTGGGTTCAAGCTTTCCCCAGCCCCTTCTCATCAATGGACTCCTGACGTATACGAAGGAGTGCGGTTCGTTCGATAAATTCCTACCTCTCTATCTATCTCTGAGATGTTTGGATTTTTCAAAACTCCATGGACATGTAGAAGAGAAATGCTATACCCACTCGGACCAAGACATAACTTTTACTTGTTCAAATAACAATTAAGGTGAAGCAGGGTCAGGAACAACGAATCTCTTTATGATAAACAGATTCATTTTGCAAGTTCGTTATTACGGGTAGTTCCTACAAAGGATCGGACCAATGACGTATACAATACTTGAATTCTCGATGTAGATGCTACATAGTTGGTTCTCATCCTTCAGAGACTACGAGTGTAATAGAGCATCCGTCGACAAAAGGATCACCCTAAGATGATCATCTCATGGCTATTGAGAACGAATCAAATCAGATGGTTCTATTTCTCAATCTTTCTGACTTGCTCCTACGGAACCAAGGTCGAAAAGATTGAGAAAAATAGGTCATTCACAACCACTGATAAAGGATTCCTCGAAAAGTTAAGGATTAGTAATCCTTTTTAGAAATCGAATGGATTCGATCTTATACATACGCGAGGAAGGTAATCAAAAAAGGAAAGAAGACGAGTTCTTCTTTCTTTTATAACTTAGGAGCCGTGCGAGATGAAAGTCTCATGCACGGTTTTGAATGAGAGAAAAAAGTGAGGAATCCTCTTTTCGACTCTGACTCTCCCACTCCAGTCGTTGCTTTTCTTTCTGTTACTTCGAAAGTAGCTGCTTCAGCTTCAGCCACTCGAATTTTCGATATTCCTTTTTATTTATCATCAAACGAATGGCATCTTCTTCTGGAAATCCTAGCTATTCTTAGCATGATATTGGGGAATCTCATTGCTATTACTCAAACAAGCATGAAACGTATGCTTGCATATTCGTCCATAGGTCAAATCGGATATGTAATTATTGGAATAATTGTTGGAGACTCAAATGGTGGATATGCAAGCATGATAACTTATATGCTGTTCTATATCTCCATGAATCTAGGAACTTTTGCTTGCATTGTATTATTTGGTCTACGTACCGGAACTGAGAACATTCGAGATTATGCAGGATTATACACGAAAGATCCTTTTTTGGCTCTCTCTTTCGCCCTATGTCTCTTATCCTTAGGAGGTCTTCCTCCACTAGCAGGTTTTTTCGGAAAACTTCATTTATTCTGGTGTGGATGGCAGGCAGGTCTATATTTCTTGGTTTCAATAGGACTCCTTACGAGCGTTGTTTCTATCTACTATTATCTAAAGATAATCAAGTTATTAATGACTGGAAGAAACCAAGAAATAACCCCTCACGTGCGAAATTATAGAAGATCCCCTTTAAGATCAAACAATTCCATCGAATTGAGTATGATTATATGTGTGATAGCATCTACTATACCAGGAATATCAATGAACCCGATTATTGAAATTGCTCAGGATACCCTTTTTTAGCTTCTAGAATCTATTTCTTAGTTCAAGATCCCTCTTAACCTAACTGGAATATTAGTAGATCTGTTCCGCCCAAAATGGGAATGGGCTAGGGTTATGAACTTATAATCATGGAATCGACTCGATCATCAGATTATAGATTATAAGTTCATTCCATACCGGGACAGACCGGAATAGGGTTAGGTTATATACATTCGAATTATGAGAAGGGGTTATTCGAGCGTATCTAAATAGATACTATGTTTACATATGGATCCCTACGTCGTTACATTCCATTTAGGATTAGGAATAGGCGTAATCGGACCTGCTTTTTACATCTCTCTCGTTATTTGGGACCCTATTCATCTCTTTGGGCTTCTATTGAATCGAGAAATAGGTTTGATTGTCTATCTTTTTGATATAAGGCATCCTCCGGATAATTCAAATCGAAGCAATTGGATGCCCGACTCGAGCCTATATGACATGACCAATCAATAGAAATACCCTTGTCATATATTCCATACATCACACTAGATAGATATCATATTCATGGAATACGAGTCACCTTCAAGATGCCTTGGTGGTGAAATGGTAGACACGCGAGACTCAAAATCTCGTGCTAAAGAGCGTGGAGGTTCGAGTCCTCTTCAAGGCATAATATTGAGAATACTCACTGAATGAGCAATTCAATAAGAGGCGCCTGTTGGCATTCCAGACTTCCTTCTCCTTTCAGGGCCTATCCGAAAGAGAATCCAGTACTTCTTGGTCGTGAATATCTGAATAGGACAAACCGCCCCGTGGATATCTTGCTTCGGAACAAAACAATTAGAAATTAGAATTAGGCTCGCGGTCAACTGGAATGTGTATTATCCATATAGGCGATCTTTCAATTGAGAAGATCCGTCGACCTGAGAAACTAAGAGAAAGGTCTATTAAACCAATGATTCGTTATTGTAACAGATAGCAACAACCATTTCATCCGACATGCGTATTTTTTATTTTCCAATGGATTTACATCTTTCATTAATGGAAATTTTTTGATGTAGTGAGTACTAGCTCTGGTTGTTCGCTGTTCAAGAATTCTTGTTTAGGCAGTTCATACCATCCATACATAATGTTTTGATCTAAGATTTCAATTCTTCCGTGTTTCAGCAGTAGTAAGTATATTGTTCCACGGAACTAAGGTCCAAAATATGGAAGAAAGAGGTGTTTCCACGACTCTACCACCCAGTCAATTCTGTTCCGCTTAATCCCTATTTCATGGCCACATATCTTTCCGGCTAAGGAATGGTAAACCTTTCTCTTGTTACATGAATCCAATTTTCGTTTCATCCGGGAAAAGCCATCTTTTTTTCAACAATGTCTTTGTCATTTGATCCAATAGCGTTCCGTTAGATAGGAACAGATTTGATAAATACTGATAACTCTCGGATGGAGTATTAGAACGGAAAAATCCATTAGATAATGAACTATTGGTTCTAAGCCATCTCTGGCGATAAATCAACAATTCGAAGTGCTTTTCTTGCGTATTCTTGATAAACCAGCGTTTATATATAGATGTAGGAAGGTCTGTTTGGTAAGTAAGAAGCCCCTTTGGCATCTCTTCATCTGCAAAGAATTCTCGATGTGAAAACACAGAGACAAAGGGCGGATCTTTGAATAGGAAAAAAAGTGGATCCGCAGGGTCCCAAATGAATTGGCTTATTAGAAAAAAGCCTTGTTCTTTGGAAGATCTATCTCTTGTCTGGTACTGCACGGTTCCACTCTGCAAGAACTCCGAATCATTCTCTTGAAGCTCATCCTCTTCATCATAAATGATCCGCTTGCCCCGAAATGACCTAGCCCAATAGGGAAATCCCAATTCATTGGGCCTTTCGATACAATCAAATAGAAAGCCCCAAGGGCGCCATATTCTAGGAGCCCAAACTATGTGATTGAATAAATCCTCCTCTATCTGTTGCGGGTCGAGGACTCCTTCTCGTTCCCCTTCTTCTTCAAACTCCGATTCGTATTGTTCATAGAGAAATCTCTGATCAACGATAGAACAAGATCCAGTTTGCATCATATCTAAGGGATTCCTTGGTTCGGGCCGAAGAAGCAATGTCATTTGATCGTTATCAAACTGAATGCAATCTTTTTCTGTCCGTGAGGATCCCACCAGGGCGCCTTCTACTTCTAATAGGCCATGAACTAGATCAGAATCATTCTCAACGAGTCCATAAGAAGTGATCCCATTTTTTTCATCGGGTCCGGGTAAAGACCAAAGGTCTTGAGCGACCGATCCGGCAGAACAACTCAAAAGGTAAAGAAGTATCGTTAATTTCTTCATGCTCGTTCCAAGTTCGAAGTACCATTTGTACAAATAAGAATCCCCTTCGTTACACGATTTCTTCTTCATATAGATAGATATAGGATCTATGGAGCAATTACTTAGAAGTACATTTTGTGCAACAGCCCTTCCTATCTGATAGAAAAGGATCCCATGATCATGAACCGATCTTACCTGGGATCGCAAATCCCAAGTTTGTCTATGAAGAGCAGATCTAATTATATTAGTGTCTATAATTAATTTCTTCTGTGTAATACTAATTGATAGGGCCTCATTGGTAAGTGCTACAAGATCTCGTACATTGGAACCCATGGTTATGGACCCGAATCCATTAGCATTAGTATGGAACATTTTCTTTTCCAAGTGAAATCCCCTAGTATATGAAAGAGTGAAAAAGTGCTTTCGTTGTTGTGGAATAAGAAGCCTTCGTATCTTAATGCATGTATTTAATTTATTCGGAGCTATTAGAGCGGGATCTACTTTTTGGGGAATATGAGTCGAAGCAATAACAAGAATATTTCTAGTGGAACGTCTTTCACAATCCCTGGAGAGATAGTTCACTAATAGACCGAGGGATAAGTAATTCGACTCATTCACATCTAGATCATGAATGTTTGGAATCCATATTATGCAAGGAGACATTGCTTTTGCTAATTCGAATTGAAGGGTGATATAAAATCGGTCTATTTCCGGCATCATATCCATAGTTAGCGCATTCGTCATAGTTAGAAGCTCCAGCTCCGTATCAAGGTCACGGTCAATATCGTCACTATCATCAATAAGAAAACCCTTAGGCTTGTTATCCAGGAACTTGTTCAGAAATACTGTAATGAAAGGAACATAGGAGTTTTCCGCTAGGTATTTGACCAAATAGGATTGTCCAGTTCCTATAGAACCTATCACTAAAATACCCCTAGAGGGGGATAGGGCTAAGCGGAGCGAAAAGGGTTTTCCATGAGATGGGAAATGAAAACTATTAGCCTCACACGAGGTTTGTGAATAAGTGATTGTCTGATAATGAGCAAGAAATATCCGTCTTTCTGCTAAACAGGATGTATTGAACTCATAATTCATTAGATACTTTTTATGAATGTCAACTAAGTATCGTAAGTAAATTGCTCCCGGTTGTTCAATCATTTGATAACCAGAGTCATTCTTTGATAAATGATCACTATGAGTCAGACTCAATAGAATTTGATCAATCCTTTTTTCTGTCGTTAAGGTGGAGAACTGAACCAAGAATTCTCTTTCTTTATCATCAATCGAATCACTGTTCGAGACCCAGGATTCTATTTGATCATCAATCCAATCACCGTTCACGTTTTTTCTTTTTCTTATCAATGAATAGATCTCTTTACTTGTATGACTTAGATGTCTCGTATTTCTCGAAAAAGCGATTCGATTGATGGGATTTGGTATGATACTCATGAGATCGATGAGATTGATATTCAAATATTTCTTCTTAGAACGTATTGATTTGACCCCATAAGCGGGCCCACCGCCCCATAGCATGTTGCCGCCGGAAGCATAACCCCGTATTTCTTCTATAGAATCTCCTAATTGTTCCAGAGCAACTAGAAAGAGATTCTTTAACCAGAAAGAATTCAGCTCAGATGTAGGATACCTATCCAGAAGTTTTCGCAACTCAATCATGTATGATGGAATCATCAAAGATTTGACCTTTTCGAATTCTGTCTGTAACTCACTATAGGCTCGAGAAACAAAGAGAAGATGTGTACGAACGAGATATCCAGCAACAAGAAGAAGGAAAAGGATTGAATAGAGGAACTCCCGAACATTTTGCGATCTCAGATGTGTCGATATCAATGGTGACTCATTATTTCGATGAATCATTTCTTCGGACAGAAGAAGATTATGTAAACACTTACTCGAAATCTCACTTATCAGATTCCATTGTGGAAGACACAATTTTTTCTGAAGAATTCGCCATGATATATCTGATCCATGCATAATATCATGAAAAATGGATACAAATTTTTGGCTGCTACTTAGTATCGGCAATAGGTCTGAAAAAGTATCTAAAAATATCAAATTTAGATATTTGTACCCTGTCGAAGTAAGGAACCATGGCATATATGTTTGGAATAGATTCCATTTTGAGAGAGTTGAAAAAGCACTATCTCGTTGAAAGGTTCTATACATCTGCCCTTTCTCAAGGCATTTCTTTAGACAAAGACTCCGTTTTTTCCTCTTTTCGGATGGTAAATATTTCTCAGAACATGGAGTGCGAATCAAACCCATGTTTGAATTGAAATTGAGATACTGCTGCAAGTTCTTCCCCTCTGAATCAGATAAATTCATATCTGAAGGAGGTTTACAATAAGTTCTTTCAAAATTGACTATTTGTCCCTCTGTTAGAGGTGTTCCAAAAATGTCTGCGATCGAGTAAATAGCTCTACGAACGAATGGATCGGATCGAATTGGAAAATGGAAAGATTTGTACAAGTTATACCTTCTTTCGTCACCACTTTGTGGAAAATCGTTAGGTATGAATATGTTAGATACCTGTAACTCGATTGGTGAAATAGTATCTCTCTCCAAAAAAGCATGTTTTTTTTTACCGCCGCGCAAAGAAAATATTTTGTTGCGAATGAACAAGATATTGAGGAATTGTCCATACGTAAAATCATAATTATTGACACGGGCCTTTTCCACATAAAAAGGGAATCTTTTGTTACAATCGAAGCAGAAGTGATGTGGATTATTCAAGAATCGAAGTCGATTTGCTTTATAAAAAGAAGATATCAATGAACTTCTATGAAATGGTTTCGCGGGATTCGGCCAATTGTCTTGATCGTGGGATATCATTGAGAAATAGGAATCCGTGTTCTCAAAAGATTTCCTGCGATTATTTCTAGTATGGAATGAGTCAATCATCCACCACTTTGGTATCTTATTGAACAAAAATGGTGATATTGTTCCTCCGTTGATCAAGAATTTCGATTTCTGGGAAGTATCATGATCATCCAATAAGAAGGGTTTCAATTTTTTCAAATGAACGATTTGAAGACCTATTGATTCTAACAACTGATTGCAGAGTTGATCATTCGGACCTTTCAATTCATAGATGTGGATCTCGGACCTATGAATGGGGATATTCCCGAAACTCACAAAGAAAAAAGGAAGTGAGTTAGACAAAAAGAGAAGAAACTTGGACAAAAAAAGAAGTAACTTGGACAAAAAGAAAGGAAGTGACTTAGACAAATCTTTTTTGTCGATAACCTCAGACCAATCAATCGAATATTGATTAATACGTAATCGATCGAACACTACTTGAAAATGAAAACGGCTCTTCTGTTCAGAAATGAAATGTTCCAAATGTTCCTGGAAATTCTTGCTCCCATTGGACCATTTGTATCTATATGCATTAGGATCCCGATTCATGGATCTCTCGGTTCGAGAAATAAAACTACGAGGATCGAACCCTTTCTTCTGGCTCTTTTTCAAATTTGATAAATGTTGGTTGATCGTATATTTCATTATAGTTCTATGATTCAGAGTATCATTTCCTATTTGATCCCTTTGAATTCCATATTCGAAGTTGCGATCGGATCTATTCATTAAAAAGAATCGATTCAATACATTTATTATGTACCCACAGGTGTTATATTGGATTTGAATCAGATTTCGGATCAATTTATATTGATTGACTGCCTCGATTATGTTGTTGCTAGCAAATGCCACTATTTTTGGTTTTGGATCTTCCAAATCATTCCCGCAGGAGGTCCGGACCCATTTTTCTCTGATCCTTCGATAAAAGGATTCATTCTCTTCATAAAAAATAGGAGGTAGAACCAATAAATATTTCTTTTTCGATTCATCCCTGGAGTTGAATACCTCATTCAAGAATTGTTTTTGATCCAATCTGCAGGAATCAATAGAAAAGGTAAATCCCTTATGATACGACAGATCCGGCTCGGTTATTGATAGAGTGAATATATCCGCCATTTCTTGAAATCTCTCTTCTGATTCAAAATCGTGGTGTAACGTGTATCCCCCCCTGTTCCGGTCACGAAATAAATCAAAAAATGGATTTTTGTTCAAGAATGAAATCTTATTGGAACTGTCCATATCCAGTTCATCCTTCGGAACCATATCACATCCCGGATCGGATGAAATAGGATGAATTGAGACGGTATTTTGTAAATAAGTAATTATCTTGAATATATTAACTATTTCTTTATTTTCCGATCGCCTGGAAGGGACAAAAGAAACATCTTGTTCTTTCTTCAACAATTTCTGATCTCTAGTGGACCTCTCAGTAGGATTCGAACCCAGATGAAGTTCTGACCATCTGTCAGAGAAAAAAGAACGAATGGATCTTGTAGGATTCCCAAGAAATTCTTCGATTTCTTCCGGAAGCAGATGATTATTCATCTGCTTCTCACGTTCCGTGAATAGCCGGGACATTGAGGAATATCCAGAGAGGCATTTAGGAAATCGGTCTGATTCTATCTCTGTTCGTTCCGTTTGAAGAAAGGAAGGATCCCAAAGAATCGATCCTTCTTTTAGTTGTTGAATCTCTCTTTGATTGATCAATGTGTGATATTCCGAATCCTCATTACTAATGGAATCGAAATGATCTCTGGATTGATCAGAAGATCCTTTCAATTGGCTAGAATCCGTTACTTGAACGAAACTAGATCTTGTGGAATCATATTGAATATTTGACGATACATTCCGTACCTTGCTAAAAAACCGATCCTTGTTTACCAACCACACATTGTCTAACCAAATCCAATTCTCTCTCGATATTTTCCTCAAAAAATCCGATTCGTGCGGATTCTTCCCCCAACTAAAGAAGAGATCTTGGCGGAATTGCCACATATGAAATTGAGCACAATTTTGCAAAGAAATAGCCCACTTGTTTCTCGAGAAGAGATAGGAAACATGCTCAATATCATTTGATTGAATAGTTGACCCAGCTACTTGTTGTTTGAAGAAACCCTCCACTTCAATTGGTATTTTTTCACGAAAAGCAAAGATGAGATAACCAATCCAGTCTTTCACTAAGATTTCGAATAGCTGTCCCGAATTCAAGTTGATTCTGTTTCGCCTCTTCCTCGGAGAAAGACGATCAAACAATTCCCAATCATGGGCCTTGCGGATCGGATCATCAATATAATATACAAAAAGAAACTCCAGATATTTGATATCTTTCTCTTTGAATGAGATCTCAATTCCAGCGACGGTTTCATTATTAGATATCTTACAACTGGAATCCCTCTTTTTTCCGATCCAGTTCCTCCACCACCGCGAACCCCAGTTAGATTCAGGCATGATACACTTTTTAGTTATTGGGAGAGCCCAAGTACTCTCTTTCGGATCCAGGAAAAGGCTCTCAGAGATCTTTTTTCCTTTTGGAAGATACAGGAGCGAAACAATCAACCTATTGATATTGGAAGAGCCAAAAGAGTCTTCCAATGTATCATTTCTGGGTCCAATGAAATTCATAGGTATAGGAAGAAGTCCTGTCAAATAGATATTTTTTCTTTCGACCATCTTTCGATTGTTAATACGATATATAAGGACCACTACTACAAATAGTACTACACCCTTGATCGTGAAATATCGATTGCTTGTTGAACCCTGTGAATTGCGTGAAAGTAAGATACTCCAAATTCGGGAGTCCAAGAGTTTTATAAAACGTTCTTGATGGAAAAAAATGTGAATGAAAGATCCCACTGAATTGAATTGGGTCCATGAATCTAAGAAATAGTGAGAATTCTTGATCTCTCTCAATATCTCTCTAAATTCGAAAATCCAGGATTTGAATTGATGTCCTTTCATTGAGTCCTCCTAAATTGCATTGATTTATCCTAAGGATTTCATTTCAATTGGAATTTGGTTATTCACCATGTACGAGGATCCCCGCTAAGCATCCATGGCTGAATGGTTAAAGCGCCCAACTCATAATTGGCGAATTCGTAGGTTCAATTCCTACTGGATGCACGCCAATGGGACCCTCCAATAAGTCTATTGGAATTGGCTCTGTATCAATGGAATCTCATCATCCATACATAACGAATTAGTGTGGTATATTCATATCATAACATATGAACAGTAAGAACTAGCATTCTTATTGAGACTAAAACTCATAGGGAAGAAAATAGATTTATGAATGGAATCAAATATGCAGTATTTACAGACAAAAGTATTCGGTTATTGGGTAAAAATCAATATACTTCTAATGTCGAATCGGGATCAACTAGGACAGAAATAAAGCATTGGGTCGAACGCTTCTTTGGTGTCAAGGTAATAGCTATGAATAGTCATCGACTCCCGGGAAAGGGTAGAAGAATGGGACCTATTATGGGACATACAATGCATTACAGACGTATGATCATTACGCTTCAACCGGGTTATTCTATTCCACCTCTTAGAAAGAAAAGAACTTAAATCAAAATACTTAATAGCATGGCGATACATTTATACAAAACTTCTACCCCGAGCACACGCAATGGAGCCGTAGACAGTCAAGTGAAATCCAATCCACGAAATAATTTGATCTATGGACAGCATCATTGTAGTAAAGGTCGTAATGCCAGAGGAATCATTACCGCAGGGCATAGAGGGGGAGGTCATAAGCGTCTATACCGTAAAATAGATTTTCGACGGAATGAAAAAGACATATATGGTAGAATCGTAACCATAGAATACGACCCTAATCGAAATGCATACATTTGTCTCATACACTATGGGGATGGTGAGAAAAGATATATTTTACATCCCAGAGGGGCTATAATTGGAGATACCATTGTTTCTGGTACAGAAGTTCCTATAAAAATGGGAAATGCCCTACCTTTGAGTGCGGTTTGAACTATTGATTTACGTAATTGGAAGTAACCAATTAGGTTTACAACGAAACCTAGAAATCGATCACCGATCCAATTTGAGTACCTCTACAGGATAGACCTCAACAGAAAACTGAAGAGTAACGGCAGCAAGTGATTGAGTTCAGTAGTTCCTCATATAAAATTATTGACTCTAGAGATATAGTAATATGGAGAAGACAAAATTGTTTCAAGCACCGACAAAACCAGAAGCGCCCCTTGTTTCAAAGAGAGGAGGACGGGTTATTCACATTTCATTTGATGGTCAGAGGCAAATTGAAAGCTAAGAAGTGGTAATTCTAAGGATTCCCCCGGGGGAAAATAGAGATGTCTCCTACGTTACCCATAATATGTGGAAGTATCGACGTAATTTCATAGAGTCATTCGGTCTGAATGCTACATGAAGAACATAAGCCAGATGAAGGAACGGGAAGACCTAGGATGTAGAAGATCATAACATTACTGATTCGGCAGATTTGGATTCCTATATATCACTCATGTGGTACTTCATTATACGATATATATATTATACGATATATATAAGATCCATCTGTATAGATATCATCATCTACATCCAGAAAGCCGTATGCTTTGGAAGAAGCTTGTACAGTTTGGGAAGAGGTTTTGATTGATCAAAAAGAAGAATCTACTTCAACCGATATGCCCTTAGGCACGGCCATACATAACATAGAAATCACACTTGGAAAGGGTGGACAATTAGCTAGAGCAGCAGGTGCTGTAGCGAAACTGATTGCAAAAGAGGGGAAATCGGCCACATTAAAATTACCTTCCGGGGAGGTCCGTTTGATATCCAAAAACTGCTCAGCAACAGTCGGACAAGTGGGTAATGTTGGGGTGAACCAGAAAAGTTTGGGTAGAGCCGGATCTAAATGTTGGCTAGGTAAGCGTCCTGTAGTAAGAGGAGTAGTTATGAACCCTGTAGACCATCCCCATGGGGGTGGTGAAGGGAGGGCCCCAATTGGTAGAAAAAAACCCGCAACCCCTTGGGGTTATCCTGCACTTGGAAGAAGAAGTAGAAAAAGGAATAAATATAGTGATAATTTGATTCTTCGTCGCCGTAGTAAATAGGATAGGAGAGAAAATAGAATTTGTTTCTTCGTCTTTACAA--AAAAAAAGAAATAGGAGTTAT
[truncated: 2,075,145 more chars]
