# Supplementary material for: The complete chloroplast genome of Fagus crenata (subgenus Fagus) and comparison with F. engleriana (subgenus Engleriana)
Source: PeerJ. 2019 Jun 7;7:e7026. doi: 10.7717/peerj.7026 (PMC6557254; doi:10.7717/peerj.7026)
Supplement: Supplemental Information 3 [file peerj-07-7026-s003.xlsx]

## Sheet: Sheet1
Proportion of nucleotide site differences
	Castanea mollissima	Quercus rubra	Castanopsis echinocarpa	Trigonobalanus doichangensis	Lithocarpus balansae	Quercus aquifolioides	Quercus aliena	Juglans regia	Quercus variabilis	Fagus engleriana	Ostrya trichocarpa	Carpinus cordata	Quercus glauca	Fagus crenata	Morella rubra
Castanea mollissima	0	0.00386292	0.00322026	0.00970914	0.00462307	0.00403569	0.00370399	0.0585796	0.00388366	0.0387605	0.056002	0.055622	0.00419463	0.0385256	0.0595264
Quercus rubra	0.00386292	0	0.00382146	0.00971605	0.00501005	0.00416007	0.00328245	0.0588491	0.00436739	0.0389748	0.0564443	0.0560781	0.00442267	0.0388297	0.059782
Castanopsis echinocarpa	0.00322026	0.00382146	0	0.00966768	0.00467144	0.00392512	0.0037109	0.0588699	0.00412552	0.0389679	0.0562646	0.0558915	0.00408406	0.0387813	0.0597129
Trigonobalanus doichangensis	0.00970914	0.00971605	0.00966768	0	0.0108217	0.00993027	0.00955711	0.0623251	0.0101583	0.0429137	0.0598442	0.0594711	0.0101652	0.0426788	0.0633478
Lithocarpus balansae	0.00462307	0.00501005	0.00467144	0.0108217	0	0.00519664	0.00499623	0.05963	0.00519664	0.0399353	0.0572528	0.0568728	0.00534867	0.039728	0.0605767
Quercus aquifolioides	0.00403569	0.00416007	0.00392512	0.00993027	0.00519664	0	0.00396658	0.0590288	0.0044434	0.0392443	0.0566447	0.0562508	0.00456088	0.0390508	0.0600585
Quercus aliena	0.00370399	0.00328245	0.0037109	0.00955711	0.00499623	0.00396658	0	0.0586211	0.00387675	0.0387122	0.056085	0.0557187	0.00433283	0.038574	0.0595056
Juglans regia	0.0585796	0.0588491	0.0588699	0.0623251	0.05963	0.0590288	0.0586211	0	0.0589804	0.0523672	0.0351118	0.0356509	0.0590979	0.0521668	0.0406333
Quercus variabilis	0.00388366	0.00436739	0.00412552	0.0101583	0.00519664	0.0044434	0.00387675	0.0589804	0	0.0391406	0.0564305	0.0560573	0.00472673	0.0390301	0.0599894
Fagus engleriana	0.0387605	0.0389748	0.0389679	0.0429137	0.0399353	0.0392443	0.0387122	0.0523672	0.0391406	0	0.0498034	0.0494233	0.0393963	0.00178289	0.0538322
Ostrya trichocarpa	0.056002	0.0564443	0.0562646	0.0598442	0.0572528	0.0566447	0.056085	0.0351118	0.0564305	0.0498034	0	0.00313733	0.0566931	0.0496168	0.0383459
Carpinus cordata	0.055622	0.0560781	0.0558915	0.0594711	0.0568728	0.0562508	0.0557187	0.0356509	0.0560573	0.0494233	0.00313733	0	0.0562854	0.0492229	0.037952
Quercus glauca	0.00419463	0.00442267	0.00408406	0.0101652	0.00534867	0.00456088	0.00433283	0.0590979	0.00472673	0.0393963	0.0566931	0.0562854	0	0.0391959	0.0600377
Fagus crenata	0.0385256	0.0388297	0.0387813	0.0426788	0.039728	0.0390508	0.038574	0.0521668	0.0390301	0.00178289	0.0496168	0.0492229	0.0391959	0	0.053611
Morella rubra	0.0595264	0.059782	0.0597129	0.0633478	0.0605767	0.0600585	0.0595056	0.0406333	0.0599894	0.0538322	0.0383459	0.037952	0.0600377	0.053611	0
