# Supplementary material for: The complete chloroplast genome of Fagus crenata (subgenus Fagus) and comparison with F. engleriana (subgenus Engleriana)
Source: PeerJ. 2019 Jun 7;7:e7026. doi: 10.7717/peerj.7026 (PMC6557254; doi:10.7717/peerj.7026)
Supplement: Supplemental Information 4 [file peerj-07-7026-s004.xlsx]

## Sheet: Sheet1
No.	Position in alignment	Repeat motif type	Repeat motif	Length in Fagus crenata	Length Fagus engleriana	Comment
1	1707	Dinucleotide Repeat	AT	12	16	perfect SSR
2	1749	Mononucleotide Repeat	T	9	10	perfect SSR
3	1777	Mononucleotide Repeat	A	11	12	perfect SSR
4	4438	Mononucleotide Repeat	A	8	10	perfect SSR
5	4759	Mononucleotide Repeat	A	13	16	perfect SSR
6	5508	Mononucleotide Repeat	C	13	9	perfect SSR
7	5521	Mononucleotide Repeat	A	11	10	perfect SSR
8	6431	Mononucleotide Repeat	A	8	10	perfect SSR
9	11908	Mononucleotide Repeat	A	10	9	perfect SSR
10	12607	Mononucleotide Repeat	T	11	13	perfect SSR
11	13054	Mononucleotide Repeat	A	9	10	perfect SSR
12	14554	Mononucleotide Repeat	T	10	14	perfect SSR
13	16989	Mononucleotide Repeat	A	10	11	imperfect SSR in F. crenata
14	23558	Mononucleotide Repeat	T	9	10	perfect SSR
15	28664	Mononucleotide Repeat	C	10	13	perfect SSR
16	30812	Mononucleotide Repeat	T	10	11	perfect SSR
17	32392	Mononucleotide Repeat	A	10	9	perfect SSR
18	34397	Mononucleotide Repeat	T	14	13	imperfect SSR in F. crenata
19	38411	Mononucleotide Repeat	A	11	10	perfect SSR
20	47190	Mononucleotide Repeat	T	10	13	imperfect SSR in F. crenata
21	49945	Mononucleotide Repeat	A	10	15	perfect SSR
22	50576	Mononucleotide Repeat	A	9	13	imperfect SSR in F. crenata
23	51884	Mononucleotide Repeat	T	14	11	perfect SSR
24	54106	Mononucleotide Repeat	T	12	9	perfect SSR
25	59681	Mononucleotide Repeat	A	10	7	perfect SSR
26	61832	Mononucleotide Repeat	A	12	11	imperfect SSR in F. crenata
27	66215	Mononucleotide Repeat	T	13	14	perfect SSR
28	66621	Mononucleotide Repeat	G	12	6	perfect SSR
29	68611	Mononucleotide Repeat	A	10	12	perfect SSR
30	70115	Mononucleotide Repeat	T	9	10	perfect SSR
31	71654	Mononucleotide Repeat	A	10	9	perfect SSR
32	73990	Mononucleotide Repeat	A	22	27	imperfect SSR for both species
33	74635	Dinucleotide Repeat	AT	14	16	perfect SSR
34	74862	Mononucleotide Repeat	T	10	11	perfect SSR
35	75766	Mononucleotide Repeat	G	10	7	perfect SSR
36	83120	Mononucleotide Repeat	A	10	11	perfect SSR
37	85307	Mononucleotide Repeat	T	16	15	imperfect SSR in F. engleriana
38	86931	Dinucleotide Repeat	TA	10	8	perfect SSR
39	113421	Hexanucleotide Repeat	TCCTTC	14	20	perfect SSR
40	116044	Mononucleotide Repeat	A	6	10	perfect SSR
41	117742	Mononucleotide Repeat	T	13	12	perfect SSR
42	121154	Mononucleotide Repeat	A	12	11	imperfect SSR in F. engleriana
43	122872	Mononucleotide Repeat	T	10	9	perfect SSR
44	124677	Mononucleotide Repeat	A	14	12	perfect SSR
45	124771	Mononucleotide Repeat	G	7	10	imperfect SSR in F. crenata
46	132766	Hexanucleotide Repeat	GAGAAG	12	18	perfect SSR
